# Supplementary material for: Owl Monkey Alu Insertion Polymorphisms and Aotus Phylogenetics
Source: Genes (Basel). 2022 Nov 8;13(11):2069. doi: 10.3390/genes13112069 (PMC9691001; doi:10.3390/genes13112069)
Supplement: Supplementary file 1 [file genes-13-02069-s001.zip]

Archive with 3 entries (3 files):
- Supplementary File S1.xlsx
- Supplementary File S2.pdf
- Supplementary File S3.zip
