# Supplementary material for: Owl Monkey Alu Insertion Polymorphisms and Aotus Phylogenetics
Source: Genes (Basel). 2022 Nov 8;13(11):2069. doi: 10.3390/genes13112069 (PMC9691001; doi:10.3390/genes13112069)
Supplement: Supplementary file 1 [file genes-13-02069-s001.zip › Supplementary File S1.xlsx]

## Sheet: 1,992 <=2% div.
	Subfamily	SW	perc	perc	perc	query	position	in	query		Repeat	Subfamily	position	in	repeat		Subfamily
#	count	score	div.	del.	ins.	sequence	begin	end	(left)	strand	Subfamily	derived from	begin	end	(left)	ID	Discovered In		Subfamilies	Count
1	1	2521	1.8	0.3	0	AluSc_NW_018486447.1:1571062-1572571_+	1	285	-24	+	AluTa10	AluTa10	2	287	0	7695	Platyrrhini		AluTa10	6
2	2	2499	1.8	0	0.3	AluSc_NW_018493146.1:4959062-4960560_-	1	288	-10	+	AluTa10	AluTa10	1	287	0	8111	Platyrrhini		AluTa15	338
3	3	2396	1.8	0.7	3.9	AluSc_NW_018502033.1:3878537-3880037_+	1	295	-5	+	AluTa10	AluTa10	2	287	0	8735	Platyrrhini		sf10	1
4	4	2485	1.8	0.7	0	AluSc_NW_018505940.1:13039627-13041125_+	2	283	-15	+	AluTa10	AluTa10	4	287	0	9515	Platyrrhini		sf36	20
5	5	2436	1.8	1.1	0	AluSc_NW_018510010.1:825653-827151_+	1	283	-15	+	AluTa10	AluTa10	2	287	0	10124	Platyrrhini		sf37	20
6	6	2547	1.8	0	0	AluSc_NW_018512720.1:3734804-3736305_+	1	286	-15	+	AluTa10	AluTa10	2	287	0	10342	Platyrrhini		sf38	34
7	1	2614	0.3	0	0	AluSc8_NW_018487996.1:5047576-5049075_-	1	288	-11	+	AluTa15	AluTa15	1	288	0	522	Platyrrhini		sf39	1
8	2	2591	0.3	0	0	AluSc8_NW_018494894.1:421417-422920_-	1	286	-17	+	AluTa15	AluTa15	1	286	-2	1580	Platyrrhini		sf4	1
9	3	2540	0.3	0.7	0	AluSc8_NW_018500622.1:1130107-1131590_-	1	283	0	+	AluTa15	AluTa15	1	285	-3	2512	Platyrrhini		sf42	17
10	4	2624	0.3	0	0	AluSc8_NW_018505618.1:939899-941400_-	1	288	-13	+	AluTa15	AluTa15	1	288	0	4920	Platyrrhini		sf44	505
11	5	2569	0.3	0.7	0	AluSc8_NW_018506567.1:1791947-1793436_-	1	286	-3	+	AluTa15	AluTa15	1	288	0	5615	Platyrrhini		sf46	13
12	6	2626	0.3	0	0	AluSx3_NW_018490398.1:6698979-6700478_-	1	288	-11	+	AluTa15	AluTa15	1	288	0	11053	Platyrrhini		sf47	21
13	7	2382	0.4	3.2	0.3	AluSc_NW_018504720.1:2703715-2705200_-	1	280	-5	+	AluTa15	AluTa15	1	288	0	9300	Platyrrhini		sf51	10
14	8	2618	0.7	0	0	AluSc8_NW_018487996.1:15739065-15740562_-	1	288	-9	+	AluTa15	AluTa15	1	288	0	502	Platyrrhini		sf52	20
15	9	2522	0.7	0	0	AluSc8_NW_018489399.1:3994233-3995713_-	1	280	0	+	AluTa15	AluTa15	1	280	-8	762	Platyrrhini		sf53	3
16	10	2564	0.7	0.3	0	AluSc8_NW_018489828.1:2156815-2158318_-	1	287	-16	+	AluTa15	AluTa15	1	288	0	857	Platyrrhini		sf60	4
17	11	2529	0.7	0.7	0.3	AluSc8_NW_018490587.1:5006852-5008345_-	1	287	-6	+	AluTa15	AluTa15	1	288	0	1040	Platyrrhini		sf62	21
18	12	2350	0.7	2.1	1	AluSc8_NW_018494005.1:7113032-7114536_-	1	285	-19	+	AluTa15	AluTa15	1	288	0	1469	Platyrrhini		sf63	315
19	13	2550	0.7	0	0.3	AluSc8_NW_018495318.1:14131981-14133490_-	1	289	-20	+	AluTa15	AluTa15	1	288	0	1647	Platyrrhini		sf65	2
20	14	2508	0.7	0	4.2	AluSc8_NW_018495318.1:1526660-1528170_-	1	300	-10	+	AluTa15	AluTa15	1	288	0	1650	Platyrrhini		sf66	5
21	15	2545	0.7	0	1	AluSc8_NW_018498342.1:1884809-1886308_-	1	291	-8	+	AluTa15	AluTa15	1	288	0	2094	Platyrrhini		sf69	3
22	16	2530	0.7	1.1	0	AluSc8_NW_018498718.1:3101524-3103025_-	1	285	-16	+	AluTa15	AluTa15	1	288	0	2161	Platyrrhini		sf71	11
23	17	2487	0.7	1.4	0	AluSc8_NW_018502759.1:1605254-1606748_-	1	284	-10	+	AluTa15	AluTa15	1	288	0	3349	Platyrrhini		sf73	19
24	18	2530	0.7	1.1	0	AluSc8_NW_018502886.1:600464-601964_-	1	285	-15	+	AluTa15	AluTa15	1	288	0	3471	Platyrrhini		sf76	9
25	19	2614	0.7	0	0	AluSc8_NW_018503592.1:9447476-9448980_-	1	288	-16	+	AluTa15	AluTa15	1	288	0	3999	Platyrrhini		sf82	71
26	20	2531	0.7	1.1	0	AluSc8_NW_018504541.1:2626483-2627991_-	1	285	-23	+	AluTa15	AluTa15	1	288	0	4546	Platyrrhini		sf85	6
27	21	2618	0.7	0	0	AluSc8_NW_018505261.1:236230-237732_-	1	288	-14	+	AluTa15	AluTa15	1	288	0	4736	Platyrrhini		sf86	27
28	22	2508	0.7	0.7	0.3	AluSc8_NW_018506370.1:13309280-13310782_-	1	287	-15	+	AluTa15	AluTa15	1	288	0	5421	Platyrrhini		subfamily0_JB	4
29	23	2505	0.7	1.1	0.3	AluSc8_NW_018506370.1:2145223-2146723_-	1	286	-14	+	AluTa15	AluTa15	1	288	0	5441	Platyrrhini		subfamily10_Owl	8
30	24	2585	0.7	0	0	AluSc8_NW_018508043.1:727684-729191_-	1	288	-19	+	AluTa15	AluTa15	1	288	0	6132	Platyrrhini		subfamily15_Owl	2
31	25	2573	0.7	0	0	AluSc8_NW_018509335.1:456824-458316_-	1	288	-4	+	AluTa15	AluTa15	1	288	0	6490	Platyrrhini		subfamily16_Owl	1
32	26	2616	0.7	0	0	AluSc8_NW_018510514.1:18004558-18006051_-	1	288	-5	+	AluTa15	AluTa15	1	288	0	6763	Platyrrhini		subfamily17_Owl	69
33	27	2606	0.7	0	0	AluSc8_NW_018511836.1:6072765-6074252_-	1	287	0	+	AluTa15	AluTa15	1	287	-1	7138	Platyrrhini		subfamily18_JB	1
34	28	2454	0.7	1.4	0	AluSc_NW_018501505.1:7615593-7617091_-	1	283	-15	+	AluTa15	AluTa15	1	287	-1	8613	Platyrrhini		subfamily19_Owl	64
35	29	2560	0.7	0.3	0	AluSc_NW_018507064.1:5650564-5652060_-	1	287	-9	+	AluTa15	AluTa15	1	288	0	9758	Platyrrhini		subfamily20_Owl	79
36	30	2365	0.7	2.5	0.3	AluSq2_NW_018507938.1:3549663-3551162_-	1	282	-17	+	AluTa15	AluTa15	1	288	0	10799	Platyrrhini		subfamily21_Owl	1
37	31	2517	0.7	1.1	0	AluSx3_NW_018485986.1:892283-893785_-	1	285	-17	+	AluTa15	AluTa15	1	288	0	10877	Platyrrhini		subfamily23_Owl	26
38	32	2583	1	0	0	AluSc8_NW_018485986.1:17222280-17223773_-	1	288	-5	+	AluTa15	AluTa15	1	288	0	21	Platyrrhini		subfamily24_Owl	143
39	33	2559	1	0	1.4	AluSc8_NW_018487867.1:1728389-1729896_-	1	292	-15	+	AluTa15	AluTa15	1	288	0	465	Platyrrhini		subfamily25_Owl	10
40	34	2606	1	0	0	AluSc8_NW_018488513.1:369-1878_-	1	288	-21	+	AluTa15	AluTa15	1	288	0	586	Platyrrhini		subfamily31_JB	1
41	35	2584	1	0	0	AluSc8_NW_018489399.1:14458172-14459669_-	1	288	-9	+	AluTa15	AluTa15	1	288	0	704	Platyrrhini		subfamily7_Owl	1
42	36	2606	1	0	0	AluSc8_NW_018490409.1:5395633-5397128_-	1	288	-7	+	AluTa15	AluTa15	1	288	0	1005	Platyrrhini		subfamily9_Owl	79
43	37	2581	1	0	0	AluSc8_NW_018492229.1:990810-992303_-	1	288	-5	+	AluTa15	AluTa15	1	288	0	1256	Platyrrhini		Total	1992
44	38	2595	1	0	0	AluSc8_NW_018493257.1:8347513-8349021_-	1	288	-20	+	AluTa15	AluTa15	1	288	0	1360	Platyrrhini
45	39	2590	1	0	0	AluSc8_NW_018498341.1:9073986-9075491_-	1	288	-17	+	AluTa15	AluTa15	1	288	0	2081	Platyrrhini
46	40	2586	1	0	0	AluSc8_NW_018501577.1:6664476-6665987_-	1	288	-23	+	AluTa15	AluTa15	1	288	0	2884	Platyrrhini
47	41	2607	1	0	0	AluSc8_NW_018501822.1:7204293-7205788_-	1	288	-7	+	AluTa15	AluTa15	1	288	0	3029	Platyrrhini
48	42	2595	1	0	0	AluSc8_NW_018502759.1:2002082-2003573_-	1	288	-3	+	AluTa15	AluTa15	1	288	0	3355	Platyrrhini
49	43	2593	1	0	0	AluSc8_NW_018502979.1:86319-87816_-	1	288	-9	+	AluTa15	AluTa15	1	288	0	3512	Platyrrhini
50	44	2607	1	0	0	AluSc8_NW_018503468.1:916337-917837_-	1	288	-12	+	AluTa15	AluTa15	1	288	0	3788	Platyrrhini
51	45	2566	1	0	0	AluSc8_NW_018503519.1:17340226-17341726_-	1	288	-12	+	AluTa15	AluTa15	1	288	0	3813	Platyrrhini
52	46	2595	1	0	0	AluSc8_NW_018503519.1:29018374-29019878_-	1	288	-16	+	AluTa15	AluTa15	1	288	0	3852	Platyrrhini
53	47	2593	1	0	0	AluSc8_NW_018503629.1:13775615-13777141_-	1	288	-38	+	AluTa15	AluTa15	1	288	0	4027	Platyrrhini
54	48	2542	1	0	0.3	AluSc8_NW_018503685.1:6768294-6769803_-	1	289	-20	+	AluTa15	AluTa15	1	288	0	4130	Platyrrhini
55	49	2591	1	0	0	AluSc8_NW_018503685.1:8885997-8887500_-	1	288	-15	+	AluTa15	AluTa15	1	288	0	4136	Platyrrhini
56	50	2549	1	0	0.3	AluSc8_NW_018503937.1:10212769-10214264_-	1	289	-6	+	AluTa15	AluTa15	1	288	0	4303	Platyrrhini
57	51	2510	1	0	0.7	AluSc8_NW_018505794.1:14234775-14236273_-	1	290	-8	+	AluTa15	AluTa15	1	288	0	4955	Platyrrhini
58	52	2591	1	0	0	AluSc8_NW_018505794.1:23494618-23496119_-	1	288	-13	+	AluTa15	AluTa15	1	288	0	5002	Platyrrhini
59	53	2595	1	0	0	AluSc8_NW_018505794.1:33343322-33344823_-	1	288	-13	+	AluTa15	AluTa15	1	288	0	5055	Platyrrhini
60	54	2606	1	0	0	AluSc8_NW_018506616.1:1560954-1562445_-	1	288	-3	+	AluTa15	AluTa15	1	288	0	5638	Platyrrhini
61	55	2588	1	0	0	AluSc8_NW_018506919.1:6273543-6275040_-	1	288	-9	+	AluTa15	AluTa15	1	288	0	5766	Platyrrhini
62	56	2606	1	0	0	AluSc8_NW_018507345.1:2515288-2516790_-	1	288	-14	+	AluTa15	AluTa15	1	288	0	5870	Platyrrhini
63	57	2578	1	0	0	AluSc8_NW_018508851.1:1045050-1046553_-	1	288	-15	+	AluTa15	AluTa15	1	288	0	6399	Platyrrhini
64	58	2593	1	0	0	AluSc8_NW_018509268.1:350652-352160_-	1	288	-20	+	AluTa15	AluTa15	1	288	0	6464	Platyrrhini
65	59	2593	1	0	0	AluSc8_NW_018511601.1:5539892-5541401_-	1	288	-21	+	AluTa15	AluTa15	1	288	0	7094	Platyrrhini
66	60	2603	1	0	0	AluSc8_NW_018511984.1:120510-122007_-	1	288	-9	+	AluTa15	AluTa15	1	288	0	7160	Platyrrhini
67	61	2558	1	0	0	AluSc8_NW_018512720.1:1029056-1030553_-	1	288	-9	+	AluTa15	AluTa15	1	288	0	7241	Platyrrhini
68	62	2577	1	0	0	AluSc8_NW_018514082.1:3184392-3185899_-	1	288	-19	+	AluTa15	AluTa15	1	288	0	7494	Platyrrhini
69	63	2338	1.1	1.7	1.4	AluSc8_NW_018486447.1:8486169-8487679_-	1	287	-23	+	AluTa15	AluTa15	1	288	0	154	Platyrrhini
70	64	2554	1.1	0.7	0	AluSc8_NW_018487151.1:2557002-2558513_-	1	286	-25	+	AluTa15	AluTa15	1	288	0	224	Platyrrhini
71	65	2524	1.1	1.1	0	AluSc8_NW_018487867.1:2021284-2022781_-	1	285	-12	+	AluTa15	AluTa15	1	288	0	468	Platyrrhini
72	66	2537	1.1	0.3	0	AluSc8_NW_018489399.1:19176395-19177903_-	1	285	-23	+	AluTa15	AluTa15	1	286	-2	725	Platyrrhini
73	67	2465	1.1	1.1	0.3	AluSc8_NW_018489399.1:7727580-7729082_-	1	286	-16	+	AluTa15	AluTa15	1	288	0	776	Platyrrhini
74	68	2507	1.1	1.1	0	AluSc8_NW_018489828.1:1196903-1198405_-	1	285	-17	+	AluTa15	AluTa15	1	288	0	847	Platyrrhini
75	69	2433	1.1	1.4	0	AluSc8_NW_018490398.1:526848-528352_-	1	284	-20	+	AluTa15	AluTa15	1	288	0	967	Platyrrhini
76	70	2410	1.1	0.7	1.7	AluSc8_NW_018491581.1:868239-869743_-	1	291	-13	+	AluTa15	AluTa15	1	288	0	1127	Platyrrhini
77	71	2460	1.1	1.8	0	AluSc8_NW_018491627.1:7167631-7169129_-	1	283	-15	+	AluTa15	AluTa15	1	288	0	1196	Platyrrhini
78	72	2436	1.1	1.1	0.3	AluSc8_NW_018499711.1:6708713-6710200_-	1	286	-1	+	AluTa15	AluTa15	1	288	0	2366	Platyrrhini
79	73	2428	1.1	0.3	3.5	AluSc8_NW_018501278.1:709989-711500_-	1	297	-14	+	AluTa15	AluTa15	1	288	0	2635	Platyrrhini
80	74	2495	1.1	1.1	0	AluSc8_NW_018501577.1:1254161-1255662_-	1	285	-16	+	AluTa15	AluTa15	1	288	0	2838	Platyrrhini
81	75	2530	1.1	0.7	0	AluSc8_NW_018501671.1:11186128-11187631_-	1	286	-17	+	AluTa15	AluTa15	1	288	0	2915	Platyrrhini
82	76	2495	1.1	0	0.4	AluSc8_NW_018503519.1:19226360-19227842_-	1	282	0	+	AluTa15	AluTa15	1	281	-7	3819	Platyrrhini
83	77	2520	1.1	1.1	0	AluSc8_NW_018505187.1:4439748-4441256_-	1	285	-23	+	AluTa15	AluTa15	1	288	0	4703	Platyrrhini
84	78	2534	1.1	1.1	0	AluSc8_NW_018505187.1:9819546-9821045_-	1	285	-14	+	AluTa15	AluTa15	1	288	0	4723	Platyrrhini
85	79	2450	1.1	3.2	0	AluSc8_NW_018505408.1:2828857-2830363_-	1	279	-27	+	AluTa15	AluTa15	1	288	0	4839	Platyrrhini
86	80	2535	1.1	0.7	0	AluSc8_NW_018505863.1:9585946-9587441_-	1	286	-9	+	AluTa15	AluTa15	1	288	0	5114	Platyrrhini
87	81	2443	1.1	1	1.7	AluSc8_NW_018506069.1:6167717-6169218_-	1	290	-11	+	AluTa15	AluTa15	1	288	0	5356	Platyrrhini
88	82	2543	1.1	0.3	0	AluSc8_NW_018507077.1:2635784-2637284_-	1	287	-13	+	AluTa15	AluTa15	1	288	0	5823	Platyrrhini
89	83	2469	1.1	0.7	1.4	AluSc8_NW_018508530.1:1686780-1688293_-	1	288	-25	+	AluTa15	AluTa15	1	286	-2	6317	Platyrrhini
90	84	2568	1.1	0.3	0	AluSc8_NW_018510173.1:1213467-1214965_-	1	287	-11	+	AluTa15	AluTa15	1	288	0	6697	Platyrrhini
91	85	2391	1.1	4.7	0	AluSc8_NW_018510867.1:3189676-3191157_-	1	275	-6	+	AluTa15	AluTa15	1	288	0	6883	Platyrrhini
92	86	2391	1.1	1.4	0.7	AluSc8_NW_018511095.1:2291455-2292959_-	1	286	-18	+	AluTa15	AluTa15	1	288	0	6943	Platyrrhini
93	87	2539	1.1	0.7	0	AluSc8_NW_018511366.1:22220818-22222324_-	1	286	-20	+	AluTa15	AluTa15	1	288	0	7023	Platyrrhini
94	88	2553	1.1	0.3	0	AluSc_NW_018502920.1:126784-128288_-	1	287	-17	+	AluTa15	AluTa15	1	288	0	8911	Platyrrhini
95	89	2564	1.1	0.3	0	AluSc_NW_018504768.1:1027152-1028669_-	1	287	-30	+	AluTa15	AluTa15	1	288	0	9307	Platyrrhini
96	90	2537	1.1	0.3	0	AluSc_NW_018506069.1:1792889-1794385_-	1	287	-9	+	AluTa15	AluTa15	1	288	0	9580	Platyrrhini
97	91	2293	1.1	5.1	0.7	AluSc_NW_018506521.1:429672-431153_-	1	276	-5	+	AluTa15	AluTa15	1	288	0	9691	Platyrrhini
98	92	2320	1.1	5.5	0	AluYc_NW_018501611.1:1737137-1738615_-	1	273	-5	+	AluTa15	AluTa15	1	288	0	12462	Platyrrhini
99	93	2571	1.4	0	0	AluSc8_NW_018485986.1:50809-52317_-	1	288	-20	+	AluTa15	AluTa15	1	288	0	42	Platyrrhini
100	94	2583	1.4	0	0	AluSc8_NW_018485986.1:5786490-5787987_-	1	288	-9	+	AluTa15	AluTa15	1	288	0	45	Platyrrhini
101	95	2499	1.4	0	0.4	AluSc8_NW_018486101.1:1383465-1384947_-	1	282	0	+	AluTa15	AluTa15	1	281	-7	74	Platyrrhini
102	96	2562	1.4	0	0	AluSc8_NW_018487151.1:8282165-8283665_-	1	288	-12	+	AluTa15	AluTa15	1	288	0	239	Platyrrhini
103	97	2506	1.4	1.1	0	AluSc8_NW_018487315.1:2240870-2242366_-	1	285	-11	+	AluTa15	AluTa15	1	288	0	287	Platyrrhini
104	98	2572	1.4	0	0	AluSc8_NW_018487315.1:9325840-9327338_-	1	288	-10	+	AluTa15	AluTa15	1	288	0	304	Platyrrhini
105	99	2585	1.4	0	0	AluSc8_NW_018487734.1:3081262-3082762_-	1	288	-12	+	AluTa15	AluTa15	1	288	0	360	Platyrrhini
106	100	2580	1.4	0	0	AluSc8_NW_018487798.1:2443953-2445452_-	1	288	-11	+	AluTa15	AluTa15	1	288	0	436	Platyrrhini
107	101	2546	1.4	0	0	AluSc8_NW_018487996.1:11757820-11759327_-	1	288	-19	+	AluTa15	AluTa15	1	288	0	481	Platyrrhini
108	102	2571	1.4	0	0	AluSc8_NW_018489399.1:12093955-12095452_-	1	288	-9	+	AluTa15	AluTa15	1	288	0	699	Platyrrhini
109	103	2580	1.4	0	0	AluSc8_NW_018489399.1:24007305-24008816_-	1	288	-23	+	AluTa15	AluTa15	1	288	0	745	Platyrrhini
110	104	2497	1.4	0.3	0.3	AluSc8_NW_018489399.1:6483367-6484870_-	1	287	-16	+	AluTa15	AluTa15	1	287	-1	773	Platyrrhini
111	105	2575	1.4	0	0	AluSc8_NW_018489632.1:3661-5163_-	1	288	-14	+	AluTa15	AluTa15	1	288	0	809	Platyrrhini
112	106	2399	1.4	1	1.4	AluSc8_NW_018489828.1:2105381-2106886_-	1	289	-16	+	AluTa15	AluTa15	1	288	0	856	Platyrrhini
113	107	2572	1.4	0	0	AluSc8_NW_018489828.1:3981517-3983009_-	1	288	-4	+	AluTa15	AluTa15	1	288	0	869	Platyrrhini
114	108	2520	1.4	0	1.7	AluSc8_NW_018490409.1:2377045-2378541_-	1	293	-3	+	AluTa15	AluTa15	1	288	0	991	Platyrrhini
115	109	2585	1.4	0	0	AluSc8_NW_018490409.1:5293420-5294931_-	1	288	-23	+	AluTa15	AluTa15	1	288	0	1004	Platyrrhini
116	110	2262	1.4	3.2	0.3	AluSc8_NW_018490587.1:7330215-7331697_-	1	280	-2	+	AluTa15	AluTa15	1	288	0	1050	Platyrrhini
117	111	2517	1.4	1.1	0	AluSc8_NW_018491588.1:8665517-8667014_-	1	285	-12	+	AluTa15	AluTa15	1	288	0	1156	Platyrrhini
118	112	2489	1.4	0	0.7	AluSc8_NW_018493884.1:2150849-2152344_-	1	290	-5	+	AluTa15	AluTa15	1	288	0	1425	Platyrrhini
119	113	2563	1.4	0	0	AluSc8_NW_018495559.1:3045211-3046705_-	1	288	-6	+	AluTa15	AluTa15	1	288	0	1693	Platyrrhini
120	114	2593	1.4	0	0	AluSc8_NW_018495981.1:15568607-15570102_-	1	288	-7	+	AluTa15	AluTa15	1	288	0	1808	Platyrrhini
121	115	2578	1.4	0	0	AluSc8_NW_018497593.1:181917-183420_-	1	288	-15	+	AluTa15	AluTa15	1	288	0	1958	Platyrrhini
122	116	2573	1.4	0	0	AluSc8_NW_018498718.1:2874561-2876076_-	1	288	-27	+	AluTa15	AluTa15	1	288	0	2160	Platyrrhini
123	117	2372	1.4	2.1	1	AluSc8_NW_018499018.1:1638550-1640047_-	1	285	-12	+	AluTa15	AluTa15	1	288	0	2189	Platyrrhini
124	118	2577	1.4	0	0	AluSc8_NW_018499711.1:4490637-4492150_-	1	288	-25	+	AluTa15	AluTa15	1	288	0	2350	Platyrrhini
125	119	2547	1.4	0	1.4	AluSc8_NW_018499893.1:2200702-2202200_-	1	292	-6	+	AluTa15	AluTa15	1	288	0	2398	Platyrrhini
126	120	2599	1.4	0	0	AluSc8_NW_018501141.1:30896-32399_-	1	288	-15	+	AluTa15	AluTa15	1	288	0	2568	Platyrrhini
127	121	2573	1.4	0	0	AluSc8_NW_018501233.1:1722248-1723754_-	1	288	-18	+	AluTa15	AluTa15	1	288	0	2582	Platyrrhini
128	122	2525	1.4	0.7	0	AluSc8_NW_018501408.1:1381249-1382739_-	1	286	-4	+	AluTa15	AluTa15	1	288	0	2714	Platyrrhini
129	123	2437	1.4	1.1	0.7	AluSc8_NW_018501528.1:4080735-4082241_-	1	287	-19	+	AluTa15	AluTa15	1	288	0	2810	Platyrrhini
130	124	2461	1.4	1.1	0.3	AluSc8_NW_018501671.1:10293719-10295227_-	1	286	-22	+	AluTa15	AluTa15	1	288	0	2907	Platyrrhini
131	125	2595	1.4	0	0	AluSc8_NW_018501792.1:2449815-2451320_-	1	288	-17	+	AluTa15	AluTa15	1	288	0	2957	Platyrrhini
132	126	2595	1.4	0	0	AluSc8_NW_018501822.1:1104469-1105974_-	1	288	-17	+	AluTa15	AluTa15	1	288	0	3001	Platyrrhini
133	127	2583	1.4	0	0	AluSc8_NW_018502068.1:69739-71236_-	1	288	-9	+	AluTa15	AluTa15	1	288	0	3103	Platyrrhini
134	128	2570	1.4	0	0	AluSc8_NW_018502140.1:4818606-4820106_-	1	288	-12	+	AluTa15	AluTa15	1	288	0	3117	Platyrrhini
135	129	2519	1.4	0.7	0	AluSc8_NW_018502292.1:1057422-1058918_-	1	286	-10	+	AluTa15	AluTa15	1	288	0	3175	Platyrrhini
136	130	2587	1.4	0	0	AluSc8_NW_018502392.1:1001780-1003279_-	1	288	-11	+	AluTa15	AluTa15	1	288	0	3235	Platyrrhini
137	131	2561	1.4	0	0	AluSc8_NW_018503376.1:406405-407905_-	1	288	-12	+	AluTa15	AluTa15	1	288	0	3710	Platyrrhini
138	132	2566	1.4	0	0	AluSc8_NW_018503468.1:4457266-4458769_-	1	288	-15	+	AluTa15	AluTa15	1	288	0	3764	Platyrrhini
139	133	2593	1.4	0	0	AluSc8_NW_018503468.1:646910-648408_-	1	288	-10	+	AluTa15	AluTa15	1	288	0	3774	Platyrrhini
140	134	2552	1.4	0	0	AluSc8_NW_018503468.1:8037059-8038566_-	1	288	-19	+	AluTa15	AluTa15	1	288	0	3781	Platyrrhini
141	135	2584	1.4	0	0	AluSc8_NW_018503592.1:10230437-10231938_-	1	288	-13	+	AluTa15	AluTa15	1	288	0	3952	Platyrrhini
142	136	2584	1.4	0	0	AluSc8_NW_018503592.1:8563924-8565422_-	1	288	-10	+	AluTa15	AluTa15	1	288	0	3992	Platyrrhini
143	137	2585	1.4	0	0	AluSc8_NW_018503629.1:6803409-6804911_-	1	288	-14	+	AluTa15	AluTa15	1	288	0	4074	Platyrrhini
144	138	2568	1.4	0	0	AluSc8_NW_018503652.1:4429327-4430838_-	1	288	-23	+	AluTa15	AluTa15	1	288	0	4099	Platyrrhini
145	139	2575	1.4	0	0	AluSc8_NW_018503925.1:30729138-30730635_-	1	287	-10	+	AluTa15	AluTa15	1	287	-1	4279	Platyrrhini
146	140	2571	1.4	0	0	AluSc8_NW_018503925.1:33632125-33633632_-	1	288	-19	+	AluTa15	AluTa15	1	288	0	4286	Platyrrhini
147	141	2474	1.4	1.1	0	AluSc8_NW_018504164.1:4219759-4221249_-	1	285	-5	+	AluTa15	AluTa15	1	288	0	4441	Platyrrhini
148	142	2585	1.4	0	0	AluSc8_NW_018504290.1:5311622-5313120_-	1	288	-10	+	AluTa15	AluTa15	1	288	0	4481	Platyrrhini
149	143	2597	1.4	0	0	AluSc8_NW_018504871.1:3998661-4000160_-	1	288	-11	+	AluTa15	AluTa15	1	288	0	4652	Platyrrhini
150	144	2378	1.4	0	2.5	AluSc8_NW_018505081.1:456553-458051_-	1	283	-15	+	AluTa15	AluTa15	1	276	-12	4678	Platyrrhini
151	145	2550	1.4	0	1.4	AluSc8_NW_018505187.1:8951343-8952854_-	1	292	-19	+	AluTa15	AluTa15	1	288	0	4718	Platyrrhini
152	146	2499	1.4	1.1	0	AluSc8_NW_018505261.1:1015810-1017308_-	1	285	-13	+	AluTa15	AluTa15	1	288	0	4728	Platyrrhini
153	147	2491	1.4	1.1	0	AluSc8_NW_018505293.1:2011685-2013184_-	1	285	-14	+	AluTa15	AluTa15	1	288	0	4780	Platyrrhini
154	148	2597	1.4	0	0	AluSc8_NW_018505429.1:7338924-7340429_-	1	288	-17	+	AluTa15	AluTa15	1	288	0	4856	Platyrrhini
155	149	2598	1.4	0	0	AluSc8_NW_018505794.1:12488093-12489597_-	1	288	-16	+	AluTa15	AluTa15	1	288	0	4952	Platyrrhini
156	150	2545	1.4	0	0.3	AluSc8_NW_018505940.1:4089284-4090793_-	1	288	-21	+	AluTa15	AluTa15	1	287	-1	5242	Platyrrhini
157	151	2565	1.4	0	0.3	AluSc8_NW_018506177.1:6372293-6373793_-	1	289	-11	+	AluTa15	AluTa15	1	288	0	5398	Platyrrhini
158	152	2531	1.4	0	1	AluSc8_NW_018506381.1:8968615-8970112_-	1	291	-6	+	AluTa15	AluTa15	1	288	0	5500	Platyrrhini
159	153	2595	1.4	0	0	AluSc8_NW_018506459.1:8233-9733_-	1	288	-12	+	AluTa15	AluTa15	1	288	0	5528	Platyrrhini
160	154	2575	1.4	0	0	AluSc8_NW_018506685.1:1507832-1509336_-	1	288	-16	+	AluTa15	AluTa15	1	288	0	5653	Platyrrhini
161	155	2539	1.4	0.3	0	AluSc8_NW_018506685.1:1707386-1708898_-	1	285	-27	+	AluTa15	AluTa15	1	286	-2	5657	Platyrrhini
162	156	2439	1.4	2.1	0.3	AluSc8_NW_018506828.1:2697425-2698911_-	1	283	-3	+	AluTa15	AluTa15	1	288	0	5709	Platyrrhini
163	157	2543	1.4	0	0.7	AluSc8_NW_018506953.1:2533622-2535136_-	1	290	-24	+	AluTa15	AluTa15	1	288	0	5773	Platyrrhini
164	158	2509	1.4	0	1.7	AluSc8_NW_018507635.1:4320485-4321986_-	1	293	-8	+	AluTa15	AluTa15	1	288	0	5934	Platyrrhini
165	159	2494	1.4	0	0	AluSc8_NW_018507789.1:7744233-7745712_-	1	279	0	+	AluTa15	AluTa15	1	279	-9	6018	Platyrrhini
166	160	2583	1.4	0	0	AluSc8_NW_018507938.1:22605-24101_-	1	288	-8	+	AluTa15	AluTa15	1	288	0	6042	Platyrrhini
167	161	2509	1.4	1.1	0	AluSc8_NW_018508955.1:623457-624956_-	1	285	-14	+	AluTa15	AluTa15	1	288	0	6426	Platyrrhini
168	162	2595	1.4	0	0	AluSc8_NW_018509519.1:3754018-3755515_-	1	288	-9	+	AluTa15	AluTa15	1	288	0	6535	Platyrrhini
169	163	2599	1.4	0	0	AluSc8_NW_018509877.1:819337-820848_-	1	288	-23	+	AluTa15	AluTa15	1	288	0	6637	Platyrrhini
170	164	2584	1.4	0	0	AluSc8_NW_018510514.1:4744122-4745624_-	1	288	-14	+	AluTa15	AluTa15	1	288	0	6817	Platyrrhini
171	165	2560	1.4	0	0	AluSc8_NW_018510867.1:1359950-1361454_-	1	288	-16	+	AluTa15	AluTa15	1	288	0	6873	Platyrrhini
172	166	2584	1.4	0	0	AluSc8_NW_018511366.1:17742217-17743716_-	1	288	-11	+	AluTa15	AluTa15	1	288	0	6992	Platyrrhini
173	167	2589	1.4	0	0	AluSc8_NW_018511366.1:18313753-18315252_-	1	288	-11	+	AluTa15	AluTa15	1	288	0	6995	Platyrrhini
174	168	2547	1.4	0.3	0	AluSc8_NW_018511797.1:5561694-5563191_-	1	287	-10	+	AluTa15	AluTa15	1	288	0	7119	Platyrrhini
175	169	2587	1.4	0	0	AluSc8_NW_018512720.1:3652033-3653532_-	1	288	-11	+	AluTa15	AluTa15	1	288	0	7255	Platyrrhini
176	170	2528	1.4	0.3	0.3	AluSc8_NW_018514082.1:4595253-4596762_-	1	288	-21	+	AluTa15	AluTa15	1	288	0	7505	Platyrrhini
177	171	2589	1.4	0	0	AluSc8_NW_018514491.1:2285940-2287437_-	1	288	-9	+	AluTa15	AluTa15	1	288	0	7588	Platyrrhini
178	172	2533	1.4	0.3	0	AluSc_NW_018486916.1:6893350-6894852_-	1	287	-15	+	AluTa15	AluTa15	1	288	0	7717	Platyrrhini
179	173	2551	1.4	0	1.4	AluSc_NW_018487856.1:425167-426665_-	1	292	-6	+	AluTa15	AluTa15	1	288	0	7799	Platyrrhini
180	174	2488	1.4	1.1	0	AluSc_NW_018489399.1:18775394-18776901_-	1	285	-22	+	AluTa15	AluTa15	1	288	0	7908	Platyrrhini
181	175	2423	1.4	3.2	0	AluSc_NW_018501408.1:8655645-8657137_-	1	279	-13	+	AluTa15	AluTa15	1	288	0	8597	Platyrrhini
182	176	2543	1.4	0.3	0	AluSc_NW_018503298.1:1090112-1091605_-	1	287	-6	+	AluTa15	AluTa15	1	288	0	8972	Platyrrhini
183	177	2534	1.4	0.3	0	AluSc_NW_018503925.1:1694871-1696379_-	1	286	-22	+	AluTa15	AluTa15	1	287	-1	9177	Platyrrhini
184	178	2527	1.4	0.3	0	AluSc_NW_018504048.1:2517143-2518648_-	1	287	-18	+	AluTa15	AluTa15	1	288	0	9221	Platyrrhini
185	179	2531	1.4	0.3	0	AluSc_NW_018504613.1:5772226-5773731_-	1	287	-18	+	AluTa15	AluTa15	1	288	0	9289	Platyrrhini
186	180	2534	1.4	0.3	0	AluSc_NW_018511068.1:4068757-4070256_-	1	287	-12	+	AluTa15	AluTa15	1	288	0	10219	Platyrrhini
187	181	2220	1.4	2.1	1.7	AluSq2_NW_018491581.1:1289292-1290792_-	1	287	-13	+	AluTa15	AluTa15	1	288	0	10666	Platyrrhini
188	182	2584	1.4	0	0	AluSx3_NW_018490587.1:5501717-5503227_-	1	288	-22	+	AluTa15	AluTa15	1	288	0	11063	Platyrrhini
189	183	2411	1.4	3.2	0	AluSx3_NW_018497929.1:5397258-5398760_-	1	279	-23	+	AluTa15	AluTa15	1	288	0	11221	Platyrrhini
190	184	2597	1.4	0	0	AluSx3_NW_018500483.1:9625323-9626815_-	1	288	-4	+	AluTa15	AluTa15	1	288	0	11314	Platyrrhini
191	185	2597	1.4	0	0	AluSx3_NW_018500622.1:1534536-1536041_-	1	288	-17	+	AluTa15	AluTa15	1	288	0	11317	Platyrrhini
192	186	2578	1.4	0	0	AluSx3_NW_018501792.1:279123-280623_-	1	288	-12	+	AluTa15	AluTa15	1	288	0	11403	Platyrrhini
193	187	2359	1.4	1.4	1	AluSx3_NW_018509613.1:7400834-7402332_-	1	287	-11	+	AluTa15	AluTa15	1	288	0	12073	Platyrrhini
194	188	2529	1.4	0.7	0	AluSx3_NW_018510302.1:948502-950004_-	1	286	-16	+	AluTa15	AluTa15	1	288	0	12101	Platyrrhini
195	189	2598	1.4	0	0	AluSx3_NW_018510431.1:960945-962447_-	1	288	-14	+	AluTa15	AluTa15	1	288	0	12106	Platyrrhini
196	190	2552	1.4	0	0.3	AluSx3_NW_018512720.1:3117802-3119305_-	1	289	-14	+	AluTa15	AluTa15	1	288	0	12192	Platyrrhini
197	191	2203	1.5	8.2	0.3	AluSc8_NW_018503696.1:2436771-2438256_-	1	267	-18	+	AluTa15	AluTa15	1	288	0	4145	Platyrrhini
198	192	2215	1.5	9.1	0	AluSc8_NW_018507077.1:3974003-3975484_-	1	264	-17	+	AluTa15	AluTa15	1	288	0	5827	Platyrrhini
199	193	2195	1.5	9.1	0	AluSc8_NW_018509613.1:865152-866657_-	1	264	-41	+	AluTa15	AluTa15	1	288	0	6575	Platyrrhini
200	194	2552	1.7	0	0	AluSc8_NW_018485986.1:9791742-9793248_-	1	288	-18	+	AluTa15	AluTa15	1	288	0	64	Platyrrhini
201	195	2550	1.7	0	0	AluSc8_NW_018486447.1:10672646-10674145_-	1	288	-11	+	AluTa15	AluTa15	1	288	0	115	Platyrrhini
202	196	2544	1.7	0	0	AluSc8_NW_018486916.1:467569-469079_-	1	288	-22	+	AluTa15	AluTa15	1	288	0	194	Platyrrhini
203	197	2560	1.7	0	0	AluSc8_NW_018486916.1:5529681-5531179_-	1	288	-10	+	AluTa15	AluTa15	1	288	0	198	Platyrrhini
204	198	2582	1.7	0	0	AluSc8_NW_018486916.1:7656685-7658179_-	1	288	-6	+	AluTa15	AluTa15	1	288	0	211	Platyrrhini
205	199	2537	1.7	0.3	0	AluSc8_NW_018487315.1:2588544-2590048_-	1	287	-17	+	AluTa15	AluTa15	1	288	0	288	Platyrrhini
206	200	2574	1.7	0	0	AluSc8_NW_018487738.1:321318-322815_-	1	288	-9	+	AluTa15	AluTa15	1	288	0	379	Platyrrhini
207	201	2580	1.7	0	0	AluSc8_NW_018487867.1:1527938-1529435_-	1	288	-9	+	AluTa15	AluTa15	1	288	0	463	Platyrrhini
208	202	2570	1.7	0	0	AluSc8_NW_018487996.1:14376501-14378000_-	1	288	-11	+	AluTa15	AluTa15	1	288	0	492	Platyrrhini
209	203	2564	1.7	0	0	AluSc8_NW_018487996.1:16705561-16707071_-	1	288	-22	+	AluTa15	AluTa15	1	288	0	506	Platyrrhini
210	204	2586	1.7	0	0	AluSc8_NW_018488709.1:274314-275819_-	1	288	-17	+	AluTa15	AluTa15	1	288	0	600	Platyrrhini
211	205	2514	1.7	0.3	0	AluSc8_NW_018488858.1:11923972-11925475_-	1	287	-16	+	AluTa15	AluTa15	1	288	0	641	Platyrrhini
212	206	2584	1.7	0	0	AluSc8_NW_018489828.1:2693137-2694648_-	1	288	-23	+	AluTa15	AluTa15	1	288	0	858	Platyrrhini
213	207	2530	1.7	0	0.7	AluSc8_NW_018490398.1:2258217-2259708_-	1	290	-1	+	AluTa15	AluTa15	1	288	0	949	Platyrrhini
214	208	2544	1.7	0	0	AluSc8_NW_018490587.1:7578346-7579853_-	1	288	-19	+	AluTa15	AluTa15	1	288	0	1052	Platyrrhini
215	209	2560	1.7	0	0	AluSc8_NW_018490922.1:705619-707117_-	1	288	-10	+	AluTa15	AluTa15	1	288	0	1072	Platyrrhini
216	210	2572	1.7	0	0	AluSc8_NW_018492360.1:506737-508227_-	1	288	-2	+	AluTa15	AluTa15	1	288	0	1258	Platyrrhini
217	211	2575	1.7	0	0	AluSc8_NW_018494005.1:1473197-1474703_-	1	288	-18	+	AluTa15	AluTa15	1	288	0	1440	Platyrrhini
218	212	2566	1.7	0	0	AluSc8_NW_018495580.1:6583661-6585172_-	1	288	-23	+	AluTa15	AluTa15	1	288	0	1728	Platyrrhini
219	213	2502	1.7	0.3	0	AluSc8_NW_018495601.1:749076-750583_-	1	287	-20	+	AluTa15	AluTa15	1	288	0	1744	Platyrrhini
220	214	2575	1.7	0	0	AluSc8_NW_018495981.1:12862271-12863781_-	1	288	-22	+	AluTa15	AluTa15	1	288	0	1799	Platyrrhini
221	215	2512	1.7	0	0.7	AluSc8_NW_018496424.1:2239315-2240823_-	1	290	-18	+	AluTa15	AluTa15	1	288	0	1892	Platyrrhini
222	216	2550	1.7	0	0	AluSc8_NW_018498341.1:10685002-10686505_-	1	288	-15	+	AluTa15	AluTa15	1	288	0	2041	Platyrrhini
223	217	2572	1.7	0	0	AluSc8_NW_018498471.1:5051693-5053202_-	1	288	-21	+	AluTa15	AluTa15	1	288	0	2139	Platyrrhini
224	218	2586	1.7	0	0	AluSc8_NW_018498876.1:364889-366386_-	1	288	-9	+	AluTa15	AluTa15	1	288	0	2185	Platyrrhini
225	219	2527	1.7	0	0.3	AluSc8_NW_018499256.1:4861212-4862724_-	1	289	-23	+	AluTa15	AluTa15	1	288	0	2235	Platyrrhini
226	220	2556	1.7	0	0	AluSc8_NW_018499555.1:7025835-7027332_-	1	288	-9	+	AluTa15	AluTa15	1	288	0	2296	Platyrrhini
227	221	2578	1.7	0	0	AluSc8_NW_018499833.1:1246529-1248038_-	1	287	-22	+	AluTa15	AluTa15	1	287	-1	2382	Platyrrhini
228	222	2536	1.7	0	0	AluSc8_NW_018499833.1:127949-129446_-	1	288	-9	+	AluTa15	AluTa15	1	288	0	2383	Platyrrhini
229	223	2524	1.7	0	0	AluSc8_NW_018500483.1:4558534-4560032_-	1	287	-11	+	AluTa15	AluTa15	1	287	-1	2487	Platyrrhini
230	224	2548	1.7	0	0	AluSc8_NW_018501255.1:1421784-1423288_-	1	288	-16	+	AluTa15	AluTa15	1	288	0	2599	Platyrrhini
231	225	2562	1.7	0	0	AluSc8_NW_018501577.1:15459964-15461469_-	1	288	-17	+	AluTa15	AluTa15	1	288	0	2852	Platyrrhini
232	226	2547	1.7	0.3	0	AluSc8_NW_018501761.1:596088-597583_-	1	287	-8	+	AluTa15	AluTa15	1	288	0	2946	Platyrrhini
233	227	2540	1.7	0	0.7	AluSc8_NW_018501822.1:12197114-12198615_-	1	290	-11	+	AluTa15	AluTa15	1	288	0	3006	Platyrrhini
234	228	2539	1.7	0	0	AluSc8_NW_018501822.1:8876517-8878026_-	1	288	-21	+	AluTa15	AluTa15	1	288	0	3042	Platyrrhini
235	229	2542	1.7	0.3	0	AluSc8_NW_018501917.1:1148315-1149807_-	1	287	-5	+	AluTa15	AluTa15	1	288	0	3051	Platyrrhini
236	230	2473	1.7	0.3	1	AluSc8_NW_018502886.1:6239178-6240679_-	1	290	-11	+	AluTa15	AluTa15	1	288	0	3472	Platyrrhini
237	231	2546	1.7	0	0	AluSc8_NW_018503001.1:12153-13653_-	1	288	-12	+	AluTa15	AluTa15	1	288	0	3513	Platyrrhini
238	232	2586	1.7	0	0	AluSc8_NW_018503038.1:9071104-9072599_-	1	288	-7	+	AluTa15	AluTa15	1	288	0	3559	Platyrrhini
239	233	2560	1.7	0	0	AluSc8_NW_018503184.1:11941513-11943032_-	1	287	-32	+	AluTa15	AluTa15	1	287	-1	3583	Platyrrhini
240	234	2567	1.7	0	0	AluSc8_NW_018503468.1:4698726-4700221_-	1	288	-7	+	AluTa15	AluTa15	1	288	0	3765	Platyrrhini
241	235	2489	1.7	0	1.4	AluSc8_NW_018503519.1:19204961-19206473_-	1	292	-20	+	AluTa15	AluTa15	1	288	0	3818	Platyrrhini
242	236	2536	1.7	0.3	0	AluSc8_NW_018503629.1:282926-284429_-	1	287	-16	+	AluTa15	AluTa15	1	288	0	4063	Platyrrhini
243	237	2542	1.7	0	0	AluSc8_NW_018503740.1:10692755-10694252_-	1	288	-9	+	AluTa15	AluTa15	1	288	0	4179	Platyrrhini
244	238	2516	1.7	0	0.3	AluSc8_NW_018503925.1:19294974-19296470_-	1	289	-7	+	AluTa15	AluTa15	1	288	0	4230	Platyrrhini
245	239	2575	1.7	0	0	AluSc8_NW_018504467.1:2599076-2600572_-	1	288	-8	+	AluTa15	AluTa15	1	288	0	4515	Platyrrhini
246	240	2512	1.7	0	2.1	AluSc8_NW_018504640.1:251914-253421_-	1	294	-13	+	AluTa15	AluTa15	1	288	0	4588	Platyrrhini
247	241	2493	1.7	0	0.3	AluSc8_NW_018505261.1:5509311-5510818_-	1	289	-18	+	AluTa15	AluTa15	1	288	0	4755	Platyrrhini
248	242	2577	1.7	0	0	AluSc8_NW_018505394.1:144971-146458_-	1	287	0	+	AluTa15	AluTa15	1	287	-1	4836	Platyrrhini
249	243	2584	1.7	0	0	AluSc8_NW_018505940.1:24271039-24272541_-	1	288	-14	+	AluTa15	AluTa15	1	288	0	5183	Platyrrhini
250	244	2570	1.7	0	0	AluSc8_NW_018506446.1:2910066-2911577_-	1	288	-23	+	AluTa15	AluTa15	1	288	0	5515	Platyrrhini
251	245	2535	1.7	0	0.3	AluSc8_NW_018506521.1:9076068-9077573_-	1	289	-16	+	AluTa15	AluTa15	1	288	0	5607	Platyrrhini
252	246	2586	1.7	0	0	AluSc8_NW_018506828.1:21624926-21626428_-	1	288	-14	+	AluTa15	AluTa15	1	288	0	5707	Platyrrhini
253	247	2552	1.7	0	0	AluSc8_NW_018507064.1:823630-825139_-	1	288	-21	+	AluTa15	AluTa15	1	288	0	5812	Platyrrhini
254	248	2560	1.7	0	0	AluSc8_NW_018507179.1:1928848-1930359_-	1	288	-23	+	AluTa15	AluTa15	1	288	0	5843	Platyrrhini
255	249	2542	1.7	0	0.3	AluSc8_NW_018507635.1:10657108-10658603_-	1	289	-6	+	AluTa15	AluTa15	1	288	0	5919	Platyrrhini
256	250	2533	1.7	0.3	0	AluSc8_NW_018507635.1:4729365-4730857_-	1	287	-5	+	AluTa15	AluTa15	1	288	0	5936	Platyrrhini
257	251	2529	1.7	0	0.7	AluSc8_NW_018507685.1:111025-112533_-	1	290	-18	+	AluTa15	AluTa15	1	288	0	5958	Platyrrhini
258	252	2548	1.7	0	0.3	AluSc8_NW_018507789.1:10906952-10908465_-	1	289	-24	+	AluTa15	AluTa15	1	288	0	5989	Platyrrhini
259	253	2558	1.7	0	0	AluSc8_NW_018508111.1:47022-48521_-	1	288	-11	+	AluTa15	AluTa15	1	288	0	6155	Platyrrhini
260	254	2571	1.7	0	0	AluSc8_NW_018508367.1:1102754-1104250_-	1	288	-8	+	AluTa15	AluTa15	1	288	0	6236	Platyrrhini
261	255	2586	1.7	0	0	AluSc8_NW_018508382.1:1300110-1301647_-	1	288	-49	+	AluTa15	AluTa15	1	288	0	6256	Platyrrhini
262	256	2550	1.7	0	0	AluSc8_NW_018508382.1:2378862-2380363_-	1	288	-13	+	AluTa15	AluTa15	1	288	0	6262	Platyrrhini
263	257	2572	1.7	0	0	AluSc8_NW_018508469.1:4002450-4003952_-	1	288	-14	+	AluTa15	AluTa15	1	288	0	6309	Platyrrhini
264	258	2575	1.7	0	0	AluSc8_NW_018509519.1:3828061-3829572_-	1	288	-23	+	AluTa15	AluTa15	1	288	0	6538	Platyrrhini
265	259	2528	1.7	0	0.7	AluSc8_NW_018509739.1:1004172-1005680_-	1	290	-18	+	AluTa15	AluTa15	1	288	0	6591	Platyrrhini
266	260	2542	1.7	0	0	AluSc8_NW_018510010.1:5248544-5250038_-	1	288	-6	+	AluTa15	AluTa15	1	288	0	6662	Platyrrhini
267	261	2553	1.7	0	0	AluSc8_NW_018510022.1:2120466-2121970_-	1	288	-16	+	AluTa15	AluTa15	1	288	0	6679	Platyrrhini
268	262	2553	1.7	0	0	AluSc8_NW_018510173.1:1193241-1194748_-	1	288	-19	+	AluTa15	AluTa15	1	288	0	6696	Platyrrhini
269	263	2513	1.7	0	0.7	AluSc8_NW_018510514.1:17952045-17953560_-	1	290	-25	+	AluTa15	AluTa15	1	288	0	6762	Platyrrhini
270	264	2567	1.7	0	0	AluSc8_NW_018511068.1:11954638-11956140_-	1	288	-14	+	AluTa15	AluTa15	1	288	0	6909	Platyrrhini
271	265	2539	1.7	0	0	AluSc8_NW_018511366.1:18456425-18457919_-	1	288	-6	+	AluTa15	AluTa15	1	288	0	6997	Platyrrhini
272	266	2575	1.7	0	0	AluSc8_NW_018511366.1:3982612-3984115_-	1	288	-15	+	AluTa15	AluTa15	1	288	0	7052	Platyrrhini
273	267	2562	1.7	0	0	AluSc8_NW_018511366.1:4869072-4870575_-	1	288	-15	+	AluTa15	AluTa15	1	288	0	7056	Platyrrhini
274	268	2532	1.7	0	0.3	AluSc8_NW_018511797.1:7158558-7160069_-	1	289	-22	+	AluTa15	AluTa15	1	288	0	7125	Platyrrhini
275	269	2578	1.7	0	0	AluSc8_NW_018511953.1:2485908-2487408_-	1	288	-12	+	AluTa15	AluTa15	1	288	0	7150	Platyrrhini
276	270	2586	1.7	0	0	AluSc8_NW_018513090.1:1943014-1944522_-	1	288	-20	+	AluTa15	AluTa15	1	288	0	7309	Platyrrhini
277	271	2586	1.7	0	0	AluSc8_NW_018513108.1:2045416-2046927_-	1	288	-23	+	AluTa15	AluTa15	1	288	0	7313	Platyrrhini
278	272	2556	1.7	0	0.3	AluSc8_NW_018513739.1:38809-40314_-	1	289	-16	+	AluTa15	AluTa15	1	288	0	7475	Platyrrhini
279	273	2509	1.7	0	0.3	AluSc8_NW_018514082.1:3617887-3619393_-	1	289	-17	+	AluTa15	AluTa15	1	288	0	7496	Platyrrhini
280	274	2576	1.7	0	0	AluSc8_NW_018514082.1:5209508-5211007_-	1	288	-11	+	AluTa15	AluTa15	1	288	0	7510	Platyrrhini
281	275	2565	1.7	0	0	AluSc8_NW_018514342.1:283971-285477_-	1	288	-18	+	AluTa15	AluTa15	1	288	0	7562	Platyrrhini
282	276	2518	1.7	0	0.3	AluSc8_NW_018514471.1:166375-167874_-	1	289	-10	+	AluTa15	AluTa15	1	288	0	7567	Platyrrhini
283	277	2536	1.7	0	0	AluSc8_NW_018514830.1:540268-541760_-	1	288	-4	+	AluTa15	AluTa15	1	288	0	7646	Platyrrhini
284	278	2519	1.7	0.3	0	AluSc_NW_018499711.1:9950589-9952087_-	1	287	-11	+	AluTa15	AluTa15	1	288	0	8467	Platyrrhini
285	279	2524	1.7	0.3	0	AluSc_NW_018505143.1:66552-68059_-	1	287	-20	+	AluTa15	AluTa15	1	288	0	9332	Platyrrhini
286	280	2530	1.7	0.3	0	AluSc_NW_018505794.1:34778675-34780169_-	1	287	-7	+	AluTa15	AluTa15	1	288	0	9481	Platyrrhini
287	281	2515	1.7	0.3	0	AluSc_NW_018506521.1:11487374-11488875_-	1	287	-14	+	AluTa15	AluTa15	1	288	0	9684	Platyrrhini
288	282	2547	1.7	0.3	0	AluSc_NW_018507635.1:5218794-5220300_-	1	287	-19	+	AluTa15	AluTa15	1	288	0	9811	Platyrrhini
289	283	2523	1.7	0.3	0	AluSc_NW_018507789.1:312950-314458_-	1	287	-21	+	AluTa15	AluTa15	1	288	0	9838	Platyrrhini
290	284	2519	1.7	0.3	0	AluSc_NW_018513582.1:2128973-2130486_-	1	287	-26	+	AluTa15	AluTa15	1	288	0	10417	Platyrrhini
291	285	2547	1.7	0.3	0	AluSc_NW_018513739.1:1832703-1834201_-	1	287	-11	+	AluTa15	AluTa15	1	288	0	10430	Platyrrhini
292	286	2545	1.7	0	0.3	AluSx3_NW_018487151.1:2533231-2534742_-	1	289	-22	+	AluTa15	AluTa15	1	288	0	10908	Platyrrhini
293	287	2559	1.7	0	0	AluSx3_NW_018489666.1:971436-972936_-	1	288	-12	+	AluTa15	AluTa15	1	288	0	11033	Platyrrhini
294	288	2588	1.7	0	0	AluSx3_NW_018499830.1:91327-92816_-	1	288	-1	+	AluTa15	AluTa15	1	288	0	11298	Platyrrhini
295	289	2584	1.7	0	0	AluSx3_NW_018501408.1:2751970-2753472_-	1	288	-14	+	AluTa15	AluTa15	1	288	0	11347	Platyrrhini
296	290	2575	1.7	0	0	AluSx3_NW_018501505.1:10941532-10943037_-	1	288	-17	+	AluTa15	AluTa15	1	288	0	11357	Platyrrhini
297	291	2570	1.7	0	0	AluSx3_NW_018503376.1:5518885-5520390_-	1	288	-17	+	AluTa15	AluTa15	1	288	0	11540	Platyrrhini
298	292	2578	1.7	0	0	AluSx3_NW_018505081.1:415351-416838_-	1	287	0	+	AluTa15	AluTa15	1	287	-1	11724	Platyrrhini
299	293	2385	1.7	0.3	1.7	AluSx3_NW_018507077.1:29249-30752_-	1	292	-11	+	AluTa15	AluTa15	1	288	0	11935	Platyrrhini
300	294	2588	1.7	0	0	AluSx3_NW_018507976.1:7757602-7759102_-	1	288	-12	+	AluTa15	AluTa15	1	288	0	11988	Platyrrhini
301	295	2487	1.8	0	0	AluSc8_NW_018486322.1:1522998-1524481_-	1	283	0	+	AluTa15	AluTa15	1	283	-5	104	Platyrrhini
302	296	2410	1.8	1.1	0	AluSc8_NW_018489828.1:1744023-1745501_-	1	278	0	+	AluTa15	AluTa15	1	281	-7	853	Platyrrhini
303	297	2509	1.8	0.7	0	AluSc8_NW_018492229.1:2371621-2373115_-	1	286	-8	+	AluTa15	AluTa15	1	288	0	1229	Platyrrhini
304	298	2535	1.8	0	0.3	AluSc8_NW_018492229.1:4498892-4500403_-	1	288	-23	+	AluTa15	AluTa15	1	287	-1	1237	Platyrrhini
305	299	2517	1.8	1.1	0	AluSc8_NW_018495318.1:7452076-7453572_-	1	285	-11	+	AluTa15	AluTa15	1	288	0	1667	Platyrrhini
306	300	2544	1.8	0	0	AluSc8_NW_018495981.1:10227782-10229289_-	1	286	-21	+	AluTa15	AluTa15	1	286	-2	1789	Platyrrhini
307	301	2500	1.8	0.7	0	AluSc8_NW_018498341.1:10327891-10329385_-	1	286	-8	+	AluTa15	AluTa15	1	288	0	2039	Platyrrhini
308	302	2358	1.8	1	3.5	AluSc8_NW_018500483.1:5694483-5695994_-	1	295	-16	+	AluTa15	AluTa15	1	288	0	2490	Platyrrhini
309	303	2405	1.8	0	0	AluSc8_NW_018501447.1:3313288-3314764_-	1	276	0	+	AluTa15	AluTa15	1	276	-12	2757	Platyrrhini
310	304	2296	1.8	2.5	0	AluSc8_NW_018501671.1:9754097-9755581_-	1	281	-3	+	AluTa15	AluTa15	1	288	0	2940	Platyrrhini
311	305	2492	1.8	0.7	0.3	AluSc8_NW_018501822.1:1765387-1766889_-	1	287	-15	+	AluTa15	AluTa15	1	288	0	3008	Platyrrhini
312	306	2517	1.8	1.1	0	AluSc8_NW_018502045.1:1549643-1551139_-	1	285	-11	+	AluTa15	AluTa15	1	288	0	3070	Platyrrhini
313	307	2358	1.8	4.7	0	AluSc8_NW_018503184.1:2696016-2697514_-	1	275	-23	+	AluTa15	AluTa15	1	288	0	3597	Platyrrhini
314	308	2504	1.8	0.7	0.3	AluSc8_NW_018503256.1:2256222-2257718_-	1	287	-9	+	AluTa15	AluTa15	1	288	0	3617	Platyrrhini
315	309	2447	1.8	0.7	1	AluSc8_NW_018503519.1:14610427-14611939_-	1	289	-23	+	AluTa15	AluTa15	1	288	0	3809	Platyrrhini
316	310	2543	1.8	0	0	AluSc8_NW_018503519.1:25575694-25577196_-	1	286	-16	+	AluTa15	AluTa15	1	286	-2	3837	Platyrrhini
317	311	2431	1.8	1.8	0	AluSc8_NW_018503519.1:3522626-3524127_-	1	283	-18	+	AluTa15	AluTa15	1	288	0	3869	Platyrrhini
318	312	2434	1.8	1.4	0	AluSc8_NW_018503685.1:5743289-5744793_-	1	284	-20	+	AluTa15	AluTa15	1	288	0	4124	Platyrrhini
319	313	2353	1.8	3.6	0	AluSc8_NW_018503729.1:6344113-6345610_-	1	275	-22	+	AluTa15	AluTa15	1	285	-3	4169	Platyrrhini
320	314	2493	1.8	0.7	0	AluSc8_NW_018503925.1:22715576-22717076_-	1	286	-14	+	AluTa15	AluTa15	1	288	0	4246	Platyrrhini
321	315	2512	1.8	0.7	0	AluSc8_NW_018503925.1:29968807-29970292_-	1	285	0	+	AluTa15	AluTa15	1	287	-1	4276	Platyrrhini
322	316	2370	1.8	1	1	AluSc8_NW_018505794.1:34890378-34891878_-	1	288	-12	+	AluTa15	AluTa15	1	288	0	5061	Platyrrhini
323	317	2455	1.8	1.1	0	AluSc8_NW_018505940.1:15304727-15306231_-	1	285	-19	+	AluTa15	AluTa15	1	288	0	5146	Platyrrhini
324	318	2098	1.8	0.9	13.5	AluSc8_NW_018506381.1:735060-736590_-	1	324	-6	+	AluTa15	AluTa15	1	288	0	5495	Platyrrhini
325	319	2471	1.8	1.1	0	AluSc8_NW_018506685.1:402044-403556_-	1	283	-29	+	AluTa15	AluTa15	1	286	-2	5660	Platyrrhini
326	320	2523	1.8	0.7	0	AluSc8_NW_018508315.1:521710-523208_-	1	286	-12	+	AluTa15	AluTa15	1	288	0	6204	Platyrrhini
327	321	2410	1.8	1.4	0.3	AluSc8_NW_018509613.1:5839457-5840973_-	1	285	-31	+	AluTa15	AluTa15	1	288	0	6561	Platyrrhini
328	322	2502	1.8	0.7	0	AluSc8_NW_018509739.1:5660416-5661904_-	1	286	-2	+	AluTa15	AluTa15	1	288	0	6602	Platyrrhini
329	323	2507	1.8	0.7	0	AluSc8_NW_018511534.1:267961-269457_-	1	286	-10	+	AluTa15	AluTa15	1	288	0	7070	Platyrrhini
330	324	2501	1.8	1.1	0	AluSc8_NW_018513506.1:5102419-5103917_-	1	285	-13	+	AluTa15	AluTa15	1	288	0	7421	Platyrrhini
331	325	2438	1.8	1.4	0	AluSc8_NW_018514471.1:484692-486198_-	1	284	-22	+	AluTa15	AluTa15	1	288	0	7571	Platyrrhini
332	326	2363	1.8	3.2	0	AluSc_NW_018486447.1:3972387-3973879_-	1	278	-14	+	AluTa15	AluTa15	1	287	-1	7703	Platyrrhini
333	327	2340	1.8	2.5	1	AluSc_NW_018489399.1:3742719-3744214_-	1	284	-11	+	AluTa15	AluTa15	1	288	0	7922	Platyrrhini
334	328	2489	1.8	0.3	0	AluSc_NW_018498471.1:4885703-4887199_-	1	285	-11	+	AluTa15	AluTa15	1	286	-2	8372	Platyrrhini
335	329	2294	1.8	2.5	0.3	AluSc_NW_018504613.1:4381056-4382551_-	1	281	-14	+	AluTa15	AluTa15	1	287	-1	9287	Platyrrhini
336	330	2392	1.8	1.7	1.4	AluSc_NW_018507064.1:3824436-3825944_-	1	287	-21	+	AluTa15	AluTa15	1	288	0	9755	Platyrrhini
337	331	2434	1.8	1	1	AluSc_NW_018507412.1:7032331-7033837_-	1	288	-18	+	AluTa15	AluTa15	1	288	0	9790	Platyrrhini
338	332	2470	1.8	0.7	0	AluSc_NW_018510754.1:55788-57284_-	1	286	-10	+	AluTa15	AluTa15	1	288	0	10199	Platyrrhini
339	333	2378	1.8	2.1	0	AluSq2_NW_018507789.1:2146940-2148439_-	1	282	-17	+	AluTa15	AluTa15	1	288	0	10796	Platyrrhini
340	334	2472	1.8	0.7	0	AluSx3_NW_018490363.1:422855-424353_-	1	286	-12	+	AluTa15	AluTa15	1	288	0	11047	Platyrrhini
341	335	2426	1.8	2.1	0	AluSx3_NW_018506685.1:1570424-1571920_-	1	282	-14	+	AluTa15	AluTa15	1	288	0	11905	Platyrrhini
342	336	2518	1.8	0.7	0	AluSx3_NW_018506828.1:14297449-14298950_-	1	286	-15	+	AluTa15	AluTa15	1	288	0	11911	Platyrrhini
343	337	2268	1.9	6.7	0	AluSc8_NW_018499555.1:3120123-3121600_-	1	270	-7	+	AluTa15	AluTa15	1	288	0	2276	Platyrrhini
344	338	2168	2	8.3	0.4	AluSc8_NW_018486688.1:4093715-4095210_-	1	295	0	+	AluTa15	AluTa15	1	307	-4	170	Platyrrhini
345	1	2471	1.8	0.7	0.3	AluSc_NW_018494243.1:11461337-11462828_+	1	285	-6	+	sf10	AluTa10	2	287	0	8172	marmoset
346	1	2461	0.7	0.3	1.1	AluSc8_NW_018514082.1:4262886-4264396_+	1	289	-21	+	sf36	AluTa15	2	288	0	7504	marmoset
347	2	2574	1	0	0	AluSc8_NW_018495981.1:4459036-4460533_-	1	288	-9	+	sf36	AluTa15	1	288	0	1830	marmoset
348	3	2574	1	0	0	AluSc8_NW_018496424.1:1217554-1219063_-	1	288	-21	+	sf36	AluTa15	1	288	0	1890	marmoset
349	4	2564	1.1	0	0	AluSc8_NW_018488791.1:669961-671466_+	1	287	-18	+	sf36	AluTa15	2	288	0	630	marmoset
350	5	2530	1.1	0.7	0	AluSc8_NW_018503519.1:9354055-9355556_-	1	286	-15	+	sf36	AluTa15	1	288	0	3896	marmoset
351	6	2570	1.4	0	0	AluSc8_NW_018489839.1:4224515-4226014_-	1	288	-11	+	sf36	AluTa15	1	288	0	919	marmoset
352	7	2466	1.4	1.1	0.3	AluSc8_NW_018491217.1:1228357-1229851_+	1	285	-9	+	sf36	AluTa15	2	288	0	1073	marmoset
353	8	2560	1.4	0	0	AluSc8_NW_018501577.1:29210-30717_-	1	288	-19	+	sf36	AluTa15	1	288	0	2859	marmoset
354	9	2503	1.4	1.1	0	AluSc8_NW_018502733.1:3122907-3124415_-	1	285	-23	+	sf36	AluTa15	1	288	0	3343	marmoset
355	10	2496	1.4	1.1	0	AluSc8_NW_018511601.1:2472393-2473883_+	1	284	-6	+	sf36	AluTa15	2	288	0	7076	marmoset
356	11	2538	1.4	0.3	0	AluSc_NW_018487867.1:2353392-2354892_-	1	287	-13	+	sf36	AluTa15	1	288	0	7804	marmoset
357	12	2509	1.4	0.3	0	AluSc_NW_018514082.1:5236110-5237622_-	1	287	-25	+	sf36	AluTa15	1	288	0	10445	marmoset
358	13	2539	1.7	0	0	AluSc8_NW_018495134.1:1984862-1986365_+	1	287	-16	+	sf36	AluTa15	2	288	0	1584	marmoset
359	14	2539	1.7	0	0	AluSc8_NW_018501325.1:8616398-8617902_+	1	287	-17	+	sf36	AluTa15	2	288	0	2698	marmoset
360	15	2552	1.7	0	0	AluSc8_NW_018501577.1:15221009-15222503_+	1	287	-7	+	sf36	AluTa15	2	288	0	2850	marmoset
361	16	2568	1.7	0	0	AluSc8_NW_018503623.1:173900-175397_-	1	288	-9	+	sf36	AluTa15	1	288	0	4003	marmoset
362	17	2552	1.7	0	0	AluSc8_NW_018503629.1:3476710-3478205_-	1	288	-7	+	sf36	AluTa15	1	288	0	4068	marmoset
363	18	2503	1.7	0.3	0	AluSc_NW_018492229.1:6558360-6559857_-	1	287	-10	+	sf36	AluTa15	1	288	0	8086	marmoset
364	19	2357	1.8	1.4	0.7	AluSc8_NW_018494503.1:1487206-1488696_+	1	285	-5	+	sf36	AluTa15	2	288	0	1548	marmoset
365	20	2523	1.8	0.3	0	AluSc8_NW_018495981.1:544960-546457_+	1	286	-11	+	sf36	AluTa15	2	288	0	1834	marmoset
366	1	2564	0.7	0	0.3	AluSc8_NW_018489399.1:9536127-9537628_+	1	287	-14	+	sf37	AluTa15	3	288	0	784	marmoset
367	2	2449	0.7	1.8	0.3	AluSc8_NW_018509739.1:403688-405187_-	1	284	-15	+	sf37	AluTa15	1	288	0	6599	marmoset
368	3	2428	1.1	2.1	0	AluSc8_NW_018494894.1:200769-202270_-	1	282	-19	+	sf37	AluTa15	1	288	0	1574	marmoset
369	4	2479	1.1	1.8	0	AluSc8_NW_018511366.1:11458849-11460345_-	1	283	-13	+	sf37	AluTa15	1	288	0	6961	marmoset
370	5	2303	1.1	2.5	1.4	AluSc_NW_018514323.1:706020-707523_+	1	284	-19	+	sf37	AluTa15	2	288	0	10451	marmoset
371	6	2406	1.1	2.1	0	AluSc_NW_018514491.1:3469855-3471351_-	1	282	-14	+	sf37	AluTa15	1	288	0	10480	marmoset
372	7	2466	1.4	1.1	0	AluSc8_NW_018487996.1:17002512-17004019_+	1	284	-23	+	sf37	AluTa15	2	288	0	513	marmoset
373	8	2491	1.4	1.1	0	AluSc8_NW_018502886.1:17891968-17893464_-	1	285	-11	+	sf37	AluTa15	1	288	0	3438	marmoset
374	9	2574	1.4	0	0	AluSc8_NW_018503546.1:7650710-7652210_+	1	287	-13	+	sf37	AluTa15	2	288	0	3935	marmoset
375	10	2577	1.4	0	0	AluSc_NW_018493494.1:10379460-10380961_-	1	288	-13	+	sf37	AluTa15	1	288	0	8144	marmoset
376	11	2549	1.7	0	0	AluSc8_NW_018507179.1:883631-885137_-	1	288	-18	+	sf37	AluTa15	1	288	0	5859	marmoset
377	12	2551	1.7	0	0	AluSx3_NW_018508382.1:2247362-2248859_-	1	288	-9	+	sf37	AluTa15	1	288	0	12019	marmoset
378	13	2526	1.8	0	0.3	AluSc8_NW_018503519.1:30075734-30077244_-	1	288	-22	+	sf37	AluTa15	1	287	-1	3858	marmoset
379	14	2489	1.8	1.1	0	AluSc8_NW_018504497.1:1877260-1878766_+	1	283	-23	+	sf37	AluTa15	2	287	-1	4529	marmoset
380	15	2481	1.8	1.1	0	AluSc8_NW_018505794.1:22106446-22107953_-	1	285	-22	+	sf37	AluTa15	1	288	0	4993	marmoset
381	16	2247	1.8	2.1	1.7	AluSc8_NW_018509613.1:2608257-2609761_-	1	287	-17	+	sf37	AluTa15	1	288	0	6554	marmoset
382	17	2427	1.8	1.8	0	AluSc8_NW_018510431.1:3656307-3657812_-	1	282	-23	+	sf37	AluTa15	2	288	0	6725	marmoset
383	18	2191	1.8	2.1	1	AluSc_NW_018502601.1:7792857-7794360_-	1	285	-18	+	sf37	AluTa15	1	288	0	8833	marmoset
384	19	2491	1.8	1.1	0	AluSx3_NW_018499145.1:6176864-6178370_-	1	285	-21	+	sf37	AluTa15	1	288	0	11264	marmoset
385	20	2186	1.9	7.9	0	AluSc8_NW_018499711.1:1417987-1419469_-	1	266	-16	+	sf37	AluTa15	2	288	0	2337	marmoset
386	1	2600	0.3	0	0	AluSc8_NW_018513626.1:9585827-9587338_+	1	287	-24	+	sf38	AluTa15	2	288	0	7473	marmoset
387	2	2584	0.7	0	0	AluSc8_NW_018487315.1:4776439-4777940_-	1	288	-13	+	sf38	AluTa15	1	288	0	289	marmoset
388	3	2539	0.7	0	0.7	AluSc8_NW_018501577.1:12267880-12269389_-	1	290	-19	+	sf38	AluTa15	1	288	0	2833	marmoset
389	4	2570	1	0	0	AluSc8_NW_018489828.1:5628874-5630376_-	1	288	-14	+	sf38	AluTa15	1	288	0	886	marmoset
390	5	2394	1.1	0.3	2.1	AluSc8_NW_018498342.1:4518632-4520146_+	1	292	-22	+	sf38	AluTa15	2	288	0	2115	marmoset
391	6	2462	1.1	1.1	0.7	AluSc8_NW_018503064.1:227722-229231_-	1	287	-22	+	sf38	AluTa15	1	288	0	3566	marmoset
392	7	2217	1.1	1	8	AluSc8_NW_018505824.1:98833-100360_+	1	307	-20	+	sf38	AluTa15	2	288	0	5088	marmoset
393	8	2561	1.1	0	0	AluSx3_NW_018508704.1:8078124-8079634_+	1	287	-23	+	sf38	AluTa15	2	288	0	12041	marmoset
394	9	2540	1.4	0	0	AluSc8_NW_018494005.1:4820130-4821642_-	1	288	-24	+	sf38	AluTa15	1	288	0	1454	marmoset
395	10	2484	1.4	0	3.5	AluSc8_NW_018501577.1:4671947-4673460_-	1	298	-15	+	sf38	AluTa15	1	288	0	2868	marmoset
396	11	2561	1.4	0	0	AluSc8_NW_018501671.1:8329823-8331317_+	1	287	-7	+	sf38	AluTa15	2	288	0	2936	marmoset
397	12	2569	1.4	0	0	AluSc8_NW_018502932.1:914091-915593_-	1	288	-14	+	sf38	AluTa15	1	288	0	3501	marmoset
398	13	2556	1.4	0	0	AluSc8_NW_018503107.1:30658-32165_-	1	288	-19	+	sf38	AluTa15	1	288	0	3575	marmoset
399	14	2506	1.4	0	1.1	AluSc8_NW_018505554.1:1775492-1776990_+	1	290	-8	+	sf38	AluTa15	2	288	0	4873	marmoset
400	15	2543	1.4	0	0	AluSc8_NW_018505794.1:17376534-17378039_-	1	288	-17	+	sf38	AluTa15	1	288	0	4969	marmoset
401	16	2555	1.4	0	0	AluSc8_NW_018508032.1:4112439-4113949_-	1	287	-23	+	sf38	AluTa15	2	288	0	6121	marmoset
402	17	2500	1.4	0	1.4	AluSc8_NW_018511366.1:10396899-10398399_-	1	292	-8	+	sf38	AluTa15	1	288	0	6953	marmoset
403	18	2575	1.4	0	0	AluSc8_NW_018514330.1:3978986-3980495_-	1	288	-21	+	sf38	AluTa15	1	288	0	7539	marmoset
404	19	2512	1.4	0.3	0.3	AluSc_NW_018509613.1:7362157-7363668_-	1	288	-23	+	sf38	AluTa15	1	288	0	10067	marmoset
405	20	2512	1.7	0	1.4	AluSc8_NW_018486447.1:2345425-2346940_+	1	291	-24	+	sf38	AluTa15	2	288	0	136	marmoset
406	21	2562	1.7	0	0	AluSc8_NW_018493376.1:4015546-4017036_+	1	287	-3	+	sf38	AluTa15	2	288	0	1379	marmoset
407	22	2486	1.7	0	2.1	AluSc8_NW_018499018.1:538453-539961_-	1	294	-14	+	sf38	AluTa15	1	288	0	2201	marmoset
408	23	2545	1.7	0	0	AluSc8_NW_018499256.1:3054614-3056114_-	1	288	-12	+	sf38	AluTa15	1	288	0	2226	marmoset
409	24	2552	1.7	0	0	AluSx3_NW_018505794.1:9463244-9464735_+	1	287	-4	+	sf38	AluTa15	2	288	0	11799	marmoset
410	25	2313	1.8	4.4	0	AluSc8_NW_018497016.1:4649805-4651297_+	1	275	-17	+	sf38	AluTa15	2	288	0	1939	marmoset
411	26	2418	1.8	1.8	0	AluSc8_NW_018498342.1:4491894-4493391_-	1	283	-14	+	sf38	AluTa15	1	288	0	2114	marmoset
412	27	2477	1.8	0.3	0	AluSc8_NW_018511601.1:4569084-4570582_+	1	286	-12	+	sf38	AluTa15	2	288	0	7086	marmoset
413	28	2474	1.8	0.3	0.3	AluSc_NW_018485986.1:12063606-12065093_+	1	287	0	+	sf38	AluTa15	2	288	0	7652	marmoset
414	29	2501	1.8	0.3	0	AluSc_NW_018490698.1:1044807-1046306_-	1	286	-13	+	sf38	AluTa15	2	288	0	8016	marmoset
415	30	2472	1.8	0.3	0.3	AluSc_NW_018502612.1:598085-599589_+	1	287	-17	+	sf38	AluTa15	2	288	0	8837	marmoset
416	31	2470	1.8	0.3	0	AluSc_NW_018502886.1:18561996-18563493_+	1	286	-11	+	sf38	AluTa15	2	288	0	8899	marmoset
417	32	2478	1.8	0.3	0.3	AluSc_NW_018506177.1:6887000-6888497_+	1	287	-10	+	sf38	AluTa15	2	288	0	9612	marmoset
418	33	2355	1.8	1.8	0	AluSc_NW_018506370.1:14492693-14494194_-	1	283	-18	+	sf38	AluTa15	1	288	0	9625	marmoset
419	34	2484	1.8	0.3	0.3	AluSc_NW_018513073.1:1723588-1725087_-	1	288	-11	+	sf38	AluTa15	1	288	0	10351	marmoset
420	1	2490	1.8	0	0.3	AluSc_NW_018512720.1:455642-457131_-	1	287	-2	+	sf39	AluTa10	2	287	0	10343	marmoset
421	1	2478	1.1	1.4	0	AluSc8_NW_018490200.1:121377-122882_+	1	284	-21	+	sf4	AluTa15	2	289	0	922	marmoset
422	1	2482	0.7	1.1	0.7	AluSc8_NW_018514491.1:133731-135230_+	1	286	-13	+	sf42	AluTa15	2	288	0	7585	marmoset
423	2	2527	1.1	1.1	0	AluSc8_NW_018505261.1:4863162-4864664_-	1	285	-17	+	sf42	AluTa15	1	288	0	4750	marmoset
424	3	2467	1.4	1.1	0	AluSc8_NW_018503519.1:7762113-7763621_+	1	284	-24	+	sf42	AluTa15	2	288	0	3887	marmoset
425	4	2555	1.4	0	0	AluSc8_NW_018513125.1:1864538-1866042_-	1	288	-16	+	sf42	AluTa15	1	288	0	7328	marmoset
426	5	2552	1.4	0	0	AluSc_NW_018500372.1:1508248-1509747_+	1	287	-12	+	sf42	AluTa15	2	288	0	8499	marmoset
427	6	2457	1.4	1.1	0.7	AluSq2_NW_018506521.1:7736928-7738436_-	1	287	-21	+	sf42	AluTa15	1	288	0	10786	marmoset
428	7	2545	1.7	0	0	AluSc_NW_018507412.1:3438097-3439592_-	1	288	-7	+	sf42	AluTa15	1	288	0	9785	marmoset
429	8	2397	1.8	1.4	0	AluSc8_NW_018487771.1:10966830-10968314_+	1	282	-2	+	sf42	AluTa15	3	288	0	386	marmoset
430	9	2461	1.8	1.1	0.7	AluSc8_NW_018488858.1:6985754-6987253_-	1	287	-12	+	sf42	AluTa15	1	288	0	685	marmoset
431	10	2496	1.8	1.1	0	AluSc8_NW_018500372.1:99387-100886_-	1	285	-14	+	sf42	AluTa15	1	288	0	2471	marmoset
432	11	2509	1.8	0.7	0	AluSc8_NW_018501671.1:8990532-8992032_-	1	286	-14	+	sf42	AluTa15	1	288	0	2939	marmoset
433	12	2496	1.8	1.1	0	AluSc8_NW_018506521.1:7992960-7994468_+	1	284	-24	+	sf42	AluTa15	2	288	0	5602	marmoset
434	13	2331	1.8	1.8	1.1	AluSc8_NW_018509519.1:240356-241849_+	1	285	-8	+	sf42	AluTa15	2	288	0	6528	marmoset
435	14	2061	1.8	3.5	3.1	AluSc8_NW_018511953.1:1934572-1936071_+	1	285	-14	+	sf42	AluTa15	3	288	0	7146	marmoset
436	15	2365	1.8	2.1	0	AluSc8_NW_018513849.1:2616941-2618444_-	1	282	-21	+	sf42	AluTa15	1	288	0	7480	marmoset
437	16	2281	1.8	3.6	0.7	AluSq2_NW_018503468.1:12108592-12110096_-	1	280	-24	+	sf42	AluTa15	1	288	0	10741	marmoset
438	17	2036	1.9	10.3	0.3	AluSg_NW_018487195.1:1036469-1037951_-	1	262	-20	+	sf42	AluTa15	1	288	0	10521	marmoset
439	1	2608	0	0	0	AluSc8_NW_018498094.1:40375-41883_+	1	285	-23	+	sf44	AluTa15	2	286	-2	2007	marmoset
440	2	2591	0	0.3	0	AluSc8_NW_018506828.1:5433438-5434939_+	1	286	-15	+	sf44	AluTa15	2	288	0	5720	marmoset
441	3	2589	0.3	0	0.3	AluSc8_NW_018487996.1:9263727-9265235_-	1	288	-20	+	sf44	AluTa15	2	288	0	544	marmoset
442	4	2571	0.3	0	0.7	AluSc8_NW_018501792.1:1881862-1883373_+	1	289	-22	+	sf44	AluTa15	2	288	0	2951	marmoset
443	5	2539	0.3	1.1	0	AluSc8_NW_018504768.1:4652834-4654339_+	2	284	-21	+	sf44	AluTa15	3	288	0	4635	marmoset
444	6	2530	0.3	0.7	0	AluSc8_NW_018505596.1:276429-277927_+	1	285	-13	+	sf44	AluTa15	2	288	0	4895	marmoset
445	7	2500	0.3	0.7	1.4	AluSc8_NW_018509613.1:3157742-3159241_-	1	289	-10	+	sf44	AluTa15	2	288	0	6556	marmoset
446	8	2534	0.3	1.1	0	AluSc8_NW_018510514.1:10109710-10111210_+	1	284	-16	+	sf44	AluTa15	2	288	0	6733	marmoset
447	9	2494	0.3	1.8	0	AluSc8_NW_018513125.1:414535-416030_+	1	282	-13	+	sf44	AluTa15	2	288	0	7335	marmoset
448	10	2094	0.4	6.3	0.7	AluSq2_NW_018501357.1:5780717-5782193_+	2	271	-5	+	sf44	AluTa15	4	288	0	10708	marmoset
449	11	2537	0.7	1.1	0	AluSc8_NW_018487771.1:3308302-3309832_+	1	284	-46	+	sf44	AluTa15	2	288	0	403	marmoset
450	12	2512	0.7	1.1	0	AluSc8_NW_018487863.1:868545-870038_+	1	284	-9	+	sf44	AluTa15	2	288	0	454	marmoset
451	13	2537	0.7	0	0.3	AluSc8_NW_018487867.1:837821-839330_+	1	285	-24	+	sf44	AluTa15	3	286	-2	473	marmoset
452	14	2591	0.7	0	0	AluSc8_NW_018487996.1:15312516-15314012_+	1	287	-9	+	sf44	AluTa15	2	288	0	496	marmoset
453	15	2557	0.7	0	1.7	AluSc8_NW_018489828.1:2940981-2942479_-	1	292	-6	+	sf44	AluTa15	2	288	0	860	marmoset
454	16	2318	0.7	1.8	1.1	AluSc8_NW_018494005.1:6644859-6646351_+	1	285	-7	+	sf44	AluTa15	2	288	0	1466	marmoset
455	17	2361	0.7	1.8	0.7	AluSc8_NW_018496194.1:69237-70744_+	1	284	-23	+	sf44	AluTa15	2	288	0	1880	marmoset
456	18	2539	0.7	1.1	0	AluSc8_NW_018497736.1:502088-503587_+	1	284	-15	+	sf44	AluTa15	2	288	0	1986	marmoset
457	19	2611	0.7	0	0	AluSc8_NW_018498471.1:6159442-6160947_+	1	287	-18	+	sf44	AluTa15	2	288	0	2144	marmoset
458	20	2594	0.7	0	0	AluSc8_NW_018501792.1:239294-240797_+	1	287	-16	+	sf44	AluTa15	2	288	0	2956	marmoset
459	21	2403	0.7	2.9	0.3	AluSc8_NW_018502601.1:4607989-4609480_+	1	280	-11	+	sf44	AluTa15	2	288	0	3278	marmoset
460	22	2587	0.7	0	0	AluSc8_NW_018502688.1:1071441-1072939_-	1	287	-11	+	sf44	AluTa15	2	288	0	3321	marmoset
461	23	2609	0.7	0	0	AluSc8_NW_018503389.1:2636654-2638164_+	1	287	-23	+	sf44	AluTa15	2	288	0	3724	marmoset
462	24	2525	0.7	1.1	0	AluSc8_NW_018503546.1:11980016-11981522_+	1	283	-23	+	sf44	AluTa15	3	288	0	3913	marmoset
463	25	2510	0.7	1.1	0	AluSc8_NW_018503629.1:16358274-16359773_+	1	284	-15	+	sf44	AluTa15	2	288	0	4041	marmoset
464	26	2590	0.7	0	0	AluSc8_NW_018503652.1:3376714-3378199_+	1	285	0	+	sf44	AluTa15	3	287	-1	4095	marmoset
465	27	2590	0.7	0	0	AluSc8_NW_018503696.1:931744-933244_+	1	286	-14	+	sf44	AluTa15	3	288	0	4150	marmoset
466	28	2582	0.7	0	0	AluSc8_NW_018503925.1:22875711-22877208_-	1	287	-10	+	sf44	AluTa15	2	288	0	4248	marmoset
467	29	2579	0.7	0	0.3	AluSc8_NW_018504467.1:1789992-1791489_+	1	288	-9	+	sf44	AluTa15	2	288	0	4512	marmoset
468	30	2586	0.7	0	0	AluSc8_NW_018504731.1:3851903-3853406_+	1	287	-16	+	sf44	AluTa15	2	288	0	4624	marmoset
469	31	2495	0.7	1.1	0.3	AluSc8_NW_018505377.1:1321342-1322847_+	1	285	-20	+	sf44	AluTa15	2	288	0	4817	marmoset
470	32	2609	0.7	0	0	AluSc8_NW_018505863.1:9408637-9410130_+	1	287	-6	+	sf44	AluTa15	2	288	0	5112	marmoset
471	33	2572	0.7	0	0.3	AluSc8_NW_018506370.1:198896-200400_+	1	287	-17	+	sf44	AluTa15	3	288	0	5440	marmoset
472	34	2591	0.7	0	0	AluSc8_NW_018506381.1:5083417-5084917_+	1	286	-14	+	sf44	AluTa15	3	288	0	5489	marmoset
473	35	2573	0.7	0	0.3	AluSc8_NW_018506828.1:13983679-13985183_+	1	287	-17	+	sf44	AluTa15	3	288	0	5683	marmoset
474	36	2488	0.7	1.1	0	AluSc8_NW_018508032.1:4009589-4011090_-	1	284	-17	+	sf44	AluTa15	2	288	0	6119	marmoset
475	37	2602	0.7	0	0	AluSc8_NW_018508111.1:235542-237049_+	1	286	-21	+	sf44	AluTa15	3	288	0	6149	marmoset
476	38	2553	0.7	0.7	0	AluSc8_NW_018510010.1:2331216-2332717_+	1	285	-16	+	sf44	AluTa15	2	288	0	6653	marmoset
477	39	2526	0.7	1.1	0	AluSc8_NW_018510010.1:7426758-7428260_+	1	284	-18	+	sf44	AluTa15	2	288	0	6675	marmoset
478	40	2281	0.7	6.7	0	AluSc8_NW_018513626.1:16215868-16217356_+	1	269	-19	+	sf44	AluTa15	2	288	0	7457	marmoset
479	41	2567	0.7	0.3	0	AluSc_NW_018503468.1:10785355-10786852_-	1	286	-11	+	sf44	AluTa15	2	288	0	9006	marmoset
480	42	2442	0.7	0.7	1.1	AluSc_NW_018514330.1:5681575-5683075_-	1	288	-12	+	sf44	AluTa15	2	288	0	10458	marmoset
481	43	2378	0.7	3.6	0	AluSx3_NW_018499711.1:6353319-6354804_+	1	277	-8	+	sf44	AluTa15	2	288	0	11294	marmoset
482	44	2414	0.7	1.8	0	AluSx3_NW_018501792.1:3950520-3952013_-	1	282	-11	+	sf44	AluTa15	2	288	0	11407	marmoset
483	45	2609	0.7	0	0	AluSx3_NW_018513506.1:5227370-5228871_+	1	287	-14	+	sf44	AluTa15	2	288	0	12236	marmoset
484	46	2547	1	0	0.3	AluSc8_NW_018494243.1:7155560-7157057_+	1	288	-9	+	sf44	AluTa15	2	288	0	1519	marmoset
485	47	2572	1	0	0.3	AluSc8_NW_018495318.1:2953656-2955168_+	1	288	-24	+	sf44	AluTa15	2	288	0	1653	marmoset
486	48	2531	1	0	1.4	AluSc8_NW_018501528.1:2169377-2170882_+	1	290	-15	+	sf44	AluTa15	3	288	0	2805	marmoset
487	49	2551	1	0	0.3	AluSq2_NW_018508032.1:2560467-2561966_+	1	288	-11	+	sf44	AluTa15	2	288	0	10801	marmoset
488	50	2552	1	0	1.4	AluSx3_NW_018501505.1:10451286-10452821_+	1	291	-44	+	sf44	AluTa15	2	288	0	11356	marmoset
489	51	2469	1.1	1.1	0	AluSc8_NW_018486916.1:952535-954036_+	1	284	-17	+	sf44	AluTa15	2	288	0	212	marmoset
490	52	2598	1.1	0	0	AluSc8_NW_018487315.1:14400448-14401946_+	1	287	-11	+	sf44	AluTa15	2	288	0	280	marmoset
491	53	2539	1.1	0	0.7	AluSc8_NW_018487867.1:1417026-1418522_+	1	288	-8	+	sf44	AluTa15	3	288	0	462	marmoset
492	54	2518	1.1	0.7	0	AluSc8_NW_018490398.1:8495824-8497315_+	1	285	-6	+	sf44	AluTa15	2	288	0	976	marmoset
493	55	2600	1.1	0	0	AluSc8_NW_018490409.1:11583740-11585249_+	1	287	-22	+	sf44	AluTa15	2	288	0	982	marmoset
494	56	2331	1.1	0	9.1	AluSc8_NW_018490587.1:9114427-9115958_-	4	314	-17	+	sf44	AluTa15	4	288	0	1060	marmoset
495	57	2488	1.1	1.1	0	AluSc8_NW_018493257.1:3859347-3860837_+	1	284	-6	+	sf44	AluTa15	2	288	0	1346	marmoset
496	58	2560	1.1	0	0	AluSc8_NW_018494243.1:7634164-7635665_+	1	286	-15	+	sf44	AluTa15	3	288	0	1526	marmoset
497	59	2565	1.1	0	0	AluSc8_NW_018495252.1:1200428-1201922_+	1	286	-8	+	sf44	AluTa15	3	288	0	1602	marmoset
498	60	2586	1.1	0	0	AluSc8_NW_018495559.1:7695551-7697062_+	1	287	-24	+	sf44	AluTa15	2	288	0	1710	marmoset
499	61	2579	1.1	0	0	AluSc8_NW_018499555.1:3982811-3984321_+	1	286	-24	+	sf44	AluTa15	3	288	0	2282	marmoset
500	62	2577	1.1	0	0	AluSc8_NW_018500140.1:1032780-1034276_+	1	286	-10	+	sf44	AluTa15	3	288	0	2419	marmoset
501	63	2574	1.1	0	0	AluSc8_NW_018501244.1:3986970-3988464_+	1	287	-7	+	sf44	AluTa15	2	288	0	2596	marmoset
502	64	2551	1.1	0	1.1	AluSc8_NW_018501266.1:3310446-3311958_+	1	289	-23	+	sf44	AluTa15	3	288	0	2619	marmoset
503	65	2491	1.1	1.8	0	AluSc8_NW_018501577.1:3807994-3809496_+	1	282	-20	+	sf44	AluTa15	2	288	0	2861	marmoset
504	66	2581	1.1	0	0	AluSc8_NW_018502759.1:1613417-1614912_+	1	286	-9	+	sf44	AluTa15	3	288	0	3350	marmoset
505	67	2576	1.1	0	0	AluSc8_NW_018502886.1:12606156-12607660_+	1	287	-17	+	sf44	AluTa15	2	288	0	3419	marmoset
506	68	2574	1.1	0	0	AluSc8_NW_018503376.1:1148341-1149847_+	1	287	-19	+	sf44	AluTa15	2	288	0	3696	marmoset
507	69	2503	1.1	1.1	0	AluSc8_NW_018503546.1:591878-593370_+	1	284	-8	+	sf44	AluTa15	2	288	0	3926	marmoset
508	70	2598	1.1	0	0	AluSc8_NW_018503546.1:7935273-7936775_+	1	287	-15	+	sf44	AluTa15	2	288	0	3938	marmoset
509	71	2479	1.1	1.1	0	AluSc8_NW_018503729.1:6620359-6621854_+	1	284	-11	+	sf44	AluTa15	2	288	0	4171	marmoset
510	72	2365	1.1	2.1	0	AluSc8_NW_018505187.1:11628095-11629590_+	1	281	-14	+	sf44	AluTa15	2	288	0	4690	marmoset
511	73	2449	1.1	1.8	0	AluSc8_NW_018505187.1:7809094-7810595_+	1	282	-19	+	sf44	AluTa15	2	288	0	4716	marmoset
512	74	2584	1.1	0	0	AluSc8_NW_018505261.1:10124284-10125779_+	1	287	-8	+	sf44	AluTa15	2	288	0	4727	marmoset
513	75	2600	1.1	0	0	AluSc8_NW_018505794.1:34877435-34878938_+	1	287	-16	+	sf44	AluTa15	2	288	0	5060	marmoset
514	76	2574	1.1	0	0	AluSc8_NW_018505794.1:36058258-36059747_+	1	287	-2	+	sf44	AluTa15	2	288	0	5068	marmoset
515	77	2488	1.1	1.1	0	AluSc8_NW_018505794.1:5926057-5927560_+	1	284	-19	+	sf44	AluTa15	2	288	0	5077	marmoset
516	78	2541	1.1	0	0	AluSc8_NW_018505940.1:11903145-11904660_+	1	282	-33	+	sf44	AluTa15	2	283	-5	5131	marmoset
517	79	2561	1.1	0	0	AluSc8_NW_018506035.1:392225-393724_-	1	287	-12	+	sf44	AluTa15	2	288	0	5325	marmoset
518	80	2453	1.1	0.7	0.3	AluSc8_NW_018506069.1:2487895-2489400_+	1	286	-19	+	sf44	AluTa15	2	288	0	5344	marmoset
519	81	2588	1.1	0	0	AluSc8_NW_018506100.1:4137277-4138773_-	1	287	-9	+	sf44	AluTa15	2	288	0	5363	marmoset
520	82	2524	1.1	0	2.4	AluSc8_NW_018506370.1:14224910-14226417_+	1	294	-13	+	sf44	AluTa15	2	288	0	5427	marmoset
521	83	2495	1.1	0.7	0.3	AluSc8_NW_018506381.1:9296570-9298080_+	1	284	-26	+	sf44	AluTa15	2	286	-2	5503	marmoset
522	84	2579	1.1	0	0	AluSc8_NW_018506521.1:3399016-3400522_+	1	287	-19	+	sf44	AluTa15	2	288	0	5581	marmoset
523	85	2586	1.1	0	0	AluSc8_NW_018506685.1:1527664-1529166_+	1	287	-15	+	sf44	AluTa15	2	288	0	5655	marmoset
524	86	2590	1.1	0	0	AluSc8_NW_018506828.1:11619296-11620793_+	1	287	-10	+	sf44	AluTa15	2	288	0	5675	marmoset
525	87	2532	1.1	0.7	0	AluSc8_NW_018507412.1:3111463-3112971_+	1	285	-23	+	sf44	AluTa15	2	288	0	5890	marmoset
526	88	2515	1.1	1.1	0	AluSc8_NW_018507520.1:4984624-4986118_+	1	284	-10	+	sf44	AluTa15	2	288	0	5916	marmoset
527	89	2577	1.1	0	0	AluSc8_NW_018507789.1:11440901-11442402_+	1	286	-15	+	sf44	AluTa15	3	288	0	5992	marmoset
528	90	2579	1.1	0	0	AluSc8_NW_018508094.1:546438-547949_+	1	287	-24	+	sf44	AluTa15	2	288	0	6142	marmoset
529	91	2586	1.1	0	0	AluSc8_NW_018508315.1:215435-216946_+	1	287	-24	+	sf44	AluTa15	2	288	0	6186	marmoset
530	92	2521	1.1	0.7	0	AluSc8_NW_018508315.1:4387758-4389258_+	1	285	-15	+	sf44	AluTa15	2	288	0	6201	marmoset
531	93	2584	1.1	0	0	AluSc8_NW_018508367.1:1380764-1382268_+	1	287	-17	+	sf44	AluTa15	2	288	0	6238	marmoset
532	94	2596	1.1	0	0	AluSc8_NW_018508548.1:251676-253173_+	1	287	-10	+	sf44	AluTa15	2	288	0	6334	marmoset
533	95	2572	1.1	0	0	AluSc8_NW_018508704.1:424158-425667_+	1	287	-22	+	sf44	AluTa15	2	288	0	6364	marmoset
534	96	2574	1.1	0	0	AluSc8_NW_018508704.1:6657102-6658604_+	1	287	-15	+	sf44	AluTa15	2	288	0	6370	marmoset
535	97	2587	1.1	0	0	AluSc8_NW_018509189.1:216382-217884_+	1	287	-15	+	sf44	AluTa15	2	288	0	6444	marmoset
536	98	2600	1.1	0	0	AluSc8_NW_018510514.1:1116250-1117755_+	1	287	-18	+	sf44	AluTa15	2	288	0	6739	marmoset
537	99	2499	1.1	0.3	0.7	AluSc8_NW_018510514.1:13848632-13850139_+	1	288	-19	+	sf44	AluTa15	2	288	0	6748	marmoset
538	100	2586	1.1	0	0	AluSc8_NW_018510891.1:4421324-4422834_-	1	287	-23	+	sf44	AluTa15	2	288	0	6895	marmoset
539	101	2574	1.1	0	0	AluSc8_NW_018511003.1:107710-109207_+	1	287	-10	+	sf44	AluTa15	2	288	0	6899	marmoset
540	102	2486	1.1	1.1	0	AluSc8_NW_018511366.1:12069289-12070793_+	1	284	-20	+	sf44	AluTa15	2	288	0	6967	marmoset
541	103	2600	1.1	0	0	AluSc8_NW_018511366.1:21559251-21560756_+	1	287	-18	+	sf44	AluTa15	2	288	0	7016	marmoset
542	104	2583	1.1	0	0	AluSc8_NW_018511366.1:21615099-21616600_+	1	287	-14	+	sf44	AluTa15	2	288	0	7019	marmoset
543	105	2598	1.1	0	0	AluSc8_NW_018511366.1:24422032-24423531_+	1	287	-12	+	sf44	AluTa15	2	288	0	7030	marmoset
544	106	2580	1.1	0	0	AluSc8_NW_018511366.1:26972450-26973945_+	1	287	-8	+	sf44	AluTa15	2	288	0	7042	marmoset
545	107	2272	1.1	2.1	1.4	AluSc8_NW_018512055.1:1557797-1559296_+	1	285	-14	+	sf44	AluTa15	2	288	0	7201	marmoset
546	108	2464	1.1	1.4	0	AluSc8_NW_018512383.1:986126-987615_+	1	283	-6	+	sf44	AluTa15	2	288	0	7231	marmoset
547	109	2598	1.1	0	0	AluSc8_NW_018514330.1:1433890-1435391_+	1	287	-14	+	sf44	AluTa15	2	288	0	7526	marmoset
548	110	2564	1.1	0	0	AluSc8_NW_018514583.1:642101-643606_+	1	287	-18	+	sf44	AluTa15	2	288	0	7603	marmoset
549	111	2544	1.1	0.3	0	AluSc8_NW_018514661.1:2048323-2049828_-	1	285	-20	+	sf44	AluTa15	2	287	-1	7608	marmoset
550	112	2489	1.1	0.3	1.1	AluSc_NW_018495691.1:401903-403402_+	1	289	-10	+	sf44	AluTa15	2	288	0	8245	marmoset
551	113	2532	1.1	0.3	0	AluSc_NW_018499588.1:1343383-1344877_+	1	286	-8	+	sf44	AluTa15	2	288	0	8446	marmoset
552	114	2240	1.1	2.9	0.3	AluSc_NW_018501792.1:6702870-6704364_+	1	280	-14	+	sf44	AluTa15	2	288	0	8690	marmoset
553	115	2560	1.1	0.3	0	AluSc_NW_018509268.1:1132661-1134159_+	1	286	-12	+	sf44	AluTa15	2	288	0	10024	marmoset
554	116	2467	1.1	1.1	0	AluSc_NW_018509651.1:3119819-3121311_-	1	284	-8	+	sf44	AluTa15	2	288	0	10078	marmoset
555	117	2561	1.1	0	0	AluSq2_NW_018503184.1:6539355-6540863_+	1	287	-21	+	sf44	AluTa15	2	288	0	10738	marmoset
556	118	2563	1.1	0.3	0	AluSx3_NW_018487996.1:8818121-8819615_+	1	286	-8	+	sf44	AluTa15	2	288	0	10969	marmoset
557	119	2588	1.1	0	0	AluSx3_NW_018488756.1:841983-843486_+	1	287	-16	+	sf44	AluTa15	2	288	0	10982	marmoset
558	120	2467	1.1	2.1	0	AluSx3_NW_018496119.1:1008789-1010284_-	1	281	-14	+	sf44	AluTa15	2	288	0	11195	marmoset
559	121	2201	1.1	8.8	0	AluSx3_NW_018501792.1:3058492-3059967_+	1	263	-12	+	sf44	AluTa15	3	288	0	11405	marmoset
560	122	2475	1.1	1.8	0	AluSx3_NW_018503685.1:404371-405876_+	1	282	-23	+	sf44	AluTa15	2	288	0	11611	marmoset
561	123	2600	1.1	0	0	AluSx3_NW_018505820.1:139114-140608_+	1	287	-7	+	sf44	AluTa15	2	288	0	11801	marmoset
562	124	2489	1.1	2.1	0	AluSx3_NW_018507064.1:6782709-6784209_+	1	281	-19	+	sf44	AluTa15	2	288	0	11932	marmoset
563	125	2526	1.1	1.1	0	AluSx3_NW_018507898.1:1655106-1656597_+	1	284	-7	+	sf44	AluTa15	2	288	0	11980	marmoset
564	126	2244	1.1	2.5	1.1	AluTa10_NW_018499711.1:13161250-13162752_+	3	283	-19	+	sf44	AluTa15	4	288	0	12333	marmoset
565	127	2135	1.1	1.7	4.5	AluTa10_NW_018512000.1:18118142-18119637_+	1	295	0	+	sf44	AluTa15	2	288	0	12439	marmoset
566	128	2544	1.4	0	0.3	AluSc8_NW_018485986.1:17197255-17198749_-	1	288	-6	+	sf44	AluTa15	2	288	0	20	marmoset
567	129	2394	1.4	1.1	0.3	AluSc8_NW_018486447.1:18223920-18225415_-	1	284	-11	+	sf44	AluTa15	3	288	0	131	marmoset
568	130	2578	1.4	0	0	AluSc8_NW_018486804.1:521448-522941_+	1	287	-6	+	sf44	AluTa15	2	288	0	180	marmoset
569	131	2549	1.4	0	0	AluSc8_NW_018486916.1:1123187-1124686_-	1	287	-12	+	sf44	AluTa15	2	288	0	182	marmoset
570	132	2578	1.4	0	0	AluSc8_NW_018486926.1:2318895-2320393_+	1	287	-11	+	sf44	AluTa15	2	288	0	217	marmoset
571	133	2519	1.4	1.1	0	AluSc8_NW_018487317.1:44126-45632_+	1	284	-22	+	sf44	AluTa15	2	288	0	308	marmoset
572	134	2537	1.4	0	0	AluSc8_NW_018487412.1:226793-228281_+	1	286	-2	+	sf44	AluTa15	3	288	0	313	marmoset
573	135	2585	1.4	0	0	AluSc8_NW_018487698.1:5742638-5744138_+	1	287	-13	+	sf44	AluTa15	2	288	0	337	marmoset
574	136	2516	1.4	0	1.1	AluSc8_NW_018487867.1:1278947-1280451_-	1	290	-14	+	sf44	AluTa15	2	288	0	461	marmoset
575	137	2588	1.4	0	0	AluSc8_NW_018487996.1:16879388-16880887_+	1	287	-12	+	sf44	AluTa15	2	288	0	508	marmoset
576	138	2535	1.4	0	0	AluSc8_NW_018489399.1:20449283-20450791_+	1	286	-22	+	sf44	AluTa15	3	288	0	730	marmoset
577	139	2432	1.4	2.9	0	AluSc8_NW_018489399.1:23059032-23060535_+	1	279	-24	+	sf44	AluTa15	2	288	0	739	marmoset
578	140	2578	1.4	0	0	AluSc8_NW_018489614.1:233565-235064_+	1	287	-12	+	sf44	AluTa15	2	288	0	800	marmoset
579	141	2576	1.4	0	0	AluSc8_NW_018489828.1:6031531-6033042_+	1	287	-24	+	sf44	AluTa15	2	288	0	891	marmoset
580	142	2574	1.4	0	0	AluSc8_NW_018490200.1:686473-687976_+	1	287	-16	+	sf44	AluTa15	2	288	0	924	marmoset
581	143	2565	1.4	0	0	AluSc8_NW_018490398.1:3274656-3276152_+	1	287	-9	+	sf44	AluTa15	2	288	0	950	marmoset
582	144	2407	1.4	3.2	0	AluSc8_NW_018490398.1:3527353-3528855_+	1	278	-24	+	sf44	AluTa15	2	288	0	953	marmoset
583	145	2576	1.4	0	0	AluSc8_NW_018490398.1:6304776-6306275_+	1	287	-12	+	sf44	AluTa15	2	288	0	970	marmoset
584	146	2570	1.4	0	0	AluSc8_NW_018490409.1:4410142-4411646_+	1	287	-17	+	sf44	AluTa15	2	288	0	999	marmoset
585	147	2320	1.4	1.4	1.4	AluSc8_NW_018490587.1:7665755-7667254_+	1	287	-12	+	sf44	AluTa15	2	288	0	1053	marmoset
586	148	2505	1.4	1.1	0	AluSc8_NW_018492229.1:6336886-6338382_+	1	284	-12	+	sf44	AluTa15	2	288	0	1241	marmoset
587	149	2533	1.4	0.7	0	AluSc8_NW_018492229.1:6486857-6488344_+	1	285	-2	+	sf44	AluTa15	2	288	0	1242	marmoset
588	150	2526	1.4	0	0.3	AluSc8_NW_018492988.1:1378321-1379830_+	1	288	-21	+	sf44	AluTa15	2	288	0	1259	marmoset
589	151	2591	1.4	0	0	AluSc8_NW_018493146.1:4823357-4824847_+	1	287	-3	+	sf44	AluTa15	2	288	0	1305	marmoset
590	152	2579	1.4	0	0	AluSc8_NW_018493257.1:12299163-12300670_+	1	287	-20	+	sf44	AluTa15	2	288	0	1327	marmoset
591	153	2411	1.4	0	5.9	AluSc8_NW_018494894.1:3146731-3148254_+	1	304	-19	+	sf44	AluTa15	2	288	0	1579	marmoset
592	154	2504	1.4	0	1.1	AluSc8_NW_018495252.1:3097551-3099049_+	1	290	-8	+	sf44	AluTa15	2	288	0	1612	marmoset
593	155	2585	1.4	0	0	AluSc8_NW_018495691.1:281669-283173_+	1	287	-17	+	sf44	AluTa15	2	288	0	1777	marmoset
594	156	2558	1.4	0	0	AluSc8_NW_018496172.1:2566468-2567958_+	1	287	-3	+	sf44	AluTa15	2	288	0	1862	marmoset
595	157	2569	1.4	0	0	AluSc8_NW_018496424.1:2587864-2589370_+	1	285	-21	+	sf44	AluTa15	2	286	-2	1895	marmoset
596	158	2559	1.4	0	0	AluSc8_NW_018496626.1:175888-177384_+	1	287	-9	+	sf44	AluTa15	2	288	0	1909	marmoset
597	159	2542	1.4	0	0.3	AluSc8_NW_018497593.1:6445025-6446522_+	1	288	-9	+	sf44	AluTa15	2	288	0	1981	marmoset
598	160	2585	1.4	0	0	AluSc8_NW_018499018.1:1346444-1347941_+	1	287	-10	+	sf44	AluTa15	2	288	0	2188	marmoset
599	161	2591	1.4	0	0	AluSc8_NW_018499018.1:2557433-2558942_-	1	287	-22	+	sf44	AluTa15	2	288	0	2192	marmoset
600	162	2386	1.4	1.1	0.7	AluSc8_NW_018499145.1:3265199-3266698_+	1	286	-13	+	sf44	AluTa15	2	288	0	2209	marmoset
601	163	2562	1.4	0	0	AluSc8_NW_018499711.1:4366124-4367626_+	1	287	-15	+	sf44	AluTa15	2	288	0	2349	marmoset
602	164	2580	1.4	0	0	AluSc8_NW_018499711.1:5316741-5318242_+	1	287	-14	+	sf44	AluTa15	2	288	0	2359	marmoset
603	165	2580	1.4	0	0	AluSc8_NW_018499893.1:2977445-2978945_+	1	287	-13	+	sf44	AluTa15	2	288	0	2400	marmoset
604	166	2465	1.4	0.3	1.1	AluSc8_NW_018500622.1:3841154-3842658_+	1	289	-15	+	sf44	AluTa15	2	288	0	2521	marmoset
605	167	2485	1.4	0.7	0.7	AluSc8_NW_018501015.1:524444-525944_+	1	287	-13	+	sf44	AluTa15	2	288	0	2557	marmoset
606	168	2517	1.4	0	0.7	AluSc8_NW_018501015.1:6761791-6763299_+	1	289	-19	+	sf44	AluTa15	2	288	0	2562	marmoset
607	169	2476	1.4	0.7	2.1	AluSc8_NW_018501149.1:343101-344600_+	1	291	-8	+	sf44	AluTa15	2	288	0	2571	marmoset
608	170	2579	1.4	0	0	AluSc8_NW_018501325.1:1310651-1312154_+	1	287	-16	+	sf44	AluTa15	2	288	0	2665	marmoset
609	171	2580	1.4	0	0	AluSc8_NW_018501408.1:2112601-2114102_-	1	287	-14	+	sf44	AluTa15	2	288	0	2724	marmoset
610	172	2534	1.4	0.7	0	AluSc8_NW_018501505.1:7486553-7488052_-	1	285	-14	+	sf44	AluTa15	2	288	0	2797	marmoset
611	173	2535	1.4	0	0.3	AluSc8_NW_018501671.1:8857315-8858812_+	1	288	-9	+	sf44	AluTa15	2	288	0	2938	marmoset
612	174	2553	1.4	0	0	AluSc8_NW_018501761.1:744318-745815_+	1	287	-10	+	sf44	AluTa15	2	288	0	2947	marmoset
613	175	2491	1.4	0	1.7	AluSc8_NW_018501792.1:746917-748427_-	1	292	-18	+	sf44	AluTa15	2	288	0	2979	marmoset
614	176	2523	1.4	0.3	0	AluSc8_NW_018501792.1:8320405-8321914_+	1	285	-24	+	sf44	AluTa15	3	288	0	2988	marmoset
615	177	2572	1.4	0	0	AluSc8_NW_018502045.1:304653-306163_+	1	286	-24	+	sf44	AluTa15	3	288	0	3072	marmoset
616	178	2555	1.4	0	0	AluSc8_NW_018502068.1:275261-276763_+	1	287	-15	+	sf44	AluTa15	2	288	0	3098	marmoset
617	179	2563	1.4	0	0	AluSc8_NW_018502359.1:1393754-1395261_-	1	287	-20	+	sf44	AluTa15	2	288	0	3201	marmoset
618	180	2504	1.4	0.3	0.3	AluSc8_NW_018502373.1:3456535-3458032_-	1	287	-10	+	sf44	AluTa15	2	288	0	3229	marmoset
619	181	2517	1.4	1.1	0	AluSc8_NW_018502661.1:194664-196155_+	1	284	-7	+	sf44	AluTa15	2	288	0	3298	marmoset
620	182	2572	1.4	0	0	AluSc8_NW_018502759.1:9281490-9282990_+	1	287	-13	+	sf44	AluTa15	2	288	0	3383	marmoset
621	183	2530	1.4	0.7	0	AluSc8_NW_018502886.1:1464350-1465851_+	1	285	-16	+	sf44	AluTa15	2	288	0	3422	marmoset
622	184	2558	1.4	0	0	AluSc8_NW_018502886.1:15126126-15127621_+	1	287	-8	+	sf44	AluTa15	2	288	0	3427	marmoset
623	185	2590	1.4	0	0	AluSc8_NW_018502886.1:20233071-20234567_-	1	287	-9	+	sf44	AluTa15	2	288	0	3454	marmoset
624	186	2514	1.4	0	0.7	AluSc8_NW_018503256.1:3953546-3955049_+	1	289	-14	+	sf44	AluTa15	2	288	0	3624	marmoset
625	187	2567	1.4	0	0	AluSc8_NW_018503256.1:4405695-4407199_+	1	287	-17	+	sf44	AluTa15	2	288	0	3626	marmoset
626	188	2576	1.4	0	0	AluSc8_NW_018503431.1:647878-649386_-	1	287	-21	+	sf44	AluTa15	2	288	0	3728	marmoset
627	189	2567	1.4	0	0	AluSc8_NW_018503468.1:728723-730223_-	1	287	-13	+	sf44	AluTa15	2	288	0	3777	marmoset
628	190	2455	1.4	0	2.8	AluSc8_NW_018503592.1:10677820-10679310_+	1	290	0	+	sf44	AluTa15	2	283	-5	3955	marmoset
629	191	2578	1.4	0	0	AluSc8_NW_018503629.1:2778893-2780395_-	1	287	-15	+	sf44	AluTa15	2	288	0	4062	marmoset
630	192	2588	1.4	0	0	AluSc8_NW_018503925.1:28295368-28296869_+	1	287	-14	+	sf44	AluTa15	2	288	0	4267	marmoset
631	193	2578	1.4	0	0	AluSc8_NW_018503925.1:28960922-28962430_-	1	287	-21	+	sf44	AluTa15	2	288	0	4271	marmoset
632	194	2554	1.4	0	0	AluSc8_NW_018503937.1:4496103-4497597_+	1	287	-7	+	sf44	AluTa15	2	288	0	4324	marmoset
633	195	2520	1.4	1.1	0	AluSc8_NW_018504125.1:3494580-3496088_+	1	284	-24	+	sf44	AluTa15	2	288	0	4377	marmoset
634	196	2541	1.4	0.7	0	AluSc8_NW_018504164.1:3789231-3790730_+	1	285	-14	+	sf44	AluTa15	2	288	0	4437	marmoset
635	197	2573	1.4	0	0	AluSc8_NW_018504197.1:2171852-2173358_+	1	287	-19	+	sf44	AluTa15	2	288	0	4457	marmoset
636	198	2539	1.4	0	0.7	AluSc8_NW_018504541.1:1595185-1596692_+	1	289	-18	+	sf44	AluTa15	2	288	0	4537	marmoset
637	199	2585	1.4	0	0	AluSc8_NW_018504720.1:2752109-2753607_+	1	286	-12	+	sf44	AluTa15	3	288	0	4608	marmoset
638	200	2382	1.4	1.4	0.3	AluSc8_NW_018504768.1:3301862-3303355_+	1	283	-10	+	sf44	AluTa15	3	288	0	4634	marmoset
639	201	2563	1.4	0	0	AluSc8_NW_018504871.1:3880447-3881948_+	1	286	-15	+	sf44	AluTa15	3	288	0	4651	marmoset
640	202	2576	1.4	0	0	AluSc8_NW_018504931.1:659898-661409_+	1	287	-24	+	sf44	AluTa15	2	288	0	4654	marmoset
641	203	2427	1.4	0.7	1.4	AluSc8_NW_018505187.1:1364349-1365855_+	1	289	-17	+	sf44	AluTa15	2	288	0	4694	marmoset
642	204	2346	1.4	1.4	1.4	AluSc8_NW_018505272.1:936405-937916_+	1	287	-24	+	sf44	AluTa15	2	288	0	4774	marmoset
643	205	2566	1.4	0	0	AluSc8_NW_018505315.1:5910679-5912188_+	1	287	-22	+	sf44	AluTa15	2	288	0	4812	marmoset
644	206	2580	1.4	0	0	AluSc8_NW_018505429.1:6143046-6144550_-	1	287	-17	+	sf44	AluTa15	2	288	0	4851	marmoset
645	207	2567	1.4	0	0	AluSc8_NW_018505554.1:1933899-1935409_+	1	287	-23	+	sf44	AluTa15	2	288	0	4875	marmoset
646	208	2513	1.4	0.3	0.7	AluSc8_NW_018505794.1:22255502-22257004_+	1	288	-14	+	sf44	AluTa15	2	288	0	4995	marmoset
647	209	2578	1.4	0	0	AluSc8_NW_018505874.1:1130729-1132236_+	1	287	-20	+	sf44	AluTa15	2	288	0	5115	marmoset
648	210	2564	1.4	0	0	AluSc8_NW_018506069.1:3346987-3348498_+	1	287	-24	+	sf44	AluTa15	2	288	0	5345	marmoset
649	211	2560	1.4	0	0	AluSc8_NW_018506370.1:13181811-13183313_+	1	287	-15	+	sf44	AluTa15	2	288	0	5420	marmoset
650	212	2569	1.4	0	0	AluSc8_NW_018506370.1:1407360-1408858_+	1	287	-11	+	sf44	AluTa15	2	288	0	5425	marmoset
651	213	2578	1.4	0	0	AluSc8_NW_018506370.1:3740611-3742109_+	1	287	-11	+	sf44	AluTa15	2	288	0	5448	marmoset
652	214	2475	1.4	1.1	0.3	AluSc8_NW_018506829.1:75508-77017_+	1	285	-24	+	sf44	AluTa15	2	288	0	5736	marmoset
653	215	2566	1.4	0	0	AluSc8_NW_018506953.1:3023768-3025268_+	1	287	-13	+	sf44	AluTa15	2	288	0	5775	marmoset
654	216	2551	1.4	0	0	AluSc8_NW_018507064.1:9139144-9140649_+	1	287	-18	+	sf44	AluTa15	2	288	0	5816	marmoset
655	217	2561	1.4	0	0	AluSc8_NW_018507077.1:5512355-5513848_-	1	287	-6	+	sf44	AluTa15	2	288	0	5835	marmoset
656	218	2577	1.4	0	0	AluSc8_NW_018507412.1:493073-494579_+	1	287	-19	+	sf44	AluTa15	2	288	0	5896	marmoset
657	219	2509	1.4	0	0.3	AluSc8_NW_018507473.1:404325-405830_+	1	287	-18	+	sf44	AluTa15	3	288	0	5913	marmoset
658	220	2562	1.4	0	0	AluSc8_NW_018507635.1:4635774-4637284_+	1	287	-23	+	sf44	AluTa15	2	288	0	5935	marmoset
659	221	2559	1.4	0	0	AluSc8_NW_018507635.1:7626503-7628013_+	1	286	-24	+	sf44	AluTa15	3	288	0	5950	marmoset
660	222	2561	1.4	0	0	AluSc8_NW_018508021.1:2020536-2022035_-	1	287	-12	+	sf44	AluTa15	2	288	0	6100	marmoset
661	223	2582	1.4	0	0	AluSc8_NW_018508337.1:2961580-2963087_-	1	287	-20	+	sf44	AluTa15	2	288	0	6226	marmoset
662	224	2544	1.4	0	0	AluSc8_NW_018508382.1:5358311-5359816_+	1	287	-18	+	sf44	AluTa15	2	288	0	6274	marmoset
663	225	2553	1.4	0	0	AluSc8_NW_018508382.1:958907-960418_+	1	287	-24	+	sf44	AluTa15	2	288	0	6281	marmoset
664	226	2447	1.4	1.8	0	AluSc8_NW_018508469.1:2668079-2669575_+	1	282	-14	+	sf44	AluTa15	2	288	0	6303	marmoset
665	227	2520	1.4	0.3	0.3	AluSc8_NW_018508530.1:4557343-4558850_-	1	287	-20	+	sf44	AluTa15	2	288	0	6319	marmoset
666	228	2563	1.4	0	0	AluSc8_NW_018508704.1:7030636-7032130_+	1	287	-7	+	sf44	AluTa15	2	288	0	6371	marmoset
667	229	2485	1.4	1.1	0	AluSc8_NW_018509365.1:1211363-1212851_+	1	284	-4	+	sf44	AluTa15	2	288	0	6508	marmoset
668	230	2578	1.4	0	0	AluSc8_NW_018509613.1:752788-754285_-	1	287	-10	+	sf44	AluTa15	2	288	0	6569	marmoset
669	231	2525	1.4	0.3	0	AluSc8_NW_018509877.1:588788-590298_+	1	286	-24	+	sf44	AluTa15	2	288	0	6635	marmoset
670	232	2356	1.4	2.8	1.4	AluSc8_NW_018510010.1:1177414-1178909_+	1	282	-13	+	sf44	AluTa15	3	288	0	6646	marmoset
671	233	2572	1.4	0	0	AluSc8_NW_018510010.1:1412459-1413963_-	1	287	-17	+	sf44	AluTa15	2	288	0	6648	marmoset
672	234	2576	1.4	0	0	AluSc8_NW_018510514.1:1827544-1829044_-	1	287	-13	+	sf44	AluTa15	2	288	0	6765	marmoset
673	235	2540	1.4	0.3	0	AluSc8_NW_018510514.1:31960744-31962233_+	1	286	-3	+	sf44	AluTa15	2	288	0	6814	marmoset
674	236	2560	1.4	0	0	AluSc8_NW_018511366.1:15959842-15961338_+	1	286	-10	+	sf44	AluTa15	3	288	0	6984	marmoset
675	237	2588	1.4	0	0	AluSc8_NW_018511797.1:13353852-13355347_+	1	287	-8	+	sf44	AluTa15	2	288	0	7103	marmoset
676	238	2561	1.4	0	0	AluSc8_NW_018512000.1:11700668-11702164_+	1	287	-9	+	sf44	AluTa15	2	288	0	7165	marmoset
677	239	2481	1.4	1.1	0	AluSc8_NW_018513160.1:762831-764324_-	1	284	-9	+	sf44	AluTa15	2	288	0	7377	marmoset
678	240	2566	1.4	0	0	AluSc8_NW_018513506.1:1729562-1731055_+	1	287	-6	+	sf44	AluTa15	2	288	0	7401	marmoset
679	241	2565	1.4	0	0	AluSc8_NW_018514330.1:2364562-2366059_+	1	286	-11	+	sf44	AluTa15	3	288	0	7535	marmoset
680	242	2532	1.4	0	0.7	AluSc8_NW_018514342.1:1454246-1455743_-	1	289	-8	+	sf44	AluTa15	2	288	0	7557	marmoset
681	243	2317	1.4	2.5	0.3	AluSc_NW_018485986.1:12067153-12068650_+	1	280	-17	+	sf44	AluTa15	3	288	0	7653	marmoset
682	244	2449	1.4	1.1	0	AluSc_NW_018489399.1:18536814-18538318_+	1	284	-20	+	sf44	AluTa15	2	288	0	7905	marmoset
683	245	2530	1.4	0.3	0	AluSc_NW_018500622.1:4089942-4091439_-	1	286	-11	+	sf44	AluTa15	2	288	0	8519	marmoset
684	246	2540	1.4	0.3	0	AluSc_NW_018501310.1:5770610-5772103_+	1	286	-7	+	sf44	AluTa15	2	288	0	8567	marmoset
685	247	2372	1.4	1.1	1.1	AluSc_NW_018502359.1:6015706-6017197_+	1	286	-5	+	sf44	AluTa15	3	288	0	8800	marmoset
686	248	2489	1.4	1.4	0	AluSc_NW_018503001.1:1174709-1176209_+	1	283	-17	+	sf44	AluTa15	2	288	0	8919	marmoset
687	249	2165	1.4	2.4	3.5	AluSc_NW_018505794.1:35382329-35383835_+	1	290	-16	+	sf44	AluTa15	2	288	0	9483	marmoset
688	250	2526	1.4	0.3	0	AluSc_NW_018508875.1:356257-357752_+	1	286	-9	+	sf44	AluTa15	2	288	0	10008	marmoset
689	251	2501	1.4	0.3	0.7	AluSc_NW_018509127.1:1685336-1686848_+	1	288	-24	+	sf44	AluTa15	2	288	0	10018	marmoset
690	252	2530	1.4	0.3	0	AluSc_NW_018510010.1:7610376-7611879_-	1	285	-18	+	sf44	AluTa15	3	288	0	10123	marmoset
691	253	2476	1.4	0.3	1.7	AluSc_NW_018513140.1:91441-92946_-	1	291	-14	+	sf44	AluTa15	2	288	0	10383	marmoset
692	254	2526	1.4	0.3	0	AluSc_NW_018513626.1:12350191-12351695_+	1	286	-18	+	sf44	AluTa15	2	288	0	10422	marmoset
693	255	2526	1.4	0.3	0	AluSg_NW_018493494.1:11325897-11327386_+	1	286	-3	+	sf44	AluTa15	2	288	0	10535	marmoset
694	256	2502	1.4	0	0.7	AluSq2_NW_018502681.1:430435-431947_+	1	287	-25	+	sf44	AluTa15	3	287	-1	10729	marmoset
695	257	2437	1.4	1.8	0	AluSq2_NW_018505261.1:2285098-2286591_+	1	282	-11	+	sf44	AluTa15	2	288	0	10761	marmoset
696	258	2576	1.4	0	0	AluSx3_NW_018491462.1:6247269-6248766_+	1	287	-10	+	sf44	AluTa15	2	288	0	11072	marmoset
697	259	2555	1.4	0	0	AluSx3_NW_018493376.1:2007936-2009442_+	1	286	-20	+	sf44	AluTa15	3	288	0	11116	marmoset
698	260	2520	1.4	0.7	0	AluSx3_NW_018501792.1:4188793-4190284_+	1	285	-6	+	sf44	AluTa15	2	288	0	11408	marmoset
699	261	2232	1.4	2.1	1.4	AluSx3_NW_018502140.1:4697902-4699411_+	1	285	-24	+	sf44	AluTa15	2	288	0	11433	marmoset
700	262	2535	1.4	0.3	0	AluSx3_NW_018503592.1:8717924-8719416_+	1	285	-7	+	sf44	AluTa15	3	288	0	11588	marmoset
701	263	2493	1.4	1.1	0	AluSx3_NW_018508548.1:1709572-1711073_+	1	284	-17	+	sf44	AluTa15	2	288	0	12034	marmoset
702	264	2539	1.4	0	0.3	AluSx3_NW_018508548.1:2777267-2778771_+	1	287	-17	+	sf44	AluTa15	3	288	0	12035	marmoset
703	265	2578	1.4	0	0	AluSx3_NW_018509268.1:13448239-13449733_+	1	287	-7	+	sf44	AluTa15	2	288	0	12053	marmoset
704	266	2592	1.4	0	0	AluSx3_NW_018510197.1:1433639-1435141_-	1	287	-15	+	sf44	AluTa15	2	288	0	12100	marmoset
705	267	2551	1.4	0	0	AluSx3_NW_018513073.1:2614725-2616235_+	1	286	-24	+	sf44	AluTa15	3	288	0	12200	marmoset
706	268	2230	1.5	7.5	0	AluSc8_NW_018498094.1:43559-45041_+	1	267	-15	+	sf44	AluTa15	2	288	0	2009	marmoset
707	269	2336	1.5	5.5	0	AluSc8_NW_018508111.1:2323217-2324712_+	1	272	-23	+	sf44	AluTa15	2	288	0	6148	marmoset
708	270	2316	1.7	0	9.2	AluSc8_NW_018485986.1:7127975-7129503_+	1	324	-4	+	sf44	AluTa15	2	288	0	49	marmoset
709	271	2566	1.7	0	0	AluSc8_NW_018485986.1:722226-723733_+	1	287	-20	+	sf44	AluTa15	2	288	0	51	marmoset
710	272	2539	1.7	0	0	AluSc8_NW_018487315.1:12693138-12694638_-	1	287	-13	+	sf44	AluTa15	2	288	0	274	marmoset
711	273	2557	1.7	0	0	AluSc8_NW_018487698.1:4183825-4185330_+	1	287	-18	+	sf44	AluTa15	2	288	0	331	marmoset
712	274	2571	1.7	0	0	AluSc8_NW_018487698.1:739564-741053_-	1	287	-2	+	sf44	AluTa15	2	288	0	341	marmoset
713	275	2571	1.7	0	0	AluSc8_NW_018487856.1:370357-371859_+	1	287	-15	+	sf44	AluTa15	2	288	0	449	marmoset
714	276	2541	1.7	0	0	AluSc8_NW_018487996.1:13024456-13025956_-	1	287	-13	+	sf44	AluTa15	2	288	0	486	marmoset
715	277	2563	1.7	0	0	AluSc8_NW_018489828.1:7098424-7099920_-	1	287	-9	+	sf44	AluTa15	2	288	0	895	marmoset
716	278	2549	1.7	0	0	AluSc8_NW_018490363.1:1526788-1528290_+	1	287	-15	+	sf44	AluTa15	2	288	0	939	marmoset
717	279	2565	1.7	0	0	AluSc8_NW_018490922.1:140773-142283_+	1	287	-23	+	sf44	AluTa15	2	288	0	1069	marmoset
718	280	2571	1.7	0	0	AluSc8_NW_018491217.1:2302035-2303537_+	1	287	-15	+	sf44	AluTa15	2	288	0	1081	marmoset
719	281	2565	1.7	0	0	AluSc8_NW_018491217.1:2343840-2345351_+	1	287	-24	+	sf44	AluTa15	2	288	0	1082	marmoset
720	282	2517	1.7	0	0.7	AluSc8_NW_018491627.1:9208563-9210068_+	1	289	-16	+	sf44	AluTa15	2	288	0	1200	marmoset
721	283	2555	1.7	0	0	AluSc8_NW_018492229.1:7441830-7443340_-	1	287	-23	+	sf44	AluTa15	2	288	0	1247	marmoset
722	284	2579	1.7	0	0	AluSc8_NW_018493494.1:1862722-1864229_+	1	287	-20	+	sf44	AluTa15	2	288	0	1396	marmoset
723	285	2561	1.7	0	0	AluSc8_NW_018494005.1:2840643-2842144_+	1	287	-14	+	sf44	AluTa15	2	288	0	1450	marmoset
724	286	2548	1.7	0	0	AluSc8_NW_018494005.1:7296638-7298145_-	1	287	-20	+	sf44	AluTa15	2	288	0	1472	marmoset
725	287	2503	1.7	0	1.1	AluSc8_NW_018494551.1:186890-188387_+	1	290	-7	+	sf44	AluTa15	2	288	0	1563	marmoset
726	288	2544	1.7	0	0	AluSc8_NW_018495318.1:13691832-13693328_+	1	287	-9	+	sf44	AluTa15	2	288	0	1641	marmoset
727	289	2569	1.7	0	0	AluSc8_NW_018495318.1:1405810-1407315_-	1	287	-18	+	sf44	AluTa15	2	288	0	1646	marmoset
728	290	2535	1.7	0	0	AluSc8_NW_018495318.1:40314-41820_+	1	287	-19	+	sf44	AluTa15	2	288	0	1658	marmoset
729	291	2553	1.7	0	0	AluSc8_NW_018495559.1:1059144-1060637_+	1	287	-6	+	sf44	AluTa15	2	288	0	1681	marmoset
730	292	2577	1.7	0	0	AluSc8_NW_018495559.1:3699403-3700903_+	1	287	-13	+	sf44	AluTa15	2	288	0	1697	marmoset
731	293	2537	1.7	0	0	AluSc8_NW_018495981.1:13007948-13009447_-	1	287	-12	+	sf44	AluTa15	2	288	0	1801	marmoset
732	294	2558	1.7	0	0	AluSc8_NW_018496194.1:2280077-2281586_+	1	287	-22	+	sf44	AluTa15	2	288	0	1876	marmoset
733	295	2555	1.7	0	0	AluSc8_NW_018497016.1:3419410-3420908_+	1	287	-11	+	sf44	AluTa15	2	288	0	1930	marmoset
734	296	2577	1.7	0	0	AluSc8_NW_018498117.1:464821-466311_+	1	287	-3	+	sf44	AluTa15	2	288	0	2020	marmoset
735	297	2563	1.7	0	0	AluSc8_NW_018498342.1:11101314-11102824_+	1	287	-23	+	sf44	AluTa15	2	288	0	2087	marmoset
736	298	2549	1.7	0	0	AluSc8_NW_018498342.1:3317631-3319129_+	1	287	-11	+	sf44	AluTa15	2	288	0	2102	marmoset
737	299	2557	1.7	0	0	AluSc8_NW_018498342.1:4014084-4015585_-	1	287	-14	+	sf44	AluTa15	2	288	0	2109	marmoset
738	300	2529	1.7	0	0.7	AluSc8_NW_018498342.1:6168870-6170370_-	1	289	-11	+	sf44	AluTa15	2	288	0	2124	marmoset
739	301	2561	1.7	0	0	AluSc8_NW_018498471.1:1598560-1600063_+	1	287	-16	+	sf44	AluTa15	2	288	0	2134	marmoset
740	302	2509	1.7	0	1.1	AluSc8_NW_018499018.1:1117009-1118519_+	1	290	-20	+	sf44	AluTa15	2	288	0	2186	marmoset
741	303	2548	1.7	0	0	AluSc8_NW_018499018.1:2431308-2432802_+	1	287	-7	+	sf44	AluTa15	2	288	0	2191	marmoset
742	304	2531	1.7	0	0	AluSc8_NW_018499256.1:1748543-1750036_+	1	287	-6	+	sf44	AluTa15	2	288	0	2219	marmoset
743	305	2511	1.7	0	1.1	AluSc8_NW_018499555.1:5382121-5383620_+	1	290	-9	+	sf44	AluTa15	2	288	0	2289	marmoset
744	306	2581	1.7	0	0	AluSc8_NW_018499832.1:236143-237645_+	1	287	-15	+	sf44	AluTa15	2	288	0	2381	marmoset
745	307	2531	1.7	0	0.7	AluSc8_NW_018501325.1:1655621-1657121_-	1	289	-11	+	sf44	AluTa15	2	288	0	2672	marmoset
746	308	2522	1.7	0	0.7	AluSc8_NW_018501505.1:7510762-7512262_+	1	289	-11	+	sf44	AluTa15	2	288	0	2798	marmoset
747	309	2568	1.7	0	0	AluSc8_NW_018501528.1:411503-413002_+	1	287	-12	+	sf44	AluTa15	2	288	0	2811	marmoset
748	310	2563	1.7	0	0	AluSc8_NW_018501577.1:5021990-5023486_+	1	287	-9	+	sf44	AluTa15	2	288	0	2870	marmoset
749	311	2522	1.7	0	0	AluSc8_NW_018501792.1:6841517-6843024_+	1	287	-20	+	sf44	AluTa15	2	288	0	2976	marmoset
750	312	2567	1.7	0	0	AluSc8_NW_018501822.1:7777911-7779407_+	1	287	-9	+	sf44	AluTa15	2	288	0	3035	marmoset
751	313	2561	1.7	0	0	AluSc8_NW_018502140.1:9872586-9874097_+	1	287	-24	+	sf44	AluTa15	2	288	0	3124	marmoset
752	314	2536	1.7	0	0	AluSc8_NW_018502324.1:3118821-3120329_-	1	287	-21	+	sf44	AluTa15	2	288	0	3184	marmoset
753	315	2554	1.7	0	0	AluSc8_NW_018502324.1:3391971-3393472_-	1	287	-14	+	sf44	AluTa15	2	288	0	3186	marmoset
754	316	2555	1.7	0	0	AluSc8_NW_018502373.1:112547-114040_-	1	287	-6	+	sf44	AluTa15	2	288	0	3218	marmoset
755	317	2481	1.7	0	2.8	AluSc8_NW_018502681.1:1305263-1306773_+	1	295	-15	+	sf44	AluTa15	2	288	0	3312	marmoset
756	318	2537	1.7	0	0	AluSc8_NW_018502688.1:1455312-1456811_+	1	287	-12	+	sf44	AluTa15	2	288	0	3327	marmoset
757	319	2511	1.7	0	1.7	AluSc8_NW_018502688.1:632700-634200_+	1	292	-8	+	sf44	AluTa15	2	288	0	3332	marmoset
758	320	2488	1.7	0	1.1	AluSc8_NW_018502886.1:6990944-6992448_-	1	290	-14	+	sf44	AluTa15	2	288	0	3475	marmoset
759	321	2561	1.7	0	0	AluSc8_NW_018502886.1:8730055-8731552_+	1	287	-10	+	sf44	AluTa15	2	288	0	3481	marmoset
760	322	2537	1.7	0	0	AluSc8_NW_018502920.1:373117-374612_+	1	287	-8	+	sf44	AluTa15	2	288	0	3486	marmoset
761	323	2528	1.7	0	0	AluSc8_NW_018502932.1:881688-883193_+	1	287	-18	+	sf44	AluTa15	2	288	0	3498	marmoset
762	324	2546	1.7	0	0	AluSc8_NW_018503256.1:3841290-3842796_+	1	287	-19	+	sf44	AluTa15	2	288	0	3623	marmoset
763	325	2539	1.7	0	0	AluSc8_NW_018503298.1:3110676-3112177_+	1	287	-14	+	sf44	AluTa15	2	288	0	3675	marmoset
764	326	2569	1.7	0	0	AluSc8_NW_018503376.1:688883-690393_+	1	287	-23	+	sf44	AluTa15	2	288	0	3721	marmoset
765	327	2427	1.7	0	1.4	AluSc8_NW_018503389.1:446063-447569_-	1	291	-15	+	sf44	AluTa15	2	288	0	3725	marmoset
766	328	2555	1.7	0	0	AluSc8_NW_018503592.1:4704568-4706079_+	1	287	-24	+	sf44	AluTa15	2	288	0	3974	marmoset
767	329	2552	1.7	0	0	AluSc8_NW_018503592.1:4948441-4949947_+	1	287	-19	+	sf44	AluTa15	2	288	0	3977	marmoset
768	330	2541	1.7	0	0	AluSc8_NW_018503623.1:271022-272520_+	1	287	-11	+	sf44	AluTa15	2	288	0	4004	marmoset
769	331	2572	1.7	0	0	AluSc8_NW_018503925.1:3537962-3539459_+	1	287	-10	+	sf44	AluTa15	2	288	0	4290	marmoset
770	332	2556	1.7	0	0	AluSc8_NW_018504141.1:6575391-6576891_+	1	287	-13	+	sf44	AluTa15	2	288	0	4402	marmoset
771	333	2526	1.7	0	0.7	AluSc8_NW_018504164.1:8123058-8124560_+	1	289	-13	+	sf44	AluTa15	2	288	0	4447	marmoset
772	334	2537	1.7	0	0	AluSc8_NW_018504197.1:946196-947684_+	1	287	-1	+	sf44	AluTa15	2	288	0	4464	marmoset
773	335	2556	1.7	0	0	AluSc8_NW_018504541.1:1949870-1951364_-	1	287	-7	+	sf44	AluTa15	2	288	0	4541	marmoset
774	336	2557	1.7	0	0	AluSc8_NW_018504624.1:259036-260527_+	1	287	-4	+	sf44	AluTa15	2	288	0	4568	marmoset
775	337	2565	1.7	0	0	AluSc8_NW_018504635.1:1511710-1513203_+	1	287	-6	+	sf44	AluTa15	2	288	0	4574	marmoset
776	338	2479	1.7	0	1.4	AluSc8_NW_018504635.1:2407080-2408592_-	1	291	-21	+	sf44	AluTa15	2	288	0	4582	marmoset
777	339	2579	1.7	0	0	AluSc8_NW_018505037.1:2046882-2048381_+	1	287	-12	+	sf44	AluTa15	2	288	0	4660	marmoset
778	340	2557	1.7	0	0	AluSc8_NW_018505794.1:23238208-23239708_+	1	287	-13	+	sf44	AluTa15	2	288	0	4999	marmoset
779	341	2535	1.7	0	0	AluSc8_NW_018505794.1:30670091-30671593_+	1	287	-15	+	sf44	AluTa15	2	288	0	5043	marmoset
780	342	2581	1.7	0	0	AluSc8_NW_018505874.1:64412-65911_-	1	287	-12	+	sf44	AluTa15	2	288	0	5124	marmoset
781	343	2472	1.7	0	1.1	AluSc8_NW_018505940.1:16169570-16171083_-	1	290	-23	+	sf44	AluTa15	2	288	0	5148	marmoset
782	344	2557	1.7	0	0	AluSc8_NW_018505940.1:34345018-34346514_-	1	287	-9	+	sf44	AluTa15	2	288	0	5222	marmoset
783	345	2490	1.7	0	0.7	AluSc8_NW_018506138.1:4896871-4898379_+	1	289	-19	+	sf44	AluTa15	2	288	0	5378	marmoset
784	346	2577	1.7	0	0	AluSc8_NW_018506370.1:13492985-13494487_-	1	287	-15	+	sf44	AluTa15	2	288	0	5422	marmoset
785	347	2581	1.7	0	0	AluSc8_NW_018506370.1:14093817-14095322_+	1	287	-18	+	sf44	AluTa15	2	288	0	5426	marmoset
786	348	2545	1.7	0	0	AluSc8_NW_018506370.1:1988874-1990369_+	1	287	-8	+	sf44	AluTa15	2	288	0	5439	marmoset
787	349	2557	1.7	0	0	AluSc8_NW_018506463.1:2705641-2707139_+	1	287	-11	+	sf44	AluTa15	2	288	0	5532	marmoset
788	350	2555	1.7	0	0	AluSc8_NW_018506517.1:3237244-3238742_+	1	287	-11	+	sf44	AluTa15	2	288	0	5555	marmoset
789	351	2539	1.7	0	0	AluSc8_NW_018506521.1:8865399-8866893_+	1	287	-7	+	sf44	AluTa15	2	288	0	5605	marmoset
790	352	2565	1.7	0	0	AluSc8_NW_018506567.1:2332210-2333717_-	1	287	-20	+	sf44	AluTa15	2	288	0	5617	marmoset
791	353	2571	1.7	0	0	AluSc8_NW_018506828.1:5809659-5811165_+	1	287	-19	+	sf44	AluTa15	2	288	0	5721	marmoset
792	354	2537	1.7	0	0	AluSc8_NW_018507635.1:4203219-4204724_+	1	287	-18	+	sf44	AluTa15	2	288	0	5933	marmoset
793	355	2579	1.7	0	0	AluSc8_NW_018507636.1:39779-41276_+	1	287	-10	+	sf44	AluTa15	2	288	0	5956	marmoset
794	356	2555	1.7	0	0	AluSc8_NW_018508094.1:3265907-3267415_+	1	287	-21	+	sf44	AluTa15	2	288	0	6141	marmoset
795	357	2553	1.7	0	0	AluSc8_NW_018508111.1:3555194-3556683_+	1	287	-2	+	sf44	AluTa15	2	288	0	6150	marmoset
796	358	2542	1.7	0	0	AluSc8_NW_018508382.1:1110143-1111654_+	1	287	-24	+	sf44	AluTa15	2	288	0	6254	marmoset
797	359	2567	1.7	0	0	AluSc8_NW_018510010.1:7255655-7257157_-	1	287	-15	+	sf44	AluTa15	2	288	0	6673	marmoset
798	360	2571	1.7	0	0	AluSc8_NW_018510514.1:11546410-11547915_+	1	287	-18	+	sf44	AluTa15	2	288	0	6741	marmoset
799	361	2522	1.7	0	0	AluSc8_NW_018510819.1:586433-587925_+	1	287	-5	+	sf44	AluTa15	2	288	0	6868	marmoset
800	362	2582	1.7	0	0	AluSc8_NW_018511366.1:12750242-12751740_+	1	287	-11	+	sf44	AluTa15	2	288	0	6970	marmoset
801	363	2567	1.7	0	0	AluSc8_NW_018511366.1:18659571-18661077_+	1	287	-19	+	sf44	AluTa15	2	288	0	6998	marmoset
802	364	2565	1.7	0	0	AluSc8_NW_018511366.1:22204753-22206254_+	1	287	-14	+	sf44	AluTa15	2	288	0	7022	marmoset
803	365	2491	1.7	0	1.1	AluSc8_NW_018511366.1:27283734-27285235_+	1	290	-11	+	sf44	AluTa15	2	288	0	7044	marmoset
804	366	2550	1.7	0	0	AluSc8_NW_018511797.1:12539172-12540672_+	1	287	-13	+	sf44	AluTa15	2	288	0	7101	marmoset
805	367	2557	1.7	0	0	AluSc8_NW_018514471.1:5109554-5111055_-	1	287	-14	+	sf44	AluTa15	2	288	0	7573	marmoset
806	368	2577	1.7	0	0	AluSc8_NW_018514732.1:14569821-14571331_+	1	287	-23	+	sf44	AluTa15	2	288	0	7628	marmoset
807	369	2553	1.7	0	0	AluSc_NW_018502886.1:8350749-8352241_+	1	287	-5	+	sf44	AluTa15	2	288	0	8908	marmoset
808	370	2539	1.7	0	0	AluSc_NW_018506828.1:4908232-4909726_+	1	287	-7	+	sf44	AluTa15	2	288	0	9721	marmoset
809	371	2536	1.7	0	0	AluSx3_NW_018486804.1:691839-693346_-	1	287	-20	+	sf44	AluTa15	2	288	0	10896	marmoset
810	372	2571	1.7	0	0	AluSx3_NW_018487863.1:2239138-2240639_+	1	287	-14	+	sf44	AluTa15	2	288	0	10952	marmoset
811	373	2551	1.7	0	0	AluSx3_NW_018487867.1:1351359-1352865_+	1	287	-19	+	sf44	AluTa15	2	288	0	10953	marmoset
812	374	2572	1.7	0	0	AluSx3_NW_018493494.1:1661959-1663466_-	1	287	-20	+	sf44	AluTa15	2	288	0	11122	marmoset
813	375	2556	1.7	0	0	AluSx3_NW_018494894.1:556839-558352_+	1	287	-26	+	sf44	AluTa15	2	288	0	11154	marmoset
814	376	2561	1.7	0	0	AluSx3_NW_018501505.1:10423723-10425218_+	1	287	-8	+	sf44	AluTa15	2	288	0	11355	marmoset
815	377	2551	1.7	0	0	AluSx3_NW_018501968.1:1956985-1958488_-	1	287	-16	+	sf44	AluTa15	2	288	0	11420	marmoset
816	378	2555	1.7	0	0	AluSx3_NW_018503468.1:11291870-11293369_-	1	287	-12	+	sf44	AluTa15	2	288	0	11545	marmoset
817	379	2553	1.7	0	0	AluSx3_NW_018507976.1:8829141-8830648_+	1	287	-20	+	sf44	AluTa15	2	288	0	11989	marmoset
818	380	2569	1.7	0	0	AluSx3_NW_018508043.1:177992-179495_+	1	287	-16	+	sf44	AluTa15	2	288	0	11997	marmoset
819	381	2579	1.7	0	0	AluSx3_NW_018513133.1:1307065-1308574_+	1	287	-22	+	sf44	AluTa15	2	288	0	12214	marmoset
820	382	2496	1.8	1.1	0	AluSc8_NW_018486101.1:1133910-1135410_+	1	283	-17	+	sf44	AluTa15	3	288	0	72	marmoset
821	383	2459	1.8	0.7	0	AluSc8_NW_018486447.1:2387823-2389315_+	1	283	-9	+	sf44	AluTa15	4	288	0	137	marmoset
822	384	2434	1.8	1.1	0	AluSc8_NW_018487195.1:8099199-8100692_+	1	284	-9	+	sf44	AluTa15	2	288	0	259	marmoset
823	385	2480	1.8	1.1	0	AluSc8_NW_018487412.1:273726-275225_+	1	284	-15	+	sf44	AluTa15	2	288	0	314	marmoset
824	386	2439	1.8	1.8	0	AluSc8_NW_018487867.1:2014289-2015784_+	1	282	-13	+	sf44	AluTa15	2	288	0	467	marmoset
825	387	2514	1.8	0.7	0	AluSc8_NW_018488552.1:4349452-4350953_+	1	285	-16	+	sf44	AluTa15	2	288	0	596	marmoset
826	388	2491	1.8	1.1	0	AluSc8_NW_018489828.1:3273586-3275091_+	1	283	-22	+	sf44	AluTa15	3	288	0	865	marmoset
827	389	2463	1.8	1.1	1.1	AluSc8_NW_018491627.1:13545767-13547258_+	1	287	-4	+	sf44	AluTa15	2	288	0	1182	marmoset
828	390	2485	1.8	1.1	0	AluSc8_NW_018493257.1:12381808-12383315_+	1	284	-23	+	sf44	AluTa15	2	288	0	1328	marmoset
829	391	2537	1.8	0	0.3	AluSc8_NW_018494005.1:10458602-10460114_+	1	288	-24	+	sf44	AluTa15	2	288	0	1433	marmoset
830	392	2409	1.8	2.5	0	AluSc8_NW_018494503.1:2523334-2524818_+	1	279	-5	+	sf44	AluTa15	3	288	0	1550	marmoset
831	393	2447	1.8	1.1	0.3	AluSc8_NW_018495318.1:14637257-14638755_+	1	285	-13	+	sf44	AluTa15	2	288	0	1649	marmoset
832	394	2572	1.8	0	0	AluSc8_NW_018495318.1:9826832-9828328_+	1	286	-10	+	sf44	AluTa15	3	288	0	1676	marmoset
833	395	2380	1.8	2.5	0	AluSc8_NW_018495648.1:9661351-9662839_+	1	280	-8	+	sf44	AluTa15	2	288	0	1758	marmoset
834	396	2550	1.8	0	0	AluSc8_NW_018495691.1:1023266-1024761_-	1	286	-9	+	sf44	AluTa15	2	287	-1	1773	marmoset
835	397	2420	1.8	1.4	0	AluSc8_NW_018496626.1:66556-68048_+	1	283	-9	+	sf44	AluTa15	2	288	0	1910	marmoset
836	398	2558	1.8	0	0	AluSc8_NW_018497593.1:2573752-2575246_+	1	286	-8	+	sf44	AluTa15	3	288	0	1966	marmoset
837	399	2572	1.8	0	0	AluSc8_NW_018498117.1:589454-590954_+	1	286	-14	+	sf44	AluTa15	3	288	0	2022	marmoset
838	400	2489	1.8	1.1	0	AluSc8_NW_018499256.1:2267941-2269439_+	1	284	-14	+	sf44	AluTa15	2	288	0	2222	marmoset
839	401	2521	1.8	0	0	AluSc8_NW_018500483.1:4355653-4357149_+	1	286	-10	+	sf44	AluTa15	3	288	0	2485	marmoset
840	402	2367	1.8	1.4	0.7	AluSc8_NW_018501015.1:2132864-2134357_+	1	285	-8	+	sf44	AluTa15	2	288	0	2548	marmoset
841	403	2510	1.8	1.1	0	AluSc8_NW_018501015.1:5852312-5853820_+	1	284	-24	+	sf44	AluTa15	2	288	0	2561	marmoset
842	404	2535	1.8	0	0.3	AluSc8_NW_018501255.1:4777988-4779485_+	1	288	-9	+	sf44	AluTa15	2	288	0	2608	marmoset
843	405	2320	1.8	4.7	0	AluSc8_NW_018501266.1:2549826-2551310_+	1	274	-10	+	sf44	AluTa15	2	288	0	2615	marmoset
844	406	2475	1.8	1.1	0	AluSc8_NW_018501325.1:1352538-1354030_+	1	284	-8	+	sf44	AluTa15	2	288	0	2667	marmoset
845	407	2458	1.8	1.1	0	AluSc8_NW_018501577.1:16511647-16513140_+	1	284	-9	+	sf44	AluTa15	2	288	0	2855	marmoset
846	408	2512	1.8	0.3	0	AluSc8_NW_018501577.1:5202021-5203516_-	1	286	-9	+	sf44	AluTa15	2	288	0	2871	marmoset
847	409	2529	1.8	0.3	0	AluSc8_NW_018501577.1:8031457-8032957_+	1	286	-14	+	sf44	AluTa15	2	288	0	2890	marmoset
848	410	2317	1.8	2.1	0.7	AluSc8_NW_018501792.1:3442474-3443981_+	1	283	-24	+	sf44	AluTa15	2	288	0	2963	marmoset
849	411	2562	1.8	0	0	AluSc8_NW_018501822.1:4798026-4799522_+	1	286	-10	+	sf44	AluTa15	3	288	0	3019	marmoset
850	412	2510	1.8	0.3	0	AluSc8_NW_018501822.1:6607968-6609474_+	1	286	-20	+	sf44	AluTa15	2	288	0	3026	marmoset
851	413	2507	1.8	0.7	0	AluSc8_NW_018502140.1:4458933-4460433_+	1	285	-15	+	sf44	AluTa15	2	288	0	3115	marmoset
852	414	2433	1.8	0	6.5	AluSc8_NW_018502601.1:2570147-2571661_+	1	314	0	+	sf44	AluTa15	3	288	0	3270	marmoset
853	415	2393	1.8	1.8	0	AluSc8_NW_018502601.1:6928656-6930145_-	1	282	-7	+	sf44	AluTa15	2	288	0	3286	marmoset
854	416	2429	1.8	2.9	0	AluSc8_NW_018502733.1:1314913-1316405_+	1	279	-13	+	sf44	AluTa15	2	288	0	3336	marmoset
855	417	2496	1.8	1.1	0	AluSc8_NW_018502886.1:17905873-17907368_+	1	284	-11	+	sf44	AluTa15	2	288	0	3439	marmoset
856	418	2548	1.8	0	0	AluSc8_NW_018502886.1:7929236-7930745_+	1	286	-23	+	sf44	AluTa15	3	288	0	3479	marmoset
857	419	2481	1.8	0.7	0.3	AluSc8_NW_018503038.1:7875868-7877375_+	1	286	-21	+	sf44	AluTa15	2	288	0	3555	marmoset
858	420	2565	1.8	0	0	AluSc8_NW_018503287.1:1908725-1910230_+	1	286	-19	+	sf44	AluTa15	3	288	0	3639	marmoset
859	421	2494	1.8	0	1.1	AluSc8_NW_018503468.1:4250569-4252070_+	1	289	-12	+	sf44	AluTa15	3	288	0	3763	marmoset
860	422	2467	1.8	0.3	0.3	AluSc8_NW_018503519.1:12167060-12168564_+	1	285	-19	+	sf44	AluTa15	2	286	-2	3801	marmoset
861	423	2537	1.8	0	0.3	AluSc8_NW_018503629.1:12786832-12788337_+	1	288	-17	+	sf44	AluTa15	2	288	0	4017	marmoset
862	424	2483	1.8	1.1	0	AluSc8_NW_018503629.1:14953372-14954864_+	1	284	-8	+	sf44	AluTa15	2	288	0	4035	marmoset
863	425	2465	1.8	0.7	0	AluSc8_NW_018503629.1:15296563-15298042_+	1	279	0	+	sf44	AluTa15	2	282	-6	4039	marmoset
864	426	2459	1.8	1.4	0	AluSc8_NW_018503629.1:6108853-6110357_+	1	283	-21	+	sf44	AluTa15	2	288	0	4072	marmoset
865	427	2445	1.8	1.4	0	AluSc8_NW_018503629.1:8173420-8174922_+	1	283	-19	+	sf44	AluTa15	2	288	0	4083	marmoset
866	428	2547	1.8	0	0.3	AluSc8_NW_018503652.1:6174288-6175784_+	1	288	-8	+	sf44	AluTa15	2	288	0	4106	marmoset
867	429	2537	1.8	0	0.3	AluSc8_NW_018503925.1:23472307-23473817_+	1	288	-22	+	sf44	AluTa15	2	288	0	4250	marmoset
868	430	2525	1.8	0	0.3	AluSc8_NW_018503937.1:2908194-2909694_-	1	288	-12	+	sf44	AluTa15	2	288	0	4317	marmoset
869	431	2465	1.8	1.4	0	AluSc8_NW_018504125.1:1006559-1008061_-	1	282	-20	+	sf44	AluTa15	3	288	0	4365	marmoset
870	432	2479	1.8	1.4	0	AluSc8_NW_018504125.1:4130965-4132471_-	1	283	-23	+	sf44	AluTa15	2	288	0	4379	marmoset
871	433	2256	1.8	2.9	0	AluSc8_NW_018504720.1:1082016-1083504_+	1	278	-10	+	sf44	AluTa15	3	288	0	4599	marmoset
872	434	2542	1.8	0	0	AluSc8_NW_018504871.1:1078599-1080096_+	1	286	-11	+	sf44	AluTa15	3	288	0	4640	marmoset
873	435	2348	1.8	1	5.6	AluSc8_NW_018505187.1:6030655-6032162_+	1	300	-7	+	sf44	AluTa15	2	288	0	4712	marmoset
874	436	2288	1.8	4.4	0	AluSc8_NW_018505261.1:356866-358354_+	1	275	-13	+	sf44	AluTa15	2	288	0	4739	marmoset
875	437	2293	1.8	0	5.5	AluSc8_NW_018505261.1:7435126-7436637_-	1	287	-24	+	sf44	AluTa15	2	273	-15	4760	marmoset
876	438	2261	1.8	2.1	0.3	AluSc8_NW_018505377.1:1969934-1971429_-	1	281	-14	+	sf44	AluTa15	3	288	0	4821	marmoset
877	439	2530	1.8	0.3	0	AluSc8_NW_018505794.1:21156868-21158355_+	1	286	-1	+	sf44	AluTa15	2	288	0	4988	marmoset
878	440	2532	1.8	0	0.3	AluSc8_NW_018505794.1:22104879-22106378_+	1	287	-12	+	sf44	AluTa15	3	288	0	4992	marmoset
879	441	2459	1.8	1.1	0	AluSc8_NW_018505940.1:25373221-25374716_+	1	284	-11	+	sf44	AluTa15	2	288	0	5190	marmoset
880	442	2539	1.8	0	0.3	AluSc8_NW_018505940.1:9699813-9701311_-	1	288	-10	+	sf44	AluTa15	2	288	0	5276	marmoset
881	443	2510	1.8	0	0.3	AluSc8_NW_018505952.1:8036198-8037706_+	1	287	-21	+	sf44	AluTa15	3	288	0	5308	marmoset
882	444	2407	1.8	3.2	0	AluSc8_NW_018506177.1:6983615-6985111_+	1	278	-18	+	sf44	AluTa15	2	288	0	5401	marmoset
883	445	2523	1.8	0	0	AluSc8_NW_018506521.1:9505166-9506661_+	1	286	-9	+	sf44	AluTa15	3	288	0	5609	marmoset
884	446	2489	1.8	0.7	0	AluSc8_NW_018506567.1:125746-127245_+	1	284	-15	+	sf44	AluTa15	3	288	0	5613	marmoset
885	447	2535	1.8	0	0.3	AluSc8_NW_018506828.1:5401543-5403053_+	1	288	-22	+	sf44	AluTa15	2	288	0	5719	marmoset
886	448	2375	1.8	2.1	0	AluSc8_NW_018506953.1:6635988-6637485_+	1	280	-17	+	sf44	AluTa15	3	288	0	5784	marmoset
887	449	2528	1.8	0	0.3	AluSc8_NW_018507064.1:6764175-6765672_+	1	287	-10	+	sf44	AluTa15	3	288	0	5806	marmoset
888	450	2448	1.8	1.1	0.7	AluSc8_NW_018507412.1:989255-990766_+	1	286	-25	+	sf44	AluTa15	2	288	0	5906	marmoset
889	451	2372	1.8	3.2	0	AluSc8_NW_018507635.1:10912717-10914209_-	1	278	-14	+	sf44	AluTa15	2	288	0	5922	marmoset
890	452	2341	1.8	4.4	0	AluSc8_NW_018507789.1:8972613-8974101_+	1	275	-13	+	sf44	AluTa15	2	288	0	6023	marmoset
891	453	2478	1.8	1.1	0	AluSc8_NW_018508642.1:2209081-2210586_+	1	284	-21	+	sf44	AluTa15	2	288	0	6349	marmoset
892	454	2492	1.8	0.7	0	AluSc8_NW_018509200.1:635217-636709_-	4	286	-6	+	sf44	AluTa15	4	288	0	6448	marmoset
893	455	2359	1.8	0	9.4	AluSc8_NW_018509268.1:2589531-2591054_-	1	314	-9	+	sf44	AluTa15	2	288	0	6462	marmoset
894	456	2418	1.8	0	4.9	AluSc8_NW_018509335.1:494429-495929_+	1	300	0	+	sf44	AluTa15	2	287	-1	6494	marmoset
895	457	2465	1.8	0.7	0.3	AluSc8_NW_018509335.1:737138-738644_+	1	286	-20	+	sf44	AluTa15	2	288	0	6495	marmoset
896	458	2541	1.8	0	0.3	AluSc8_NW_018509988.1:467440-468948_+	1	288	-20	+	sf44	AluTa15	2	288	0	6642	marmoset
897	459	2558	1.8	0	0	AluSc8_NW_018510010.1:2113001-2114497_+	1	286	-10	+	sf44	AluTa15	3	288	0	6652	marmoset
898	460	2520	1.8	0	0.3	AluSc8_NW_018510514.1:20969285-20970788_+	1	288	-15	+	sf44	AluTa15	2	288	0	6776	marmoset
899	461	2399	1.8	1.1	0.3	AluSc8_NW_018510514.1:24452121-24453621_-	1	285	-15	+	sf44	AluTa15	2	288	0	6793	marmoset
900	462	2546	1.8	0	0	AluSc8_NW_018510514.1:26969763-26971255_+	1	286	-6	+	sf44	AluTa15	3	288	0	6798	marmoset
901	463	2508	1.8	1.1	0	AluSc8_NW_018510514.1:30528205-30529700_+	1	284	-11	+	sf44	AluTa15	2	288	0	6805	marmoset
902	464	2505	1.8	0.3	0	AluSc8_NW_018511068.1:4197938-4199467_+	1	286	-43	+	sf44	AluTa15	2	288	0	6922	marmoset
903	465	2453	1.8	0.7	1.4	AluSc8_NW_018511068.1:5723090-5724593_-	1	289	-14	+	sf44	AluTa15	2	288	0	6926	marmoset
904	466	2526	1.8	0	0	AluSc8_NW_018511172.1:876209-877692_+	1	283	0	+	sf44	AluTa15	2	284	-4	6947	marmoset
905	467	2498	1.8	0.3	0.3	AluSc8_NW_018511366.1:3244011-3245506_+	1	287	-8	+	sf44	AluTa15	2	288	0	7049	marmoset
906	468	2457	1.8	0.3	0.7	AluSc8_NW_018513073.1:4694766-4696269_+	1	288	-15	+	sf44	AluTa15	2	288	0	7286	marmoset
907	469	2351	1.8	1.8	0.7	AluSc8_NW_018513073.1:716443-717940_+	1	283	-14	+	sf44	AluTa15	3	288	0	7297	marmoset
908	470	2540	1.8	0	0	AluSc8_NW_018513133.1:1204574-1206082_+	1	286	-22	+	sf44	AluTa15	3	288	0	7339	marmoset
909	471	2472	1.8	0.7	0	AluSc8_NW_018513160.1:928531-930039_-	1	285	-23	+	sf44	AluTa15	2	288	0	7379	marmoset
910	472	2534	1.8	0.3	0	AluSc8_NW_018513446.1:6859-8364_+	1	286	-19	+	sf44	AluTa15	2	288	0	7399	marmoset
911	473	2528	1.8	0	0.3	AluSc8_NW_018514330.1:2347463-2348950_+	1	287	0	+	sf44	AluTa15	2	287	-1	7534	marmoset
912	474	2546	1.8	0	0	AluSc8_NW_018514732.1:11928114-11929611_+	1	286	-11	+	sf44	AluTa15	3	288	0	7622	marmoset
913	475	2513	1.8	0.3	0	AluSc_NW_018488858.1:10731290-10732799_+	1	286	-23	+	sf44	AluTa15	2	288	0	7873	marmoset
914	476	2518	1.8	0	1.1	AluSc_NW_018489086.1:1970416-1971916_+	1	289	-11	+	sf44	AluTa15	3	288	0	7895	marmoset
915	477	2376	1.8	1.8	0.7	AluSc_NW_018490409.1:5089951-5091449_+	1	284	-14	+	sf44	AluTa15	2	288	0	8004	marmoset
916	478	2482	1.8	0.3	0.7	AluSc_NW_018496424.1:2722087-2723583_+	1	288	-8	+	sf44	AluTa15	2	288	0	8289	marmoset
917	479	2358	1.8	1.4	0.7	AluSc_NW_018503468.1:1593136-1594630_+	1	285	-9	+	sf44	AluTa15	2	288	0	9011	marmoset
918	480	2542	1.8	0.3	0	AluSc_NW_018503629.1:6887269-6888772_+	1	286	-17	+	sf44	AluTa15	2	288	0	9121	marmoset
919	481	2513	1.8	0.3	0	AluSc_NW_018504290.1:5748163-5749672_+	1	286	-23	+	sf44	AluTa15	2	288	0	9266	marmoset
920	482	2508	1.8	0.3	0	AluSc_NW_018506381.1:10265618-10267115_+	1	286	-11	+	sf44	AluTa15	2	288	0	9637	marmoset
921	483	2510	1.8	0.3	0	AluSc_NW_018506463.1:967226-968735_+	1	285	-24	+	sf44	AluTa15	3	288	0	9671	marmoset
922	484	2506	1.8	0.3	0	AluSc_NW_018507789.1:11451785-11453278_-	1	286	-7	+	sf44	AluTa15	2	288	0	9831	marmoset
923	485	2358	1.8	2.5	0	AluSc_NW_018508832.1:1110598-1112086_+	1	280	-8	+	sf44	AluTa15	2	288	0	9998	marmoset
924	486	2560	1.8	0	0	AluSc_NW_018510022.1:663703-665205_+	1	286	-16	+	sf44	AluTa15	3	288	0	10127	marmoset
925	487	2507	1.8	0.3	0	AluSc_NW_018511366.1:894964-896462_-	1	286	-12	+	sf44	AluTa15	2	288	0	10269	marmoset
926	488	2524	1.8	0.3	0	AluSc_NW_018513365.1:8560775-8562276_+	1	286	-15	+	sf44	AluTa15	2	288	0	10399	marmoset
927	489	2506	1.8	0	1.1	AluSq2_NW_018489399.1:20984142-20985653_+	1	289	-22	+	sf44	AluTa15	3	288	0	10654	marmoset
928	490	2392	1.8	1.8	0.3	AluSq2_NW_018503546.1:1214468-1215964_+	1	283	-13	+	sf44	AluTa15	2	288	0	10742	marmoset
929	491	2412	1.8	1.1	0.3	AluSq2_NW_018505187.1:7705177-7706671_+	1	285	-9	+	sf44	AluTa15	2	288	0	10760	marmoset
930	492	2282	1.8	1.4	2.4	AluSx3_NW_018490409.1:11546836-11548340_+	1	290	-14	+	sf44	AluTa15	2	288	0	11057	marmoset
931	493	2541	1.8	0	0	AluSx3_NW_018498859.1:2738991-2740496_+	1	286	-19	+	sf44	AluTa15	3	288	0	11253	marmoset
932	494	2544	1.8	0.3	0	AluSx3_NW_018500483.1:1595052-1596547_+	1	286	-9	+	sf44	AluTa15	2	288	0	11310	marmoset
933	495	2508	1.8	0	0.3	AluSx3_NW_018502324.1:5714996-5716508_+	1	288	-24	+	sf44	AluTa15	2	288	0	11445	marmoset
934	496	2541	1.8	0.3	0	AluSx3_NW_018503184.1:11223439-11224946_+	1	286	-21	+	sf44	AluTa15	2	288	0	11517	marmoset
935	497	2529	1.8	0	0	AluSx3_NW_018504613.1:3669238-3670740_+	1	286	-16	+	sf44	AluTa15	3	288	0	11698	marmoset
936	498	2541	1.8	0	0	AluSx3_NW_018505952.1:2021604-2023108_+	1	286	-18	+	sf44	AluTa15	3	288	0	11849	marmoset
937	499	2344	1.8	5.1	0	AluSx3_NW_018510139.1:1665393-1666874_+	1	273	-8	+	sf44	AluTa15	2	288	0	12094	marmoset
938	500	2367	1.8	2.9	0	AluSx3_NW_018513506.1:1115841-1117334_+	1	279	-14	+	sf44	AluTa15	2	288	0	12229	marmoset
939	501	2538	1.8	0	0	AluSx3_NW_018513626.1:16330901-16332403_+	1	286	-16	+	sf44	AluTa15	3	288	0	12243	marmoset
940	502	2037	1.8	4.7	1.1	AluTa10_NW_018500622.1:7375847-7377323_+	1	276	0	+	sf44	AluTa15	3	288	0	12336	marmoset
941	503	1969	1.9	5.9	0.7	AluSc_NW_018504635.1:3091499-3092992_+	1	272	-21	+	sf44	AluTa15	3	288	0	9294	marmoset
942	504	2176	1.9	9.1	0	AluSx3_NW_018491588.1:8420385-8421864_+	1	263	-16	+	sf44	AluTa15	2	288	0	11079	marmoset
943	505	2286	1.9	5.9	0	AluYc_NW_018501671.1:8408692-8410173_+	1	271	-10	+	sf44	AluTa15	2	288	0	12463	marmoset
944	1	2445	0.3	1.7	1.4	AluSc8_NW_018506381.1:4429420-4430926_-	1	290	-16	+	sf46	AluTa15	1	291	0	5488	marmoset
945	2	2555	1	0	1	AluSc8_NW_018501278.1:190818-192330_+	1	293	-19	+	sf46	AluTa15	2	291	0	2629	marmoset
946	3	2582	1	0.3	0	AluSx3_NW_018502324.1:4916363-4917859_-	1	290	-6	+	sf46	AluTa15	1	291	0	11444	marmoset
947	4	2512	1.1	1.4	0	AluSc_NW_018501822.1:710461-711969_-	1	287	-21	+	sf46	AluTa15	1	291	0	8721	marmoset
948	5	2551	1.4	0.7	0	AluSc8_NW_018491681.1:1296868-1298373_+	1	288	-17	+	sf46	AluTa15	2	291	0	1203	marmoset
949	6	2547	1.4	0.3	0	AluSc8_NW_018505940.1:41406980-41408482_-	1	290	-12	+	sf46	AluTa15	1	291	0	5245	marmoset
950	7	2551	1.4	0	0.3	AluSc8_NW_018510173.1:1647484-1648984_+	1	291	-9	+	sf46	AluTa15	2	291	0	6700	marmoset
951	8	2520	1.4	0	0.7	AluSc8_NW_018511095.1:2226217-2227719_-	1	293	-9	+	sf46	AluTa15	1	291	0	6942	marmoset
952	9	2502	1.4	1.4	0	AluSc_NW_018510514.1:5529736-5531244_-	1	287	-21	+	sf46	AluTa15	1	291	0	10184	marmoset
953	10	2339	1.4	4.3	0.3	AluSc_NW_018511366.1:2475905-2477393_-	1	279	-9	+	sf46	AluTa15	2	291	0	10252	marmoset
954	11	2500	1.7	0.7	0.3	AluSc8_NW_018498342.1:691757-693258_+	1	289	-12	+	sf46	AluTa15	2	291	0	2125	marmoset
955	12	2527	1.7	0.3	0.3	AluSx3_NW_018490398.1:5522688-5524187_+	1	290	-9	+	sf46	AluTa15	2	291	0	11052	marmoset
956	13	2311	1.8	3.5	1	AluSc8_NW_018501310.1:106226-107724_+	1	283	-15	+	sf46	AluTa15	2	291	0	2638	marmoset
957	1	2544	1.1	0	0.7	AluSc8_NW_018495648.1:9397511-9399017_+	1	289	-17	+	sf47	AluTa15	2	288	0	1757	marmoset
958	2	2499	1.1	1.1	0	AluSc8_NW_018505187.1:5095608-5097111_+	2	284	-19	+	sf47	AluTa15	3	288	0	4705	marmoset
959	3	2491	1.1	1.1	0	AluSc8_NW_018511068.1:6078177-6079671_-	1	285	-9	+	sf47	AluTa15	1	288	0	6928	marmoset
960	4	2436	1.4	1.8	0	AluSc8_NW_018486447.1:11020775-11022268_-	1	283	-10	+	sf47	AluTa15	1	288	0	116	marmoset
961	5	2564	1.4	0	0	AluSc8_NW_018494243.1:8185462-8186958_+	1	287	-9	+	sf47	AluTa15	2	288	0	1531	marmoset
962	6	2439	1.4	1.8	0	AluSc8_NW_018501577.1:12604967-12606457_-	1	283	-7	+	sf47	AluTa15	1	288	0	2839	marmoset
963	7	2460	1.4	1.8	0	AluSc8_NW_018503064.1:311910-313395_-	1	283	-2	+	sf47	AluTa15	1	288	0	3568	marmoset
964	8	2443	1.4	1.4	0	AluSc8_NW_018503376.1:2349324-2350829_+	1	283	-22	+	sf47	AluTa15	2	288	0	3704	marmoset
965	9	2407	1.4	1.8	0	AluSc8_NW_018507938.1:2889972-2891467_+	1	282	-13	+	sf47	AluTa15	2	288	0	6046	marmoset
966	10	2448	1.4	1.4	0	AluSc8_NW_018514732.1:7169258-7170758_+	1	283	-17	+	sf47	AluTa15	2	288	0	7642	marmoset
967	11	2553	1.7	0	0	AluSc8_NW_018499711.1:5109759-5111253_-	1	288	-6	+	sf47	AluTa15	1	288	0	2355	marmoset
968	12	2556	1.7	0	0	AluSc8_NW_018502601.1:2302944-2304449_+	1	287	-18	+	sf47	AluTa15	2	288	0	3269	marmoset
969	13	2569	1.7	0	0	AluSc8_NW_018505940.1:23366758-23368263_+	1	287	-18	+	sf47	AluTa15	2	288	0	5182	marmoset
970	14	2469	1.7	0	2.8	AluSc8_NW_018505952.1:2804927-2806436_-	1	295	-14	+	sf47	AluTa15	2	288	0	5287	marmoset
971	15	2371	1.7	0.7	1.4	AluSc_NW_018508642.1:1485997-1487498_-	1	290	-11	+	sf47	AluTa15	1	288	0	9985	marmoset
972	16	2567	1.7	0	0	AluSx3_NW_018506828.1:17217933-17219434_-	1	288	-13	+	sf47	AluTa15	1	288	0	11914	marmoset
973	17	2447	1.8	1.4	0	AluSc8_NW_018487698.1:1457492-1458997_-	1	284	-21	+	sf47	AluTa15	1	288	0	320	marmoset
974	18	2417	1.8	1	2.1	AluSc8_NW_018501577.1:14345473-14346975_-	1	291	-11	+	sf47	AluTa15	1	288	0	2846	marmoset
975	19	2407	1.8	1.4	0.3	AluSc8_NW_018511601.1:1959360-1960851_+	1	284	-7	+	sf47	AluTa15	2	288	0	7074	marmoset
976	20	2292	1.8	2.1	0.3	AluSc_NW_018486926.1:930484-931971_-	1	281	-6	+	sf47	AluTa15	3	288	0	7725	marmoset
977	21	2264	1.8	1.8	1.1	AluSc_NW_018490587.1:7334888-7336389_+	1	285	-16	+	sf47	AluTa15	2	288	0	8013	marmoset
978	1	2508	1.1	1.1	0	AluSc8_NW_018487317.1:279352-280858_-	1	285	-21	+	sf51	AluTa15	1	288	0	307	marmoset
979	2	2446	1.1	1.4	0.7	AluSc8_NW_018495648.1:9391808-9393316_-	1	286	-22	+	sf51	AluTa15	1	288	0	1756	marmoset
980	3	2486	1.4	1.1	0	AluSc8_NW_018495559.1:602148-603653_+	1	284	-21	+	sf51	AluTa15	2	288	0	1704	marmoset
981	4	2486	1.4	0.7	0	AluSc8_NW_018501408.1:7636707-7638213_+	1	284	-22	+	sf51	AluTa15	2	287	-1	2742	marmoset
982	5	2492	1.4	1.1	0	AluSc8_NW_018502601.1:6532747-6534255_+	1	284	-24	+	sf51	AluTa15	2	288	0	3284	marmoset
983	6	1799	1.7	20	0	AluSp_NW_018494005.1:7311212-7312675_-	1	240	-23	+	sf51	AluTa15	1	288	0	10595	marmoset
984	7	2491	1.8	1.1	0	AluSc8_NW_018496276.1:187499-189000_+	1	284	-17	+	sf51	AluTa15	2	288	0	1886	marmoset
985	8	2478	1.8	1.1	0	AluSc8_NW_018508326.1:1203380-1204874_+	1	284	-10	+	sf51	AluTa15	2	288	0	6220	marmoset
986	9	2532	1.8	0	0.3	AluSc8_NW_018513506.1:1772015-1773515_-	1	288	-12	+	sf51	AluTa15	2	288	0	7403	marmoset
987	10	2416	1.8	1.8	0.7	AluSc_NW_018494347.1:7114-8608_+	1	284	-10	+	sf51	AluTa15	2	288	0	8181	marmoset
988	1	2557	0.3	1.1	0	AluSc8_NW_018487151.1:9565528-9567028_-	1	285	-15	+	sf52	AluTa15	1	288	0	243	marmoset
989	2	2557	0.3	1.1	0	AluSc8_NW_018506517.1:1451946-1453439_-	1	285	-8	+	sf52	AluTa15	1	288	0	5548	marmoset
990	3	2522	0.7	1.1	0	AluSc8_NW_018508032.1:4838671-4840169_+	1	283	-15	+	sf52	AluTa15	3	288	0	6123	marmoset
991	4	2568	1.4	0	0	AluSc8_NW_018489399.1:18449759-18451255_-	1	288	-8	+	sf52	AluTa15	1	288	0	720	marmoset
992	5	2575	1.4	0	0	AluSc8_NW_018489645.1:5336869-5338374_-	1	288	-17	+	sf52	AluTa15	1	288	0	826	marmoset
993	6	2523	1.4	1.1	0	AluSc8_NW_018503925.1:1681709-1683214_+	1	284	-21	+	sf52	AluTa15	2	288	0	4224	marmoset
994	7	2498	1.4	1.1	0	AluSc8_NW_018514330.1:1775295-1776794_-	1	285	-14	+	sf52	AluTa15	1	288	0	7529	marmoset
995	8	2520	1.4	0.7	0	AluSx3_NW_018488329.1:2599018-2600520_-	1	286	-16	+	sf52	AluTa15	1	288	0	10972	marmoset
996	9	2505	1.4	0.7	0	AluSx3_NW_018496424.1:339026-340532_-	1	286	-20	+	sf52	AluTa15	1	288	0	11207	marmoset
997	10	2505	1.4	0.7	0	AluSx3_NW_018498859.1:1480961-1482465_-	1	286	-18	+	sf52	AluTa15	1	288	0	11251	marmoset
998	11	2474	1.4	1.1	0	AluSx3_NW_018502759.1:6075589-6077089_+	1	284	-16	+	sf52	AluTa15	2	288	0	11485	marmoset
999	12	2518	1.4	0.7	0	AluSx3_NW_018505940.1:32968125-32969634_-	1	286	-23	+	sf52	AluTa15	1	288	0	11833	marmoset
1000	13	2503	1.8	0.7	0	AluSc8_NW_018498342.1:4071208-4072703_+	1	285	-10	+	sf52	AluTa15	2	288	0	2111	marmoset
1001	14	2473	1.8	0.7	0	AluSc8_NW_018502474.1:2975060-2976554_+	1	285	-9	+	sf52	AluTa15	2	288	0	3253	marmoset
1002	15	2388	1.8	1.4	1.4	AluSc8_NW_018504164.1:8497100-8498609_+	1	287	-22	+	sf52	AluTa15	2	288	0	4448	marmoset
1003	16	2468	1.8	1.1	0	AluSc8_NW_018511366.1:12870629-12872136_+	1	284	-23	+	sf52	AluTa15	2	288	0	6971	marmoset
1004	17	2531	1.8	0.3	0	AluSc_NW_018490922.1:355260-356754_-	1	286	-8	+	sf52	AluTa15	2	288	0	8018	marmoset
1005	18	2500	1.8	0.7	0	AluSx3_NW_018494005.1:10452008-10453515_+	1	285	-22	+	sf52	AluTa15	2	288	0	11127	marmoset
1006	19	2495	1.8	0.7	0	AluSx3_NW_018504436.1:410341-411854_-	1	286	-27	+	sf52	AluTa15	1	288	0	11679	marmoset
1007	20	2474	1.8	0.7	0	AluSx3_NW_018509268.1:1754928-1756425_+	1	285	-12	+	sf52	AluTa15	2	288	0	12055	marmoset
1008	1	2156	0.7	5.5	0.3	AluTa10_NW_018503925.1:27287244-27288717_+	2	273	0	+	sf53	AluTa15	3	288	0	12377	marmoset
1009	2	2381	1.1	1.1	0.7	AluSc8_NW_018496194.1:504441-505930_+	1	285	-4	+	sf53	AluTa15	2	287	-1	1878	marmoset
1010	3	2438	1.1	1.1	0.7	AluSc_NW_018503519.1:8294075-8295576_+	1	285	-16	+	sf53	AluTa15	3	288	0	9061	marmoset
1011	1	2513	1.4	0	1.1	AluSc8_NW_018503519.1:23259269-23260776_+	1	290	-17	+	sf60	AluTa15	2	288	0	3828	marmoset
1012	2	2586	1.4	0	0	AluSx3_NW_018509166.1:419102-420599_+	1	287	-10	+	sf60	AluTa15	2	288	0	12050	marmoset
1013	3	2201	1.5	3.3	0	AluSc8_NW_018506953.1:34178-35651_-	1	273	0	+	sf60	AluTa15	1	282	-6	5777	marmoset
1014	4	2568	1.7	0	0	AluSc8_NW_018513365.1:7876207-7877702_-	1	287	-8	+	sf60	AluTa15	2	288	0	7396	marmoset
1015	1	2101	0.8	10.8	0	AluSc8_NW_018501792.1:775133-776605_+	1	259	-13	+	sf62	AluTa15	2	288	0	2981	marmoset
1016	2	2481	1.1	1.8	0	AluSc8_NW_018495648.1:6526459-6527957_-	1	283	-15	+	sf62	AluTa15	1	288	0	1749	marmoset
1017	3	2421	1.1	1.8	0	AluSc8_NW_018495680.1:969125-970626_-	1	283	-18	+	sf62	AluTa15	1	288	0	1769	marmoset
1018	4	2512	1.1	1.1	0	AluSc8_NW_018495680.1:995085-996582_-	1	285	-12	+	sf62	AluTa15	1	288	0	1771	marmoset
1019	5	2503	1.1	1.1	0	AluSc8_NW_018511366.1:10864600-10866099_-	1	284	-15	+	sf62	AluTa15	2	288	0	6956	marmoset
1020	6	2114	1.1	3.2	2.5	AluSc_NW_018508349.1:1710569-1712061_+	1	284	-8	+	sf62	AluTa15	3	288	0	9941	marmoset
1021	7	2543	1.4	0	1	AluSc8_NW_018490398.1:4135952-4137450_-	1	291	-7	+	sf62	AluTa15	1	288	0	958	marmoset
1022	8	2526	1.4	1.1	0	AluSc8_NW_018493257.1:4265439-4266933_-	1	285	-9	+	sf62	AluTa15	1	288	0	1348	marmoset
1023	9	2509	1.4	1.1	0	AluSc8_NW_018502140.1:5016284-5017792_+	1	284	-24	+	sf62	AluTa15	2	288	0	3118	marmoset
1024	10	2558	1.4	0	0	AluSc8_NW_018505187.1:12241549-12243058_-	1	288	-21	+	sf62	AluTa15	1	288	0	4693	marmoset
1025	11	2436	1.4	1.1	0.3	AluSc8_NW_018507412.1:7339789-7341292_+	1	285	-18	+	sf62	AluTa15	2	288	0	5904	marmoset
1026	12	2574	1.7	0	0	AluSc8_NW_018505940.1:30411346-30412854_-	1	288	-20	+	sf62	AluTa15	1	288	0	5211	marmoset
1027	13	2555	1.7	0	0	AluSx3_NW_018507789.1:4913764-4915257_-	1	288	-5	+	sf62	AluTa15	1	288	0	11976	marmoset
1028	14	2487	1.8	1.1	0	AluSc8_NW_018491588.1:9451136-9452631_+	1	284	-11	+	sf62	AluTa15	2	288	0	1163	marmoset
1029	15	2499	1.8	0.3	0	AluSc8_NW_018501244.1:1196268-1197763_+	1	286	-9	+	sf62	AluTa15	2	288	0	2588	marmoset
1030	16	2481	1.8	1.1	0	AluSc8_NW_018501408.1:7436748-7438239_+	1	284	-7	+	sf62	AluTa15	2	288	0	2740	marmoset
1031	17	2506	1.8	1.1	0	AluSc8_NW_018503685.1:262483-263973_-	1	285	-5	+	sf62	AluTa15	1	288	0	4117	marmoset
1032	18	2498	1.8	1.1	0	AluSc8_NW_018504197.1:126923-128422_-	1	284	-15	+	sf62	AluTa15	2	288	0	4454	marmoset
1033	19	2488	1.8	0.7	0	AluSc8_NW_018511366.1:10271415-10272904_-	1	286	-3	+	sf62	AluTa15	1	288	0	6952	marmoset
1034	20	2486	1.8	1.1	0	AluSp_NW_018501408.1:5634389-5635881_+	1	284	-8	+	sf62	AluTa15	2	288	0	10607	marmoset
1035	21	1904	2	16.7	0	AluSc8_NW_018488709.1:928326-929787_+	1	246	-15	+	sf62	AluTa15	2	288	0	604	marmoset
1036	1	2519	0	1.1	0.3	AluSc8_NW_018501015.1:7301358-7302847_-	1	286	-3	+	sf63	AluTa15	1	288	0	2564	marmoset
1037	2	2534	0.3	1.1	0	AluSc8_NW_018501266.1:1086178-1087683_+	1	284	-21	+	sf63	AluTa15	2	288	0	2609	marmoset
1038	3	2599	0.3	0	0	AluSc8_NW_018510754.1:452342-453832_+	1	286	-4	+	sf63	AluTa15	3	288	0	6859	marmoset
1039	4	2590	0.7	0	0	AluSc8_NW_018485986.1:16027039-16028546_-	1	288	-19	+	sf63	AluTa15	1	288	0	18	marmoset
1040	5	2595	0.7	0	0	AluSc8_NW_018487151.1:9004056-9005567_-	1	288	-23	+	sf63	AluTa15	1	288	0	241	marmoset
1041	6	2531	0.7	1.1	0	AluSc8_NW_018487698.1:790891-792392_-	1	285	-16	+	sf63	AluTa15	1	288	0	342	marmoset
1042	7	2296	0.7	2.1	1.7	AluSc8_NW_018487798.1:950854-952343_-	1	287	-2	+	sf63	AluTa15	1	288	0	446	marmoset
1043	8	2497	0.7	1.1	0	AluSc8_NW_018491217.1:5534854-5536355_+	1	284	-17	+	sf63	AluTa15	2	288	0	1096	marmoset
1044	9	2497	0.7	1.1	0	AluSc8_NW_018492229.1:3123125-3124633_+	1	284	-24	+	sf63	AluTa15	2	288	0	1231	marmoset
1045	10	2462	0.7	1.8	0	AluSc8_NW_018495559.1:3904142-3905661_-	1	283	-36	+	sf63	AluTa15	1	288	0	1699	marmoset
1046	11	2585	0.7	0	0	AluSc8_NW_018496024.1:948408-949915_+	1	287	-20	+	sf63	AluTa15	2	288	0	1853	marmoset
1047	12	2511	0.7	1.1	0	AluSc8_NW_018499555.1:1328498-1330001_+	1	284	-19	+	sf63	AluTa15	2	288	0	2267	marmoset
1048	13	2603	0.7	0	0	AluSc8_NW_018500140.1:829396-830898_-	1	288	-14	+	sf63	AluTa15	1	288	0	2436	marmoset
1049	14	2366	0.7	2.1	0.3	AluSc8_NW_018502045.1:511120-512610_+	1	280	-10	+	sf63	AluTa15	4	288	0	3073	marmoset
1050	15	2526	0.7	1.1	0	AluSc8_NW_018502373.1:3738480-3739985_+	1	284	-21	+	sf63	AluTa15	2	288	0	3231	marmoset
1051	16	2522	0.7	1.1	0	AluSc8_NW_018503184.1:11018574-11020067_+	1	284	-9	+	sf63	AluTa15	2	288	0	3580	marmoset
1052	17	2512	0.7	1.1	0	AluSc8_NW_018503431.1:28191-29692_+	1	284	-17	+	sf63	AluTa15	2	288	0	3727	marmoset
1053	18	2512	0.7	1.1	0	AluSc8_NW_018503629.1:4404535-4406025_+	1	284	-6	+	sf63	AluTa15	2	288	0	4069	marmoset
1054	19	2539	0.7	0	0.3	AluSc8_NW_018504720.1:1164973-1166475_-	1	287	-15	+	sf63	AluTa15	1	286	-2	4600	marmoset
1055	20	2590	0.7	0	0	AluSc8_NW_018505187.1:9083405-9084907_-	1	288	-14	+	sf63	AluTa15	1	288	0	4719	marmoset
1056	21	2512	0.7	1.1	0	AluSc8_NW_018505261.1:483825-485331_+	1	284	-22	+	sf63	AluTa15	2	288	0	4749	marmoset
1057	22	2492	0.7	1.1	0.3	AluSc8_NW_018505596.1:77362-78856_+	1	285	-9	+	sf63	AluTa15	2	288	0	4909	marmoset
1058	23	2522	0.7	1.1	0	AluSc8_NW_018505794.1:31415109-31416617_+	1	284	-24	+	sf63	AluTa15	2	288	0	5049	marmoset
1059	24	2462	0.7	1.8	0	AluSc8_NW_018506100.1:2333419-2334913_-	1	283	-11	+	sf63	AluTa15	1	288	0	5360	marmoset
1060	25	2597	0.7	0	0	AluSc8_NW_018507064.1:1523800-1525302_+	1	287	-15	+	sf63	AluTa15	2	288	0	5791	marmoset
1061	26	2493	0.7	1.1	0.3	AluSc8_NW_018507772.1:4734845-4736344_-	1	286	-13	+	sf63	AluTa15	1	288	0	5982	marmoset
1062	27	2524	0.7	1.1	0	AluSc8_NW_018508032.1:4253917-4255406_+	1	284	-5	+	sf63	AluTa15	2	288	0	6122	marmoset
1063	28	2524	0.7	1.1	0	AluSc8_NW_018509843.1:1923158-1924660_+	1	284	-18	+	sf63	AluTa15	2	288	0	6625	marmoset
1064	29	2512	0.7	1.1	0	AluSc8_NW_018510699.1:972943-974443_+	1	284	-16	+	sf63	AluTa15	2	288	0	6853	marmoset
1065	30	2515	0.7	1.1	0	AluSc8_NW_018512814.1:277643-279142_+	1	283	-16	+	sf63	AluTa15	3	288	0	7264	marmoset
1066	31	2604	0.7	0	0	AluSc8_NW_018513070.1:1704641-1706140_-	1	288	-11	+	sf63	AluTa15	1	288	0	7276	marmoset
1067	32	2462	0.7	1.8	0	AluSc8_NW_018513133.1:39750-41257_-	1	283	-24	+	sf63	AluTa15	1	288	0	7346	marmoset
1068	33	2493	0.7	1.4	0	AluSc_NW_018503948.1:3134589-3136075_-	1	284	-2	+	sf63	AluTa15	1	288	0	9219	marmoset
1069	34	2533	0.7	1.1	0	AluSx3_NW_018502886.1:19287892-19289386_-	1	285	-9	+	sf63	AluTa15	1	288	0	11494	marmoset
1070	35	2530	0.7	1.1	0	AluSx3_NW_018510197.1:1246509-1248002_-	1	285	-8	+	sf63	AluTa15	1	288	0	12099	marmoset
1071	36	2522	0.7	1.1	0	AluSx3_NW_018510514.1:23884677-23886176_+	1	284	-15	+	sf63	AluTa15	2	288	0	12112	marmoset
1072	37	2528	1	0	1.1	AluSc8_NW_018493494.1:6885151-6886648_+	1	290	-7	+	sf63	AluTa15	2	288	0	1417	marmoset
1073	38	2582	1	0	0	AluSc8_NW_018496424.1:4059828-4061332_-	1	288	-16	+	sf63	AluTa15	1	288	0	1902	marmoset
1074	39	2561	1	0	0	AluSc8_NW_018501325.1:2228626-2230129_-	1	288	-15	+	sf63	AluTa15	1	288	0	2673	marmoset
1075	40	2550	1	0	0.3	AluSc8_NW_018502544.1:2218187-2219688_-	1	289	-12	+	sf63	AluTa15	1	288	0	3261	marmoset
1076	41	2577	1	0	0	AluSc8_NW_018509739.1:6680643-6682143_-	1	288	-12	+	sf63	AluTa15	1	288	0	6612	marmoset
1077	42	2496	1.1	1.1	0	AluSc8_NW_018487195.1:4309220-4310706_+	1	283	-3	+	sf63	AluTa15	3	288	0	249	marmoset
1078	43	2492	1.1	1.1	0	AluSc8_NW_018487996.1:16928-18437_-	1	285	-24	+	sf63	AluTa15	1	288	0	511	marmoset
1079	44	2496	1.1	1.1	0	AluSc8_NW_018488858.1:8223304-8224805_-	1	285	-16	+	sf63	AluTa15	1	288	0	687	marmoset
1080	45	2470	1.1	1.1	0	AluSc8_NW_018489828.1:2935539-2937038_+	1	284	-15	+	sf63	AluTa15	2	288	0	859	marmoset
1081	46	2403	1.1	1.4	1.1	AluSc8_NW_018491627.1:12210909-12212415_+	1	286	-20	+	sf63	AluTa15	2	288	0	1172	marmoset
1082	47	2394	1.1	1.4	1	AluSc8_NW_018493146.1:491105-492615_-	1	287	-23	+	sf63	AluTa15	1	288	0	1306	marmoset
1083	48	2486	1.1	1.1	0	AluSc8_NW_018495981.1:8557955-8559458_+	1	283	-20	+	sf63	AluTa15	3	288	0	1848	marmoset
1084	49	2496	1.1	1.1	0	AluSc8_NW_018498231.1:717406-718903_-	1	285	-12	+	sf63	AluTa15	1	288	0	2030	marmoset
1085	50	2467	1.1	1.8	0	AluSc8_NW_018499256.1:4778022-4779520_-	1	283	-15	+	sf63	AluTa15	1	288	0	2234	marmoset
1086	51	2503	1.1	1.1	0	AluSc8_NW_018500622.1:1722961-1724464_+	1	284	-19	+	sf63	AluTa15	2	288	0	2516	marmoset
1087	52	2537	1.1	0.3	0	AluSc8_NW_018501278.1:943130-944638_+	1	286	-22	+	sf63	AluTa15	2	288	0	2637	marmoset
1088	53	2496	1.1	1.1	0	AluSc8_NW_018501577.1:12340677-12342180_-	1	285	-18	+	sf63	AluTa15	1	288	0	2834	marmoset
1089	54	2577	1.1	0	0	AluSc8_NW_018501792.1:2010860-2012364_+	1	287	-17	+	sf63	AluTa15	2	288	0	2952	marmoset
1090	55	2388	1.1	2.1	0	AluSc8_NW_018501792.1:6387433-6388936_+	1	281	-22	+	sf63	AluTa15	2	288	0	2974	marmoset
1091	56	2496	1.1	1.1	0	AluSc8_NW_018502759.1:4120752-4122258_-	1	285	-21	+	sf63	AluTa15	1	288	0	3364	marmoset
1092	57	2500	1.1	1.1	0	AluSc8_NW_018502886.1:19534514-19536019_-	1	284	-21	+	sf63	AluTa15	1	287	-1	3452	marmoset
1093	58	2568	1.1	0	0	AluSc8_NW_018502886.1:21254140-21255637_+	1	287	-10	+	sf63	AluTa15	2	288	0	3455	marmoset
1094	59	2587	1.1	0	0	AluSc8_NW_018503468.1:3745013-3746516_+	1	287	-16	+	sf63	AluTa15	2	288	0	3761	marmoset
1095	60	2508	1.1	1.1	0	AluSc8_NW_018503468.1:6479085-6480583_-	1	285	-13	+	sf63	AluTa15	1	288	0	3775	marmoset
1096	61	2496	1.1	1.1	0	AluSc8_NW_018503519.1:27695060-27696572_-	1	285	-27	+	sf63	AluTa15	1	288	0	3850	marmoset
1097	62	2394	1.1	2.1	0	AluSc8_NW_018503519.1:4362748-4364238_+	1	281	-9	+	sf63	AluTa15	2	288	0	3874	marmoset
1098	63	2382	1.1	3.6	0	AluSc8_NW_018503592.1:8451549-8453042_+	1	277	-16	+	sf63	AluTa15	2	288	0	3991	marmoset
1099	64	2509	1.1	1.1	0	AluSc8_NW_018505187.1:2975868-2977368_-	1	285	-15	+	sf63	AluTa15	1	288	0	4698	marmoset
1100	65	2496	1.1	1.1	0	AluSc8_NW_018505187.1:4281654-4283160_-	1	285	-21	+	sf63	AluTa15	1	288	0	4701	marmoset
1101	66	2492	1.1	1.1	0	AluSc8_NW_018505481.1:104213-105720_-	1	285	-22	+	sf63	AluTa15	1	288	0	4861	marmoset
1102	67	2496	1.1	1.1	0	AluSc8_NW_018505940.1:11946289-11947792_-	1	285	-18	+	sf63	AluTa15	1	288	0	5132	marmoset
1103	68	2451	1.1	1.8	0	AluSc8_NW_018505940.1:29150107-29151606_-	1	283	-16	+	sf63	AluTa15	1	288	0	5207	marmoset
1104	69	2502	1.1	1.1	0	AluSc8_NW_018506370.1:12964506-12966013_+	1	284	-23	+	sf63	AluTa15	2	288	0	5418	marmoset
1105	70	2536	1.1	0	0.3	AluSc8_NW_018506521.1:4139328-4140832_+	1	287	-17	+	sf63	AluTa15	3	288	0	5585	marmoset
1106	71	2510	1.1	1.1	0	AluSc8_NW_018506567.1:281701-283208_-	1	285	-22	+	sf63	AluTa15	1	288	0	5622	marmoset
1107	72	2498	1.1	1.1	0	AluSc8_NW_018507064.1:8204051-8205540_+	1	284	-5	+	sf63	AluTa15	2	288	0	5811	marmoset
1108	73	2523	1.1	1.1	0	AluSc8_NW_018507520.1:199657-201165_-	1	285	-23	+	sf63	AluTa15	1	288	0	5915	marmoset
1109	74	2473	1.1	1.1	0.3	AluSc8_NW_018507635.1:12186787-12188295_+	1	285	-23	+	sf63	AluTa15	2	288	0	5926	marmoset
1110	75	2453	1.1	1.8	0	AluSc8_NW_018508367.1:2034463-2035969_-	1	283	-23	+	sf63	AluTa15	1	288	0	6242	marmoset
1111	76	2577	1.1	0	0	AluSc8_NW_018508548.1:1548152-1549663_+	1	287	-24	+	sf63	AluTa15	2	288	0	6331	marmoset
1112	77	2373	1.1	2.9	0	AluSc8_NW_018508548.1:2430664-2432164_+	1	279	-21	+	sf63	AluTa15	2	288	0	6333	marmoset
1113	78	2519	1.1	0.7	0	AluSc8_NW_018508704.1:6019747-6021246_+	1	285	-14	+	sf63	AluTa15	2	288	0	6368	marmoset
1114	79	2577	1.1	0	0	AluSc8_NW_018509373.1:18952-20468_+	1	287	-29	+	sf63	AluTa15	2	288	0	6511	marmoset
1115	80	2528	1.1	0.7	0	AluSc8_NW_018511068.1:12333199-12334700_-	1	286	-15	+	sf63	AluTa15	1	288	0	6910	marmoset
1116	81	2524	1.1	1.1	0	AluSc8_NW_018511366.1:13633179-13634674_-	1	285	-10	+	sf63	AluTa15	1	288	0	6973	marmoset
1117	82	2496	1.1	1.1	0	AluSc8_NW_018513506.1:907758-909259_-	1	285	-16	+	sf63	AluTa15	1	288	0	7426	marmoset
1118	83	2495	1.1	1.1	0	AluSc8_NW_018514330.1:1797740-1799245_+	1	284	-21	+	sf63	AluTa15	2	288	0	7530	marmoset
1119	84	2501	1.1	1.1	0	AluSc8_NW_018514491.1:4947311-4948798_+	1	284	-3	+	sf63	AluTa15	2	288	0	7596	marmoset
1120	85	2489	1.1	0.7	0.3	AluSc_NW_018489839.1:991413-992920_-	1	287	-20	+	sf63	AluTa15	1	288	0	7979	marmoset
1121	86	2365	1.1	1.8	0.3	AluSc_NW_018502373.1:443760-445250_+	1	283	-7	+	sf63	AluTa15	2	288	0	8803	marmoset
1122	87	2567	1.1	0	0	AluSx3_NW_018502852.1:3127505-3128991_+	1	286	0	+	sf63	AluTa15	3	288	0	11488	marmoset
1123	88	2510	1.1	1.1	0	AluSx3_NW_018505554.1:1871895-1873406_-	1	285	-26	+	sf63	AluTa15	1	288	0	11760	marmoset
1124	89	2510	1.1	1.1	0	AluSx3_NW_018505874.1:1026458-1027977_-	1	285	-34	+	sf63	AluTa15	1	288	0	11812	marmoset
1125	90	2509	1.1	1.1	0	AluSx3_NW_018508530.1:4666871-4668373_+	1	283	-19	+	sf63	AluTa15	3	288	0	12031	marmoset
1126	91	2505	1.1	1.1	0	AluSx3_NW_018511366.1:10457621-10459116_-	1	285	-10	+	sf63	AluTa15	1	288	0	12146	marmoset
1127	92	2477	1.4	1.1	0	AluSc8_NW_018486688.1:935012-936517_+	1	284	-21	+	sf63	AluTa15	2	288	0	175	marmoset
1128	93	2448	1.4	2.1	0	AluSc8_NW_018486926.1:559574-561063_-	1	282	-7	+	sf63	AluTa15	1	288	0	219	marmoset
1129	94	2472	1.4	1.1	0	AluSc8_NW_018487734.1:617835-619340_+	1	284	-21	+	sf63	AluTa15	2	288	0	369	marmoset
1130	95	2573	1.4	0	0	AluSc8_NW_018489645.1:1826133-1827641_-	1	288	-20	+	sf63	AluTa15	1	288	0	815	marmoset
1131	96	2549	1.4	0	0	AluSc8_NW_018491588.1:5970847-5972355_+	1	287	-21	+	sf63	AluTa15	2	288	0	1147	marmoset
1132	97	2431	1.4	1.8	0	AluSc8_NW_018491588.1:7471884-7473375_-	1	283	-8	+	sf63	AluTa15	1	288	0	1153	marmoset
1133	98	2534	1.4	0	0	AluSc8_NW_018493494.1:2108054-2109564_+	1	287	-23	+	sf63	AluTa15	2	288	0	1399	marmoset
1134	99	2489	1.4	1.1	0	AluSc8_NW_018494005.1:1693044-1694543_+	1	283	-16	+	sf63	AluTa15	3	288	0	1443	marmoset
1135	100	2578	1.4	0	0	AluSc8_NW_018495318.1:13656193-13657698_+	1	287	-18	+	sf63	AluTa15	2	288	0	1640	marmoset
1136	101	2438	1.4	1.1	0.3	AluSc8_NW_018495559.1:569253-570759_-	1	286	-20	+	sf63	AluTa15	1	288	0	1703	marmoset
1137	102	2491	1.4	1.1	0	AluSc8_NW_018495559.1:6921083-6922591_+	1	284	-24	+	sf63	AluTa15	2	288	0	1708	marmoset
1138	103	2445	1.4	1.1	0.3	AluSc8_NW_018496194.1:2487601-2489097_+	1	285	-11	+	sf63	AluTa15	2	288	0	1877	marmoset
1139	104	2555	1.4	0	0	AluSc8_NW_018496276.1:441542-443030_-	1	287	-1	+	sf63	AluTa15	2	288	0	1889	marmoset
1140	105	2480	1.4	1.1	0	AluSc8_NW_018496424.1:216038-217539_+	1	284	-17	+	sf63	AluTa15	2	288	0	1891	marmoset
1141	106	2518	1.4	1.1	0	AluSc8_NW_018496424.1:2351008-2352515_-	1	285	-22	+	sf63	AluTa15	1	288	0	1894	marmoset
1142	107	2574	1.4	0	0	AluSc8_NW_018498859.1:8488702-8490201_-	1	287	-12	+	sf63	AluTa15	2	288	0	2183	marmoset
1143	108	2475	1.4	1.1	0	AluSc8_NW_018499256.1:319580-321083_+	1	284	-19	+	sf63	AluTa15	2	288	0	2227	marmoset
1144	109	2484	1.4	1.1	0	AluSc8_NW_018499487.1:1704517-1706025_-	1	285	-23	+	sf63	AluTa15	1	288	0	2252	marmoset
1145	110	2494	1.4	1.1	0	AluSc8_NW_018499555.1:367780-369273_+	1	284	-9	+	sf63	AluTa15	2	288	0	2281	marmoset
1146	111	2585	1.4	0	0	AluSc8_NW_018499839.1:529632-531142_-	1	288	-22	+	sf63	AluTa15	1	288	0	2385	marmoset
1147	112	2523	1.4	0.7	0	AluSc8_NW_018500140.1:4946673-4948168_+	1	285	-10	+	sf63	AluTa15	2	288	0	2433	marmoset
1148	113	2482	1.4	1.1	0	AluSc8_NW_018500140.1:5086334-5087824_-	1	285	-5	+	sf63	AluTa15	1	288	0	2435	marmoset
1149	114	2491	1.4	1.1	0	AluSc8_NW_018501278.1:1136687-1138183_+	1	284	-12	+	sf63	AluTa15	2	288	0	2625	marmoset
1150	115	2496	1.4	1.1	0	AluSc8_NW_018501278.1:1727936-1729444_+	1	284	-24	+	sf63	AluTa15	2	288	0	2627	marmoset
1151	116	2573	1.4	0	0	AluSc8_NW_018501408.1:9156135-9157637_-	1	288	-14	+	sf63	AluTa15	1	288	0	2748	marmoset
1152	117	2466	1.4	1.1	0	AluSc8_NW_018501505.1:2497988-2499489_+	1	284	-17	+	sf63	AluTa15	2	288	0	2781	marmoset
1153	118	2487	1.4	1.1	0	AluSc8_NW_018501671.1:10705771-10707266_-	1	285	-10	+	sf63	AluTa15	1	288	0	2910	marmoset
1154	119	2485	1.4	1.1	0	AluSc8_NW_018501792.1:5842583-5844091_-	1	285	-23	+	sf63	AluTa15	1	288	0	2971	marmoset
1155	120	2576	1.4	0	0	AluSc8_NW_018502759.1:4715157-4716655_+	1	287	-11	+	sf63	AluTa15	2	288	0	3368	marmoset
1156	121	2574	1.4	0	0	AluSc8_NW_018502886.1:18113656-18115158_+	1	287	-15	+	sf63	AluTa15	2	288	0	3440	marmoset
1157	122	2462	1.4	1.1	0	AluSc8_NW_018502886.1:22272123-22273623_+	1	284	-16	+	sf63	AluTa15	2	288	0	3459	marmoset
1158	123	2573	1.4	0	0	AluSc8_NW_018502932.1:1228657-1230149_-	1	288	-4	+	sf63	AluTa15	1	288	0	3491	marmoset
1159	124	2489	1.4	1.1	0	AluSc8_NW_018503107.1:7580-9080_+	1	284	-16	+	sf63	AluTa15	2	288	0	3576	marmoset
1160	125	2466	1.4	1.1	0	AluSc8_NW_018503184.1:4596252-4597753_+	1	284	-17	+	sf63	AluTa15	2	288	0	3603	marmoset
1161	126	2464	1.4	1.1	0	AluSc8_NW_018503287.1:182021-183527_+	1	284	-22	+	sf63	AluTa15	2	288	0	3638	marmoset
1162	127	2488	1.4	1.1	0	AluSc8_NW_018503287.1:2715370-2716864_-	1	285	-9	+	sf63	AluTa15	1	288	0	3646	marmoset
1163	128	2482	1.4	1.1	0	AluSc8_NW_018503298.1:1125954-1127450_-	1	285	-11	+	sf63	AluTa15	1	288	0	3659	marmoset
1164	129	2500	1.4	1.1	0	AluSc8_NW_018503298.1:3074236-3075732_-	1	285	-11	+	sf63	AluTa15	1	288	0	3674	marmoset
1165	130	2425	1.4	1.1	0.3	AluSc8_NW_018503445.1:242393-243891_-	1	285	-13	+	sf63	AluTa15	2	288	0	3742	marmoset
1166	131	2502	1.4	1.1	0	AluSc8_NW_018503519.1:11755981-11757480_-	1	285	-14	+	sf63	AluTa15	1	288	0	3800	marmoset
1167	132	2418	1.4	1.8	0	AluSc8_NW_018503629.1:17241794-17243286_-	1	283	-9	+	sf63	AluTa15	1	288	0	4045	marmoset
1168	133	2491	1.4	1.1	0	AluSc8_NW_018503937.1:3307108-3308605_+	1	284	-13	+	sf63	AluTa15	2	288	0	4318	marmoset
1169	134	2487	1.4	1.1	0	AluSc8_NW_018504141.1:2481870-2483365_-	1	285	-10	+	sf63	AluTa15	1	288	0	4384	marmoset
1170	135	2551	1.4	0	0.3	AluSc8_NW_018504141.1:7520018-7521522_-	1	289	-15	+	sf63	AluTa15	1	288	0	4405	marmoset
1171	136	2486	1.4	1.1	0	AluSc8_NW_018504141.1:7766114-7767622_-	1	285	-23	+	sf63	AluTa15	1	288	0	4408	marmoset
1172	137	2487	1.4	1.1	0	AluSc8_NW_018504164.1:9292899-9294397_-	1	285	-13	+	sf63	AluTa15	1	288	0	4451	marmoset
1173	138	2490	1.4	1.1	0	AluSc8_NW_018504467.1:623535-625028_+	1	284	-9	+	sf63	AluTa15	2	288	0	4523	marmoset
1174	139	2561	1.4	0	0	AluSc8_NW_018504731.1:2094672-2096167_+	1	285	-10	+	sf63	AluTa15	3	287	-1	4617	marmoset
1175	140	2478	1.4	1.1	0	AluSc8_NW_018505481.1:270607-272114_+	1	284	-23	+	sf63	AluTa15	2	288	0	4862	marmoset
1176	141	2452	1.4	1.1	0.3	AluSc8_NW_018505794.1:24915483-24916981_+	1	284	-14	+	sf63	AluTa15	3	288	0	5011	marmoset
1177	142	2479	1.4	1.1	0	AluSc8_NW_018505940.1:25618430-25619923_+	1	284	-9	+	sf63	AluTa15	2	288	0	5194	marmoset
1178	143	2485	1.4	1.1	0	AluSc8_NW_018505940.1:32612332-32613832_+	1	284	-16	+	sf63	AluTa15	2	288	0	5218	marmoset
1179	144	2258	1.4	2.9	0.3	AluSc8_NW_018505952.1:5218817-5220321_+	1	280	-24	+	sf63	AluTa15	2	288	0	5294	marmoset
1180	145	2480	1.4	1.1	0	AluSc8_NW_018506138.1:4308280-4309785_+	1	284	-21	+	sf63	AluTa15	2	288	0	5375	marmoset
1181	146	2482	1.4	1.1	0	AluSc8_NW_018506381.1:8727655-8729163_-	1	285	-23	+	sf63	AluTa15	1	288	0	5496	marmoset
1182	147	2486	1.4	1.1	0	AluSc8_NW_018506446.1:123506-125010_-	1	285	-19	+	sf63	AluTa15	1	288	0	5504	marmoset
1183	148	2488	1.4	1.1	0	AluSc8_NW_018506521.1:10894525-10896030_-	1	285	-20	+	sf63	AluTa15	1	288	0	5564	marmoset
1184	149	2506	1.4	1.1	0	AluSc8_NW_018506521.1:475523-477022_+	1	284	-15	+	sf63	AluTa15	2	288	0	5587	marmoset
1185	150	2431	1.4	1.8	0	AluSc8_NW_018506567.1:2951371-2952862_-	1	283	-8	+	sf63	AluTa15	1	288	0	5623	marmoset
1186	151	2578	1.4	0	0	AluSc8_NW_018507345.1:1935437-1936932_+	1	287	-8	+	sf63	AluTa15	2	288	0	5866	marmoset
1187	152	2498	1.4	1.1	0	AluSc8_NW_018507635.1:10658967-10660467_-	1	285	-15	+	sf63	AluTa15	1	288	0	5920	marmoset
1188	153	2474	1.4	1.1	0.3	AluSc8_NW_018507635.1:7455037-7456524_+	1	285	-2	+	sf63	AluTa15	2	288	0	5947	marmoset
1189	154	2575	1.4	0	0	AluSc8_NW_018507976.1:2506240-2507738_-	1	288	-10	+	sf63	AluTa15	1	288	0	6068	marmoset
1190	155	2495	1.4	1.1	0	AluSc8_NW_018508315.1:3100396-3101902_+	1	284	-22	+	sf63	AluTa15	2	288	0	6195	marmoset
1191	156	2563	1.4	0	0	AluSc8_NW_018508704.1:7545031-7546542_+	1	287	-24	+	sf63	AluTa15	2	288	0	6376	marmoset
1192	157	2468	1.4	1.1	0	AluSc8_NW_018508955.1:2778460-2779955_-	1	285	-10	+	sf63	AluTa15	1	288	0	6425	marmoset
1193	158	2550	1.4	0	0.3	AluSc8_NW_018509519.1:3608622-3610117_+	1	288	-7	+	sf63	AluTa15	2	288	0	6534	marmoset
1194	159	2490	1.4	1.1	0	AluSc8_NW_018509843.1:2338649-2340147_+	1	284	-14	+	sf63	AluTa15	2	288	0	6628	marmoset
1195	160	2480	1.4	1.1	0	AluSc8_NW_018509988.1:780474-781982_+	1	284	-24	+	sf63	AluTa15	2	288	0	6643	marmoset
1196	161	2487	1.4	1.1	0	AluSc8_NW_018510139.1:1986400-1987903_-	1	285	-18	+	sf63	AluTa15	1	288	0	6692	marmoset
1197	162	2573	1.4	0	0	AluSc8_NW_018510699.1:4270529-4272036_-	1	288	-19	+	sf63	AluTa15	1	288	0	6849	marmoset
1198	163	2559	1.4	0	0	AluSc8_NW_018510754.1:453383-454880_+	1	287	-10	+	sf63	AluTa15	2	288	0	6860	marmoset
1199	164	2431	1.4	1.8	0	AluSc8_NW_018511366.1:19597791-19599286_-	1	283	-12	+	sf63	AluTa15	1	288	0	7005	marmoset
1200	165	2495	1.4	1.1	0	AluSc8_NW_018511836.1:5791884-5793385_-	1	284	-17	+	sf63	AluTa15	2	288	0	7137	marmoset
1201	166	2493	1.4	1.1	0	AluSc8_NW_018513070.1:114896-116391_+	1	284	-11	+	sf63	AluTa15	2	288	0	7273	marmoset
1202	167	2543	1.4	0	0	AluSc8_NW_018513626.1:16148479-16149981_-	1	288	-14	+	sf63	AluTa15	1	288	0	7456	marmoset
1203	168	2506	1.4	1.1	0	AluSc8_NW_018514082.1:4207743-4209238_+	1	284	-11	+	sf63	AluTa15	2	288	0	7503	marmoset
1204	169	2491	1.4	1.1	0	AluSc8_NW_018514661.1:1949528-1951033_+	1	284	-21	+	sf63	AluTa15	2	288	0	7606	marmoset
1205	170	2584	1.4	0	0	AluSc8_NW_018514661.1:3129113-3130625_-	1	288	-24	+	sf63	AluTa15	1	288	0	7610	marmoset
1206	171	2480	1.4	1.1	0	AluSc8_NW_018514661.1:818342-819835_+	1	284	-9	+	sf63	AluTa15	2	288	0	7614	marmoset
1207	172	2285	1.4	2.5	1.4	AluSc8_NW_018514732.1:9194611-9196109_-	1	285	-13	+	sf63	AluTa15	1	288	0	7644	marmoset
1208	173	2487	1.4	1.1	0	AluSc_NW_018486447.1:7034902-7036405_-	1	285	-18	+	sf63	AluTa15	1	288	0	7705	marmoset
1209	174	2523	1.4	0.3	0	AluSc_NW_018502733.1:2705635-2707140_+	1	286	-19	+	sf63	AluTa15	2	288	0	8852	marmoset
1210	175	2514	1.4	0.3	0	AluSc_NW_018502886.1:11450522-11452030_-	1	287	-21	+	sf63	AluTa15	1	288	0	8880	marmoset
1211	176	2357	1.4	2.1	0	AluSc_NW_018506919.1:3813293-3814796_-	1	282	-21	+	sf63	AluTa15	1	288	0	9737	marmoset
1212	177	2517	1.4	0.3	0	AluSc_NW_018511366.1:17994015-17995525_-	1	287	-23	+	sf63	AluTa15	1	288	0	10239	marmoset
1213	178	2475	1.4	1.1	0	AluSc_NW_018512065.1:706999-708496_+	1	282	-15	+	sf63	AluTa15	4	288	0	10330	marmoset
1214	179	2484	1.4	1.1	0	AluSx3_NW_018489399.1:20040526-20042022_+	1	283	-13	+	sf63	AluTa15	3	288	0	11013	marmoset
1215	180	2477	1.4	1.1	0.3	AluSx3_NW_018500743.1:2073897-2075394_+	1	285	-12	+	sf63	AluTa15	2	288	0	11320	marmoset
1216	181	2500	1.4	1.1	0	AluSx3_NW_018501822.1:655926-657429_-	1	285	-18	+	sf63	AluTa15	1	288	0	11414	marmoset
1217	182	2493	1.4	1.1	0	AluSx3_NW_018501822.1:9694336-9695835_+	1	284	-15	+	sf63	AluTa15	2	288	0	11415	marmoset
1218	183	2343	1.4	3.6	0	AluSx3_NW_018502220.1:2517824-2519322_-	1	278	-20	+	sf63	AluTa15	1	288	0	11439	marmoset
1219	184	2489	1.4	1.1	0	AluSx3_NW_018504774.1:32274-33780_-	1	285	-21	+	sf63	AluTa15	1	288	0	11714	marmoset
1220	185	2304	1.4	2.1	1.1	AluSx3_NW_018505709.1:2951951-2953455_+	1	283	-21	+	sf63	AluTa15	3	288	0	11776	marmoset
1221	186	2514	1.4	1.1	0	AluSx3_NW_018506521.1:11595024-11596519_-	1	285	-10	+	sf63	AluTa15	1	288	0	11895	marmoset
1222	187	2469	1.4	1.1	0	AluSx3_NW_018510514.1:8682096-8683596_-	1	285	-15	+	sf63	AluTa15	1	288	0	12120	marmoset
1223	188	2489	1.4	1.1	0	AluSx3_NW_018512000.1:18222150-18223648_-	1	285	-13	+	sf63	AluTa15	1	288	0	12173	marmoset
1224	189	2514	1.4	1.1	0	AluSx3_NW_018512292.1:661672-663174_-	1	285	-17	+	sf63	AluTa15	1	288	0	12183	marmoset
1225	190	2552	1.7	0	0	AluSc8_NW_018486101.1:483477-484970_-	1	288	-5	+	sf63	AluTa15	1	288	0	80	marmoset
1226	191	2565	1.7	0	0	AluSc8_NW_018486804.1:1542204-1543700_-	1	288	-8	+	sf63	AluTa15	1	288	0	177	marmoset
1227	192	2554	1.7	0	0	AluSc8_NW_018487315.1:14486430-14487928_+	1	287	-11	+	sf63	AluTa15	2	288	0	281	marmoset
1228	193	2566	1.7	0	0	AluSc8_NW_018487734.1:1500353-1501853_+	1	287	-13	+	sf63	AluTa15	2	288	0	348	marmoset
1229	194	2561	1.7	0	0	AluSc8_NW_018489645.1:2533132-2534641_-	1	288	-21	+	sf63	AluTa15	1	288	0	818	marmoset
1230	195	2547	1.7	0	0	AluSc8_NW_018501266.1:629071-630582_+	1	287	-24	+	sf63	AluTa15	2	288	0	2622	marmoset
1231	196	2531	1.7	0	0	AluSc8_NW_018501792.1:4077294-4078796_+	1	287	-15	+	sf63	AluTa15	2	288	0	2965	marmoset
1232	197	2541	1.7	0	0	AluSc8_NW_018501822.1:7499774-7501272_+	1	287	-11	+	sf63	AluTa15	2	288	0	3034	marmoset
1233	198	2533	1.7	0	0	AluSc8_NW_018502053.1:2046343-2047854_-	1	288	-23	+	sf63	AluTa15	1	288	0	3082	marmoset
1234	199	2536	1.7	0	0	AluSc8_NW_018502688.1:1129635-1131141_-	1	288	-18	+	sf63	AluTa15	1	288	0	3322	marmoset
1235	200	2563	1.7	0	0	AluSc8_NW_018502759.1:3983207-3984706_-	1	288	-11	+	sf63	AluTa15	1	288	0	3363	marmoset
1236	201	2547	1.7	0	0	AluSc8_NW_018503519.1:22073713-22075203_-	1	288	-2	+	sf63	AluTa15	1	288	0	3826	marmoset
1237	202	2404	1.7	0	6.2	AluSc8_NW_018503925.1:32338659-32340173_-	1	306	-8	+	sf63	AluTa15	1	288	0	4282	marmoset
1238	203	2530	1.7	0	0	AluSc8_NW_018504731.1:874517-876027_-	1	288	-22	+	sf63	AluTa15	1	288	0	4626	marmoset
1239	204	2568	1.7	0	0	AluSc8_NW_018505187.1:7259133-7260633_+	1	287	-13	+	sf63	AluTa15	2	288	0	4714	marmoset
1240	205	2551	1.7	0	0	AluSc8_NW_018505794.1:23242695-23244194_-	1	288	-11	+	sf63	AluTa15	1	288	0	5000	marmoset
1241	206	2507	1.7	0	1.4	AluSc8_NW_018505940.1:17339456-17340956_+	1	291	-9	+	sf63	AluTa15	2	288	0	5153	marmoset
1242	207	2568	1.7	0	0	AluSc8_NW_018505940.1:9302993-9304487_-	1	287	-7	+	sf63	AluTa15	2	288	0	5273	marmoset
1243	208	2565	1.7	0	0	AluSc8_NW_018508111.1:6613939-6615435_-	1	288	-8	+	sf63	AluTa15	1	288	0	6163	marmoset
1244	209	2568	1.7	0	0	AluSc8_NW_018510139.1:189635-191135_+	1	287	-13	+	sf63	AluTa15	2	288	0	6691	marmoset
1245	210	2556	1.7	0	0	AluSc8_NW_018510197.1:2515010-2516515_+	1	287	-18	+	sf63	AluTa15	2	288	0	6706	marmoset
1246	211	2510	1.7	0	0	AluSc8_NW_018510754.1:216697-218208_+	1	287	-24	+	sf63	AluTa15	2	288	0	6856	marmoset
1247	212	2538	1.7	0	0	AluSc8_NW_018511797.1:4224873-4226372_-	1	288	-11	+	sf63	AluTa15	1	288	0	7118	marmoset
1248	213	2496	1.7	0.3	0	AluSc8_NW_018511953.1:3573492-3574990_-	1	287	-11	+	sf63	AluTa15	1	288	0	7154	marmoset
1249	214	2536	1.7	0	0	AluSc8_NW_018512000.1:10788210-10789716_+	1	287	-19	+	sf63	AluTa15	2	288	0	7164	marmoset
1250	215	2494	1.7	0	1.1	AluSc8_NW_018512000.1:8291344-8292847_+	1	290	-13	+	sf63	AluTa15	2	288	0	7193	marmoset
1251	216	2560	1.7	0	0	AluSc8_NW_018514323.1:834891-836393_-	1	288	-14	+	sf63	AluTa15	1	288	0	7523	marmoset
1252	217	2482	1.7	0.3	0	AluSc_NW_018495606.1:413901-415404_-	1	287	-16	+	sf63	AluTa15	1	288	0	8237	marmoset
1253	218	2518	1.7	0.3	0	AluSc_NW_018499588.1:937620-939111_-	1	287	-4	+	sf63	AluTa15	1	288	0	8452	marmoset
1254	219	2442	1.7	0.3	1.7	AluSc_NW_018499893.1:11172142-11173657_-	1	292	-23	+	sf63	AluTa15	1	288	0	8477	marmoset
1255	220	2521	1.7	0.3	0	AluSc_NW_018501577.1:3307014-3308522_-	1	287	-21	+	sf63	AluTa15	1	288	0	8640	marmoset
1256	221	2505	1.7	0.3	0	AluSc_NW_018513626.1:11137020-11138521_-	1	287	-14	+	sf63	AluTa15	1	288	0	10418	marmoset
1257	222	2562	1.7	0	0	AluSx3_NW_018501577.1:12441680-12443178_-	1	288	-10	+	sf63	AluTa15	1	288	0	11372	marmoset
1258	223	2457	1.8	1.1	0	AluSc8_NW_018487771.1:4060502-4062001_+	1	284	-15	+	sf63	AluTa15	2	288	0	405	marmoset
1259	224	2490	1.8	1.1	0	AluSc8_NW_018487996.1:8840624-8842119_-	1	285	-10	+	sf63	AluTa15	1	288	0	540	marmoset
1260	225	2479	1.8	1.1	0	AluSc8_NW_018487996.1:9627556-9629063_+	3	284	-23	+	sf63	AluTa15	4	288	0	546	marmoset
1261	226	2470	1.8	1.1	0	AluSc8_NW_018488552.1:1057221-1058724_+	1	284	-19	+	sf63	AluTa15	2	288	0	587	marmoset
1262	227	2454	1.8	1.1	0	AluSc8_NW_018489399.1:15749932-15751440_+	1	284	-24	+	sf63	AluTa15	2	288	0	708	marmoset
1263	228	2258	1.8	3.9	1.1	AluSc8_NW_018489399.1:16198085-16199580_+	1	279	-16	+	sf63	AluTa15	2	288	0	713	marmoset
1264	229	2463	1.8	1.1	0	AluSc8_NW_018491627.1:12956622-12958120_-	1	285	-13	+	sf63	AluTa15	1	288	0	1177	marmoset
1265	230	2360	1.8	1.8	0	AluSc8_NW_018493146.1:586827-588346_-	1	281	-38	+	sf63	AluTa15	3	288	0	1308	marmoset
1266	231	2422	1.8	1.8	0	AluSc8_NW_018493146.1:6679940-6681445_-	1	283	-22	+	sf63	AluTa15	1	288	0	1315	marmoset
1267	232	2361	1.8	1.4	1	AluSc8_NW_018494503.1:1437749-1439254_-	1	287	-18	+	sf63	AluTa15	1	288	0	1547	marmoset
1268	233	2544	1.8	0	0	AluSc8_NW_018494894.1:1691900-1693395_+	1	286	-9	+	sf63	AluTa15	3	288	0	1573	marmoset
1269	234	2409	1.8	1.8	0	AluSc8_NW_018495318.1:3327241-3328746_+	1	281	-24	+	sf63	AluTa15	3	288	0	1654	marmoset
1270	235	2484	1.8	1.1	0	AluSc8_NW_018495559.1:3900471-3901970_+	1	284	-15	+	sf63	AluTa15	2	288	0	1698	marmoset
1271	236	2420	1.8	1.4	0	AluSc8_NW_018495580.1:103903-105403_-	1	284	-16	+	sf63	AluTa15	1	288	0	1720	marmoset
1272	237	2477	1.8	1.1	0	AluSc8_NW_018495580.1:6393182-6394675_-	1	285	-8	+	sf63	AluTa15	1	288	0	1727	marmoset
1273	238	2483	1.8	1.1	0	AluSc8_NW_018497016.1:3723463-3724962_+	1	284	-15	+	sf63	AluTa15	2	288	0	1936	marmoset
1274	239	2382	1.8	1.8	0	AluSc8_NW_018497593.1:367047-368543_+	1	282	-14	+	sf63	AluTa15	2	288	0	1970	marmoset
1275	240	2496	1.8	0	0.7	AluSc8_NW_018498341.1:5796761-5798264_+	1	288	-15	+	sf63	AluTa15	3	288	0	2071	marmoset
1276	241	2494	1.8	1.1	0	AluSc8_NW_018500372.1:1331491-1332992_-	1	285	-16	+	sf63	AluTa15	1	288	0	2437	marmoset
1277	242	2490	1.8	1.1	0	AluSc8_NW_018500372.1:1581468-1582960_-	1	285	-7	+	sf63	AluTa15	1	288	0	2440	marmoset
1278	243	2463	1.8	1.1	0	AluSc8_NW_018500372.1:413058-414555_-	1	285	-12	+	sf63	AluTa15	1	288	0	2454	marmoset
1279	244	2476	1.8	1.1	0	AluSc8_NW_018501325.1:8355875-8357376_+	1	284	-17	+	sf63	AluTa15	2	288	0	2697	marmoset
1280	245	2486	1.8	1.1	0	AluSc8_NW_018501408.1:7034656-7036152_+	1	284	-12	+	sf63	AluTa15	2	288	0	2735	marmoset
1281	246	2533	1.8	0	0	AluSc8_NW_018501792.1:2128126-2129622_+	1	286	-10	+	sf63	AluTa15	3	288	0	2954	marmoset
1282	247	2479	1.8	1.1	0	AluSc8_NW_018501792.1:4802879-4804386_-	1	285	-22	+	sf63	AluTa15	1	288	0	2969	marmoset
1283	248	2470	1.8	1.1	0	AluSc8_NW_018501822.1:10551388-10552893_+	1	284	-21	+	sf63	AluTa15	2	288	0	2995	marmoset
1284	249	2539	1.8	0	0	AluSc8_NW_018502324.1:5468515-5469999_+	1	284	0	+	sf63	AluTa15	2	285	-3	3191	marmoset
1285	250	2476	1.8	1.1	0	AluSc8_NW_018502569.1:2617772-2619270_-	1	285	-13	+	sf63	AluTa15	1	288	0	3266	marmoset
1286	251	2282	1.8	3.2	0	AluSc8_NW_018502601.1:3892683-3894185_+	1	278	-24	+	sf63	AluTa15	2	288	0	3277	marmoset
1287	252	2502	1.8	1.1	0	AluSc8_NW_018502681.1:1772821-1774321_-	1	285	-15	+	sf63	AluTa15	1	288	0	3316	marmoset
1288	253	2413	1.8	1.8	0	AluSc8_NW_018502759.1:7419492-7420990_-	1	283	-15	+	sf63	AluTa15	1	288	0	3378	marmoset
1289	254	2465	1.8	1.1	0	AluSc8_NW_018502886.1:16000892-16002381_-	1	285	-4	+	sf63	AluTa15	1	288	0	3433	marmoset
1290	255	2498	1.8	1.1	0	AluSc8_NW_018503038.1:647933-649427_+	1	284	-10	+	sf63	AluTa15	2	288	0	3551	marmoset
1291	256	2467	1.8	1.1	0	AluSc8_NW_018503266.1:613587-615076_-	1	285	-4	+	sf63	AluTa15	1	288	0	3632	marmoset
1292	257	2500	1.8	1.1	0	AluSc8_NW_018503468.1:12120205-12121713_-	1	285	-23	+	sf63	AluTa15	1	288	0	3753	marmoset
1293	258	2477	1.8	1.1	0	AluSc8_NW_018503519.1:484385-485879_-	1	285	-9	+	sf63	AluTa15	1	288	0	3877	marmoset
1294	259	2456	1.8	1.1	0	AluSc8_NW_018503519.1:6467094-6468598_+	1	284	-20	+	sf63	AluTa15	2	288	0	3881	marmoset
1295	260	2444	1.8	1.1	0	AluSc8_NW_018503546.1:5840156-5841646_+	1	284	-6	+	sf63	AluTa15	2	288	0	3925	marmoset
1296	261	2475	1.8	1.1	0	AluSc8_NW_018503925.1:18115115-18116618_+	1	284	-19	+	sf63	AluTa15	2	288	0	4227	marmoset
1297	262	2420	1.8	1.8	0	AluSc8_NW_018504141.1:7707998-7709507_-	1	283	-26	+	sf63	AluTa15	1	288	0	4407	marmoset
1298	263	2476	1.8	1.1	0	AluSc8_NW_018504731.1:357279-358780_+	1	284	-17	+	sf63	AluTa15	2	288	0	4622	marmoset
1299	264	2343	1.8	1.8	0.7	AluSc8_NW_018504986.1:422699-424197_-	1	285	-13	+	sf63	AluTa15	1	288	0	4657	marmoset
1300	265	2481	1.8	1.1	0	AluSc8_NW_018505261.1:5208025-5209523_+	1	284	-14	+	sf63	AluTa15	2	288	0	4753	marmoset
1301	266	2474	1.8	1.1	0	AluSc8_NW_018505794.1:16759780-16761283_+	1	284	-19	+	sf63	AluTa15	2	288	0	4966	marmoset
1302	267	2250	1.8	5.5	0	AluSc8_NW_018505794.1:8740616-8742106_-	1	273	-17	+	sf63	AluTa15	1	288	0	5083	marmoset
1303	268	2483	1.8	1.1	0	AluSc8_NW_018505940.1:34045858-34047382_+	1	284	-40	+	sf63	AluTa15	2	288	0	5221	marmoset
1304	269	2419	1.8	1.8	0	AluSc8_NW_018506069.1:3590816-3592314_-	1	283	-15	+	sf63	AluTa15	1	288	0	5347	marmoset
1305	270	2469	1.8	1.1	0	AluSc8_NW_018506177.1:477712-479213_+	1	284	-17	+	sf63	AluTa15	2	288	0	5393	marmoset
1306	271	2423	1.8	1.8	0	AluSc8_NW_018506567.1:3603503-3605008_-	1	283	-22	+	sf63	AluTa15	1	288	0	5631	marmoset
1307	272	2505	1.8	1.1	0	AluSc8_NW_018506828.1:20642939-20644436_-	1	285	-12	+	sf63	AluTa15	1	288	0	5706	marmoset
1308	273	2479	1.8	1.1	0	AluSc8_NW_018506919.1:6314708-6316212_-	1	285	-19	+	sf63	AluTa15	1	288	0	5767	marmoset
1309	274	2477	1.8	1.1	0	AluSc8_NW_018507064.1:66566-68061_-	1	285	-10	+	sf63	AluTa15	1	288	0	5805	marmoset
1310	275	2492	1.8	1.1	0	AluSc8_NW_018507412.1:5117532-5119035_-	1	285	-18	+	sf63	AluTa15	1	288	0	5897	marmoset
1311	276	2466	1.8	1.1	0	AluSc8_NW_018507976.1:2423936-2425443_-	1	285	-22	+	sf63	AluTa15	1	288	0	6067	marmoset
1312	277	2474	1.8	1.1	0.3	AluSc8_NW_018508133.1:173998-175492_-	1	286	-8	+	sf63	AluTa15	1	288	0	6165	marmoset
1313	278	2481	1.8	1.1	0	AluSc8_NW_018508315.1:3207007-3208514_-	1	284	-23	+	sf63	AluTa15	1	287	-1	6196	marmoset
1314	279	2469	1.8	1.1	0	AluSc8_NW_018508469.1:1585547-1587041_+	1	284	-10	+	sf63	AluTa15	2	288	0	6299	marmoset
1315	280	2484	1.8	1.1	0	AluSc8_NW_018508704.1:1446203-1447699_+	1	284	-12	+	sf63	AluTa15	2	288	0	6357	marmoset
1316	281	2450	1.8	0.7	1.1	AluSc8_NW_018508704.1:2394632-2396134_-	1	288	-14	+	sf63	AluTa15	2	288	0	6360	marmoset
1317	282	2484	1.8	1.1	0	AluSc8_NW_018508851.1:1646452-1647948_+	1	284	-12	+	sf63	AluTa15	2	288	0	6402	marmoset
1318	283	2503	1.8	0.7	0	AluSc8_NW_018508955.1:1567938-1569434_-	1	286	-10	+	sf63	AluTa15	1	288	0	6420	marmoset
1319	284	2530	1.8	0	0	AluSc8_NW_018509613.1:6082557-6084068_+	1	285	-26	+	sf63	AluTa15	2	286	-2	6563	marmoset
1320	285	2476	1.8	1.1	0	AluSc8_NW_018510173.1:1489881-1491382_-	1	285	-16	+	sf63	AluTa15	1	288	0	6699	marmoset
1321	286	2217	1.8	3.6	0.3	AluSc8_NW_018511366.1:18411750-18413247_+	1	278	-19	+	sf63	AluTa15	2	288	0	6996	marmoset
1322	287	2454	1.8	1.1	0	AluSc8_NW_018511366.1:3223073-3224580_+	1	284	-23	+	sf63	AluTa15	2	288	0	7048	marmoset
1323	288	2415	1.8	1.8	0	AluSc8_NW_018512089.1:1033324-1034821_+	1	282	-15	+	sf63	AluTa15	2	288	0	7215	marmoset
1324	289	2470	1.8	1.1	0	AluSc8_NW_018513626.1:16067247-16068755_+	1	284	-24	+	sf63	AluTa15	2	288	0	7455	marmoset
1325	290	2501	1.8	0.3	0	AluSc_NW_018485986.1:3324896-3326404_+	1	286	-22	+	sf63	AluTa15	2	288	0	7668	marmoset
1326	291	2439	1.8	1.1	0	AluSc_NW_018488791.1:2489464-2490955_+	1	284	-7	+	sf63	AluTa15	2	288	0	7862	marmoset
1327	292	2514	1.8	0.3	0	AluSc_NW_018502886.1:12905222-12906729_+	1	286	-21	+	sf63	AluTa15	2	288	0	8883	marmoset
1328	293	2487	1.8	1.1	0	AluSc_NW_018505293.1:7058531-7060031_+	1	284	-16	+	sf63	AluTa15	2	288	0	9362	marmoset
1329	294	2456	1.8	0.3	1.1	AluSc_NW_018509326.1:7547946-7549456_+	1	289	-21	+	sf63	AluTa15	2	288	0	10039	marmoset
1330	295	2489	1.8	0.3	0	AluSc_NW_018511366.1:25684961-25686459_+	1	286	-12	+	sf63	AluTa15	2	288	0	10254	marmoset
1331	296	2518	1.8	0.3	0	AluSc_NW_018511366.1:9117843-9119346_+	1	286	-17	+	sf63	AluTa15	2	288	0	10276	marmoset
1332	297	2357	1.8	2.9	0	AluSc_NW_018511601.1:69215-70694_-	1	279	0	+	sf63	AluTa15	1	287	-1	10286	marmoset
1333	298	2278	1.8	2.5	0.7	AluSq2_NW_018487195.1:7156117-7157622_+	1	281	-24	+	sf63	AluTa15	3	288	0	10639	marmoset
1334	299	2413	1.8	0.7	1	AluSq2_NW_018487771.1:11429173-11430672_-	1	289	-10	+	sf63	AluTa15	1	288	0	10643	marmoset
1335	300	2397	1.8	1.4	1	AluSq2_NW_018506069.1:779025-780520_-	1	287	-8	+	sf63	AluTa15	1	288	0	10779	marmoset
1336	301	2463	1.8	1.1	0	AluSx3_NW_018487195.1:5227053-5228541_-	1	285	-3	+	sf63	AluTa15	1	288	0	10919	marmoset
1337	302	2505	1.8	1.1	0	AluSx3_NW_018489443.1:2400371-2401879_-	1	285	-23	+	sf63	AluTa15	1	288	0	11026	marmoset
1338	303	2504	1.8	1.1	0	AluSx3_NW_018491627.1:10009874-10011371_-	1	285	-12	+	sf63	AluTa15	1	288	0	11081	marmoset
1339	304	2476	1.8	1.1	0	AluSx3_NW_018492229.1:8862929-8864434_+	1	283	-22	+	sf63	AluTa15	3	288	0	11093	marmoset
1340	305	2470	1.8	1.1	0	AluSx3_NW_018493017.1:6520843-6522350_+	1	284	-23	+	sf63	AluTa15	2	288	0	11101	marmoset
1341	306	2479	1.8	1.1	0	AluSx3_NW_018494005.1:8880166-8881667_-	1	285	-16	+	sf63	AluTa15	1	288	0	11135	marmoset
1342	307	2492	1.8	1.1	0	AluSx3_NW_018499711.1:10614518-10616005_-	1	285	-2	+	sf63	AluTa15	1	288	0	11283	marmoset
1343	308	2480	1.8	1.1	0	AluSx3_NW_018502053.1:25458-26957_+	1	284	-15	+	sf63	AluTa15	2	288	0	11425	marmoset
1344	309	2493	1.8	1.1	0	AluSx3_NW_018502681.1:1864320-1865813_-	1	285	-8	+	sf63	AluTa15	1	288	0	11472	marmoset
1345	310	2479	1.8	1.1	0	AluSx3_NW_018502886.1:17786594-17788085_+	1	284	-7	+	sf63	AluTa15	2	288	0	11493	marmoset
1346	311	2479	1.8	1.1	0	AluSx3_NW_018503519.1:24053922-24055429_-	1	285	-22	+	sf63	AluTa15	1	288	0	11567	marmoset
1347	312	2505	1.8	1.1	0	AluSx3_NW_018507938.1:3717211-3718703_-	1	285	-7	+	sf63	AluTa15	1	288	0	11984	marmoset
1348	313	2525	1.8	0	0.3	AluSx3_NW_018509613.1:6086606-6088098_+	1	288	-4	+	sf63	AluTa15	2	288	0	12071	marmoset
1349	314	2483	1.8	1.1	0	AluSx3_NW_018512394.1:1487293-1488796_+	1	284	-19	+	sf63	AluTa15	2	288	0	12187	marmoset
1350	315	2133	1.9	7.1	0.3	AluSc8_NW_018495559.1:4817150-4818640_+	1	269	-21	+	sf63	AluTa15	2	288	0	1700	marmoset
1351	1	2520	1.7	0.3	0	AluSc8_NW_018496901.1:240191-241692_-	1	287	-14	+	sf65	AluTa15	1	288	0	1912	marmoset
1352	2	2337	1.8	1	2.4	AluSc8_NW_018486688.1:3814260-3815771_+	1	291	-20	+	sf65	AluTa15	2	288	0	168	marmoset
1353	1	2556	1.1	0	0	AluSc8_NW_018494005.1:2492157-2493663_+	1	287	-19	+	sf66	AluTa15	2	288	0	1449	marmoset
1354	2	2488	1.4	1.1	0	AluSc8_NW_018487771.1:4350956-4352458_+	1	284	-18	+	sf66	AluTa15	2	288	0	408	marmoset
1355	3	2224	1.4	3.6	0.7	AluSc_NW_018501278.1:2251108-2252603_+	1	279	-16	+	sf66	AluTa15	2	288	0	8561	marmoset
1356	4	2532	1.8	0	0	AluSc8_NW_018503468.1:553200-554692_+	1	286	-6	+	sf66	AluTa15	3	288	0	3769	marmoset
1357	5	2437	1.8	0.7	0.3	AluSc_NW_018509832.1:246203-247712_+	1	285	-24	+	sf66	AluTa15	3	288	0	10098	marmoset
1358	1	2486	1.8	0	1.1	AluSc8_NW_018491588.1:108101-109610_-	1	288	-21	+	sf69	AluTa10	2	286	-1	1130	marmoset
1359	2	2542	1.8	0	0	AluSc_NW_018491265.1:85524-87017_+	1	285	-8	+	sf69	AluTa10	3	287	0	8033	marmoset
1360	3	2510	1.8	0	0	AluSc_NW_018502685.1:151981-153478_+	1	286	-11	+	sf69	AluTa10	2	287	0	8843	marmoset
1361	1	1408	0	0	1.7	AluSq2_NW_018487771.1:8863898-8865392_-	1	293	-1	+	sf71	AluTa15	1	288	0	10645	marmoset
1362	2	2489	1.1	1.1	0	AluSc8_NW_018501505.1:7312613-7314121_+	1	284	-24	+	sf71	AluTa15	2	288	0	2794	marmoset
1363	3	2502	1.4	1.1	0	AluSc8_NW_018501266.1:1161971-1163470_-	1	284	-15	+	sf71	AluTa15	1	287	-1	2610	marmoset
1364	4	2388	1.4	3.2	0	AluSc8_NW_018502681.1:1770357-1771859_+	1	278	-24	+	sf71	AluTa15	2	288	0	3315	marmoset
1365	5	2386	1.4	1.8	0	AluSc8_NW_018503925.1:6361486-6362989_+	1	282	-21	+	sf71	AluTa15	2	288	0	4295	marmoset
1366	6	2283	1.8	4	0	AluSc8_NW_018494005.1:8833383-8834878_+	1	275	-20	+	sf71	AluTa15	3	288	0	1480	marmoset
1367	7	2394	1.8	1.4	0.3	AluSc_NW_018506919.1:3405731-3407229_-	1	285	-13	+	sf71	AluTa15	1	288	0	9736	marmoset
1368	8	2273	1.8	3.2	0	AluSc_NW_018508453.1:4690096-4691587_-	1	277	-14	+	sf71	AluTa15	3	288	0	9962	marmoset
1369	9	2279	1.8	1.8	1.1	AluSx3_NW_018506521.1:10413145-10414646_+	1	285	-16	+	sf71	AluTa15	2	288	0	11893	marmoset
1370	10	2116	1.8	2.5	1.7	AluTa10_NW_018497893.1:1548534-1550038_+	1	285	-19	+	sf71	AluTa15	2	288	0	12320	marmoset
1371	11	1737	2	16.5	0.3	AluSp_NW_018505940.1:5185701-5187165_-	1	248	-16	+	sf71	AluTa15	1	288	0	10621	marmoset
1372	1	2600	0.7	0	0	AluSc8_NW_018500372.1:3855847-3857353_-	1	288	-18	+	sf73	AluTa15	1	288	0	2450	marmoset
1373	2	2459	0.7	1.8	0	AluSc8_NW_018503592.1:8635400-8636896_-	1	283	-13	+	sf73	AluTa15	1	288	0	3993	marmoset
1374	3	2423	0.7	1.7	1.4	AluSc8_NW_018503629.1:2065755-2067253_-	1	287	-11	+	sf73	AluTa15	1	288	0	4058	marmoset
1375	4	2577	0.7	0	0.3	AluSc8_NW_018511953.1:76641-78141_+	1	288	-12	+	sf73	AluTa15	2	288	0	7157	marmoset
1376	5	2464	1.1	1.8	0	AluSc8_NW_018493884.1:593084-594577_-	1	283	-10	+	sf73	AluTa15	1	288	0	1430	marmoset
1377	6	2408	1.1	0	1.8	AluSc8_NW_018505315.1:5620030-5621518_+	1	288	0	+	sf73	AluTa15	2	284	-4	4810	marmoset
1378	7	2499	1.1	1.1	0	AluSc8_NW_018508469.1:4935885-4937382_-	1	284	-13	+	sf73	AluTa15	2	288	0	6314	marmoset
1379	8	2587	1.1	0	0	AluSc8_NW_018514082.1:6557487-6558986_+	1	287	-12	+	sf73	AluTa15	2	288	0	7512	marmoset
1380	9	1699	1.2	11.2	0	AluTa10_NW_018509658.1:21970-23449_-	1	259	-20	+	sf73	AluTa15	1	288	0	12427	marmoset
1381	10	2463	1.4	0	5.2	AluSc8_NW_018488858.1:16800884-16802399_+	1	301	-14	+	sf73	AluTa15	3	288	0	648	marmoset
1382	11	2563	1.4	0	0	AluSc8_NW_018506685.1:6686824-6688326_+	1	286	-16	+	sf73	AluTa15	3	288	0	5665	marmoset
1383	12	2571	1.4	0	0	AluSc8_NW_018508367.1:1012274-1013809_-	1	288	-47	+	sf73	AluTa15	1	288	0	6235	marmoset
1384	13	2518	1.4	0.3	0	AluSc_NW_018501015.1:5931504-5933000_-	1	287	-9	+	sf73	AluTa15	1	288	0	8537	marmoset
1385	14	2479	1.4	0.7	0	AluSc_NW_018505794.1:10429282-10430786_-	1	285	-19	+	sf73	AluTa15	2	288	0	9440	marmoset
1386	15	2575	1.4	0	0	AluSx3_NW_018487734.1:3828260-3829771_-	1	288	-23	+	sf73	AluTa15	1	288	0	10938	marmoset
1387	16	2534	1.7	0.3	0	AluSc8_NW_018505940.1:1835835-1837342_-	1	287	-20	+	sf73	AluTa15	1	288	0	5158	marmoset
1388	17	2500	1.7	0	1.7	AluSc8_NW_018511797.1:13669000-13670503_-	1	292	-11	+	sf73	AluTa15	2	288	0	7106	marmoset
1389	18	2526	1.7	0	0	AluSc8_NW_018513626.1:10791183-10792676_+	1	287	-6	+	sf73	AluTa15	2	288	0	7445	marmoset
1390	19	2405	1.8	1.8	0	AluSc8_NW_018496424.1:3086922-3088414_-	1	283	-9	+	sf73	AluTa15	1	288	0	1898	marmoset
1391	1	2094	0.8	12.6	0	AluSc8_NW_018498319.1:994691-996160_+	1	255	-14	+	sf76	AluTa15	2	288	0	2038	marmoset
1392	2	2098	1.1	9.6	2.8	AluSc8_NW_018505206.1:780424-781928_-	1	270	-34	+	sf76	AluTa15	1	288	0	4726	marmoset
1393	3	2342	1.1	5.9	0	AluSc8_NW_018505322.1:891801-893283_+	1	271	-11	+	sf76	AluTa15	2	288	0	4816	marmoset
1394	4	2247	1.1	3.2	0	AluSc8_NW_018510819.1:2092121-2093603_+	1	278	-4	+	sf76	AluTa15	2	288	0	6866	marmoset
1395	5	2563	1.7	0	0	AluSc8_NW_018487996.1:16127218-16128725_+	1	287	-20	+	sf76	AluTa15	2	288	0	505	marmoset
1396	6	2536	1.7	0.3	0	AluSc_NW_018491588.1:8529924-8531426_-	1	287	-15	+	sf76	AluTa15	1	288	0	8045	marmoset
1397	7	2527	1.8	0.3	0	AluSc8_NW_018489828.1:1250274-1251776_+	1	286	-16	+	sf76	AluTa15	2	288	0	848	marmoset
1398	8	2420	1.8	2.1	0	AluSc8_NW_018501408.1:1841551-1843046_+	1	281	-14	+	sf76	AluTa15	2	288	0	2719	marmoset
1399	9	2431	1.8	1.1	0.3	AluSc_NW_018501577.1:3840246-3841744_-	1	286	-12	+	sf76	AluTa15	1	288	0	8645	marmoset
1400	1	2539	0.3	0.7	0	AluSc8_NW_018487195.1:7762224-7763717_-	1	286	-7	+	sf82	AluTa15	1	288	0	258	marmoset
1401	2	2585	0.3	0	0.7	AluSc8_NW_018490409.1:915784-917317_-	1	289	-44	+	sf82	AluTa15	2	288	0	1018	marmoset
1402	3	2487	0.3	1.8	0	AluSc8_NW_018503519.1:10148460-10149956_-	1	283	-13	+	sf82	AluTa15	1	288	0	3792	marmoset
1403	4	2480	0.3	1.8	0	AluSc8_NW_018513626.1:4267678-4269175_+	1	282	-15	+	sf82	AluTa15	2	288	0	7465	marmoset
1404	5	2456	0.4	2.5	0	AluSc8_NW_018506035.1:1467112-1468611_+	1	280	-19	+	sf82	AluTa15	2	288	0	5318	marmoset
1405	6	2513	0.7	1.1	0	AluSc8_NW_018489443.1:3118112-3119612_-	1	285	-15	+	sf82	AluTa15	1	288	0	796	marmoset
1406	7	2339	0.7	2.1	1.1	AluSc8_NW_018505794.1:22748229-22749727_+	1	284	-14	+	sf82	AluTa15	2	288	0	4997	marmoset
1407	8	2522	0.7	0.7	0	AluSc8_NW_018506521.1:6767149-6768680_+	1	285	-46	+	sf82	AluTa15	2	288	0	5594	marmoset
1408	9	2456	0.7	1.8	0	AluSc8_NW_018506828.1:4784882-4786379_+	1	282	-15	+	sf82	AluTa15	2	288	0	5716	marmoset
1409	10	2548	1	0	0.3	AluSc8_NW_018494379.1:2796328-2797830_+	1	288	-14	+	sf82	AluTa15	2	288	0	1539	marmoset
1410	11	2595	1	0	0	AluSx3_NW_018505261.1:4074702-4076202_-	1	288	-12	+	sf82	AluTa15	1	288	0	11734	marmoset
1411	12	2450	1.1	0.7	1.4	AluSc8_NW_018485986.1:243951-245453_+	1	289	-13	+	sf82	AluTa15	2	288	0	27	marmoset
1412	13	2478	1.1	1.1	0.3	AluSc8_NW_018485986.1:4823251-4824753_+	1	285	-17	+	sf82	AluTa15	2	288	0	40	marmoset
1413	14	2462	1.1	1.1	0.3	AluSc8_NW_018488858.1:22427758-22429257_+	1	285	-14	+	sf82	AluTa15	2	288	0	668	marmoset
1414	15	2492	1.1	1.1	0	AluSc8_NW_018489839.1:1115289-1116791_+	1	284	-18	+	sf82	AluTa15	2	288	0	905	marmoset
1415	16	2581	1.1	0	0	AluSc8_NW_018501325.1:10657588-10659076_+	1	287	-1	+	sf82	AluTa15	2	288	0	2656	marmoset
1416	17	2602	1.1	0	0	AluSc8_NW_018502886.1:19127566-19129066_+	1	287	-13	+	sf82	AluTa15	2	288	0	3448	marmoset
1417	18	2443	1.1	1.8	0	AluSc8_NW_018505554.1:6337000-6338493_+	1	282	-11	+	sf82	AluTa15	2	288	0	4885	marmoset
1418	19	2561	1.1	0	0	AluSc8_NW_018505794.1:26379123-26380618_+	1	287	-8	+	sf82	AluTa15	2	288	0	5017	marmoset
1419	20	2527	1.1	1.1	0	AluSc8_NW_018510514.1:5838013-5839506_-	1	285	-8	+	sf82	AluTa15	1	288	0	6820	marmoset
1420	21	2485	1.1	0.3	1.1	AluSc_NW_018505940.1:8485818-8487307_+	1	289	0	+	sf82	AluTa15	2	288	0	9556	marmoset
1421	22	2225	1.1	5.9	0	AluSq2_NW_018495252.1:4166580-4168073_+	1	271	-22	+	sf82	AluTa15	2	288	0	10682	marmoset
1422	23	2531	1.4	0.3	0	AluSc8_NW_018490210.1:779856-781356_+	1	286	-14	+	sf82	AluTa15	2	288	0	926	marmoset
1423	24	2498	1.4	1.1	0	AluSc8_NW_018491462.1:4205706-4207202_-	1	285	-11	+	sf82	AluTa15	1	288	0	1112	marmoset
1424	25	2440	1.4	1.8	0	AluSc8_NW_018492229.1:5137916-5139411_-	1	283	-12	+	sf82	AluTa15	1	288	0	1238	marmoset
1425	26	2528	1.4	0	0.7	AluSc8_NW_018495981.1:575065-576567_+	1	289	-13	+	sf82	AluTa15	2	288	0	1836	marmoset
1426	27	2281	1.4	2.9	0	AluSc8_NW_018501325.1:12025317-12026812_+	1	279	-16	+	sf82	AluTa15	2	288	0	2660	marmoset
1427	28	2475	1.4	1.1	0	AluSc8_NW_018504082.1:38328-39827_+	1	283	-16	+	sf82	AluTa15	3	288	0	4362	marmoset
1428	29	2437	1.4	1.8	0	AluSc8_NW_018505429.1:3987103-3988603_-	1	283	-17	+	sf82	AluTa15	1	288	0	4846	marmoset
1429	30	2493	1.4	1.1	0.7	AluSc8_NW_018505596.1:508044-509546_-	1	287	-15	+	sf82	AluTa15	1	288	0	4905	marmoset
1430	31	2477	1.4	1.1	0.7	AluSc8_NW_018505709.1:5401987-5403488_-	1	286	-15	+	sf82	AluTa15	2	288	0	4935	marmoset
1431	32	2517	1.4	1.1	0	AluSc8_NW_018507898.1:3797862-3799364_-	1	285	-17	+	sf82	AluTa15	1	288	0	6032	marmoset
1432	33	2570	1.4	0	0	AluSc8_NW_018508280.1:939029-940530_+	1	287	-14	+	sf82	AluTa15	2	288	0	6176	marmoset
1433	34	2439	1.4	1.8	0	AluSc8_NW_018508981.1:787019-788517_+	1	282	-16	+	sf82	AluTa15	2	288	0	6428	marmoset
1434	35	2460	1.4	1.1	0.7	AluSc8_NW_018510431.1:770825-772319_+	1	286	-8	+	sf82	AluTa15	2	288	0	6729	marmoset
1435	36	2480	1.4	1.1	0	AluSc8_NW_018511953.1:392413-393911_+	1	284	-14	+	sf82	AluTa15	2	288	0	7156	marmoset
1436	37	2418	1.4	1.8	0.3	AluSc8_NW_018513133.1:2144981-2146470_+	1	283	-6	+	sf82	AluTa15	2	288	0	7342	marmoset
1437	38	2454	1.4	0.4	0	AluSc_NW_018491217.1:2158929-2160408_+	1	279	0	+	sf82	AluTa15	2	281	-7	8020	marmoset
1438	39	2524	1.4	0.3	0	AluSc_NW_018500622.1:7185470-7186969_-	1	287	-12	+	sf82	AluTa15	1	288	0	8527	marmoset
1439	40	2467	1.4	1.1	0.7	AluSc_NW_018503740.1:7027616-7029113_-	1	287	-10	+	sf82	AluTa15	1	288	0	9168	marmoset
1440	41	2473	1.4	0	1.4	AluSc_NW_018509651.1:5125477-5126985_+	1	290	-18	+	sf82	AluTa15	3	288	0	10086	marmoset
1441	42	2515	1.4	0.3	0	AluSc_NW_018510514.1:11182017-11183522_-	1	287	-18	+	sf82	AluTa15	1	288	0	10147	marmoset
1442	43	2439	1.4	0.3	1.7	AluSq2_NW_018507345.1:2152815-2154318_-	1	292	-11	+	sf82	AluTa15	1	288	0	10791	marmoset
1443	44	2387	1.5	0.4	0	AluSc_NW_018491627.1:1104004-1105475_-	1	271	0	+	sf82	AluTa15	1	272	-16	8051	marmoset
1444	45	2338	1.5	1.1	0	AluSc_NW_018503184.1:6713252-6714734_+	1	269	-13	+	sf82	AluTa15	2	273	-15	8963	marmoset
1445	46	2523	1.7	0	0	AluSc8_NW_018486926.1:629744-631245_+	1	287	-14	+	sf82	AluTa15	2	288	0	220	marmoset
1446	47	2514	1.7	0	1.1	AluSc8_NW_018491217.1:3524884-3526387_+	1	290	-13	+	sf82	AluTa15	2	288	0	1085	marmoset
1447	48	2547	1.7	0	0	AluSc8_NW_018502359.1:1133484-1134994_+	1	287	-23	+	sf82	AluTa15	2	288	0	3198	marmoset
1448	49	2567	1.7	0	0	AluSc8_NW_018503376.1:1720703-1722200_+	1	287	-10	+	sf82	AluTa15	2	288	0	3702	marmoset
1449	50	2585	1.7	0	0	AluSc8_NW_018505377.1:74751-76242_-	1	288	-3	+	sf82	AluTa15	1	288	0	4831	marmoset
1450	51	2541	1.7	0	0.3	AluSc8_NW_018509613.1:821289-822787_-	1	289	-9	+	sf82	AluTa15	1	288	0	6571	marmoset
1451	52	2567	1.7	0	0	AluSc8_NW_018512720.1:3087311-3088816_-	1	288	-17	+	sf82	AluTa15	1	288	0	7250	marmoset
1452	53	2537	1.7	0.3	0	AluSc_NW_018488738.1:9251-10751_-	1	287	-13	+	sf82	AluTa15	1	288	0	7857	marmoset
1453	54	2516	1.7	0	1.1	AluSc_NW_018498342.1:9430734-9432246_+	1	290	-22	+	sf82	AluTa15	2	288	0	8366	marmoset
1454	55	2451	1.7	0.3	1	AluSc_NW_018504647.1:337891-339403_-	1	290	-22	+	sf82	AluTa15	1	288	0	9299	marmoset
1455	56	2547	1.7	0	0	AluSx3_NW_018499555.1:6707189-6708688_+	1	287	-12	+	sf82	AluTa15	2	288	0	11279	marmoset
1456	57	2521	1.7	0	0.7	AluSx3_NW_018499711.1:14208155-14209658_+	1	289	-14	+	sf82	AluTa15	2	288	0	11287	marmoset
1457	58	2526	1.7	0	0.7	AluSx3_NW_018508315.1:340023-341524_+	1	289	-12	+	sf82	AluTa15	2	288	0	12008	marmoset
1458	59	2536	1.7	0	1	AluSx3_NW_018512000.1:15134568-15136074_-	1	291	-15	+	sf82	AluTa15	1	288	0	12172	marmoset
1459	60	2541	1.7	0	1.1	AluSx3_NW_018512407.1:244907-246413_+	1	290	-16	+	sf82	AluTa15	2	288	0	12190	marmoset
1460	61	2461	1.8	1.1	0	AluSc8_NW_018489399.1:18774684-18776177_+	1	284	-9	+	sf82	AluTa15	2	288	0	722	marmoset
1461	62	2490	1.8	1.1	0	AluSc8_NW_018497929.1:3863179-3864682_-	1	285	-18	+	sf82	AluTa15	1	288	0	2001	marmoset
1462	63	2533	1.8	0	0.3	AluSc8_NW_018501255.1:1021762-1023273_+	1	288	-23	+	sf82	AluTa15	2	288	0	2598	marmoset
1463	64	2419	1.8	1.4	0.7	AluSc8_NW_018501310.1:4564520-4566031_-	1	286	-25	+	sf82	AluTa15	1	288	0	2644	marmoset
1464	65	2480	1.8	0.7	0	AluSc8_NW_018501325.1:10579445-10580952_+	1	285	-22	+	sf82	AluTa15	2	288	0	2654	marmoset
1465	66	2539	1.8	0	0.3	AluSc8_NW_018504197.1:1189159-1190660_+	1	288	-13	+	sf82	AluTa15	2	288	0	4452	marmoset
1466	67	2520	1.8	1.1	0	AluSc8_NW_018506370.1:7548524-7550024_-	1	285	-15	+	sf82	AluTa15	1	288	0	5459	marmoset
1467	68	2479	1.8	0	1.8	AluSc8_NW_018509268.1:7021200-7022704_+	1	291	-13	+	sf82	AluTa15	3	288	0	6474	marmoset
1468	69	2491	1.8	0.7	0.3	AluSx3_NW_018493376.1:3787813-3789318_-	1	287	-18	+	sf82	AluTa15	1	288	0	11118	marmoset
1469	70	2494	1.8	0.7	0	AluSx3_NW_018496276.1:224545-226037_+	1	285	-7	+	sf82	AluTa15	2	288	0	11204	marmoset
1470	71	2440	1.8	1.1	0.3	AluSx3_NW_018509581.1:380834-382337_+	1	285	-18	+	sf82	AluTa15	2	288	0	12068	marmoset
1471	1	2558	1	0	0.3	AluSc8_NW_018493257.1:9045128-9046625_-	1	289	-8	+	sf85	AluTa15	1	288	0	1367	marmoset
1472	2	2336	1.1	2.9	0	AluSc8_NW_018495648.1:5202107-5203603_+	1	278	-18	+	sf85	AluTa15	3	288	0	1748	marmoset
1473	3	2108	1.2	11.6	0	AluSq2_NW_018497238.1:1765819-1767288_-	1	258	-11	+	sf85	AluTa15	1	288	0	10691	marmoset
1474	4	2551	1.4	0	0	AluSc8_NW_018485986.1:9108999-9110484_+	1	285	0	+	sf85	AluTa15	2	286	-2	58	marmoset
1475	5	2419	1.8	0.7	2.1	AluSc8_NW_018512408.1:1032352-1033855_-	1	292	-11	+	sf85	AluTa15	1	288	0	7239	marmoset
1476	6	2455	1.8	1.1	0	AluSc_NW_018501792.1:6759460-6760958_+	1	284	-14	+	sf85	AluTa15	2	288	0	8691	marmoset
1477	1	2528	0.7	1.1	0	AluSc8_NW_018507772.1:613319-614827_+	1	284	-24	+	sf86	AluTa15	2	288	0	5985	marmoset
1478	2	2575	1	0	0	AluSc8_NW_018494522.1:1204876-1206375_-	1	288	-11	+	sf86	AluTa15	1	288	0	1556	marmoset
1479	3	2501	1.1	1.1	0	AluSc8_NW_018493017.1:66797-68304_+	1	284	-23	+	sf86	AluTa15	2	288	0	1291	marmoset
1480	4	2510	1.1	1.1	0	AluSc8_NW_018503038.1:8130389-8131883_+	1	284	-10	+	sf86	AluTa15	2	288	0	3556	marmoset
1481	5	2495	1.1	1.1	0	AluSc8_NW_018503740.1:7462519-7464025_+	1	284	-22	+	sf86	AluTa15	2	288	0	4195	marmoset
1482	6	2452	1.1	1.4	0	AluSc8_NW_018507064.1:4614516-4616014_+	1	282	-16	+	sf86	AluTa15	3	288	0	5801	marmoset
1483	7	2316	1.4	1.8	0.3	AluSc8_NW_018501015.1:455881-457380_+	1	283	-16	+	sf86	AluTa15	2	288	0	2556	marmoset
1484	8	2489	1.4	1.1	0	AluSc8_NW_018501577.1:15203910-15205412_-	1	285	-17	+	sf86	AluTa15	1	288	0	2849	marmoset
1485	9	2468	1.4	1.1	0	AluSc8_NW_018503184.1:4554981-4556470_+	1	284	-5	+	sf86	AluTa15	2	288	0	3602	marmoset
1486	10	2571	1.4	0	0	AluSc8_NW_018503925.1:18018325-18019830_+	1	287	-18	+	sf86	AluTa15	2	288	0	4226	marmoset
1487	11	2531	1.4	0	0.3	AluSc8_NW_018504164.1:6701224-6702725_-	1	289	-12	+	sf86	AluTa15	1	288	0	4443	marmoset
1488	12	2404	1.4	1.4	0	AluSc8_NW_018506685.1:1439327-1440821_-	1	283	-11	+	sf86	AluTa15	2	288	0	5652	marmoset
1489	13	2506	1.4	1.1	0	AluSc8_NW_018512000.1:15203065-15204566_-	1	285	-16	+	sf86	AluTa15	1	288	0	7176	marmoset
1490	14	2367	1.4	2.1	0	AluSc_NW_018485986.1:16526652-16528149_+	1	281	-16	+	sf86	AluTa15	2	288	0	7661	marmoset
1491	15	2326	1.4	2.9	0	AluSc_NW_018496194.1:10166123-10167623_-	1	280	-20	+	sf86	AluTa15	1	288	0	8282	marmoset
1492	16	2344	1.4	2.5	0	AluSx3_NW_018508367.1:1219023-1220523_-	1	279	-21	+	sf86	AluTa15	2	287	-1	12017	marmoset
1493	17	2441	1.8	0.7	0.3	AluSc8_NW_018486926.1:1267334-1268837_-	1	287	-16	+	sf86	AluTa15	1	288	0	215	marmoset
1494	18	2299	1.8	5.1	0	AluSc8_NW_018503298.1:2777493-2778971_+	1	273	-5	+	sf86	AluTa15	2	288	0	3671	marmoset
1495	19	2500	1.8	0	0	AluSc8_NW_018503298.1:85742-87223_-	1	281	0	+	sf86	AluTa15	1	281	-7	3680	marmoset
1496	20	2519	1.8	0.7	0	AluSc8_NW_018504164.1:3770750-3772256_-	1	286	-20	+	sf86	AluTa15	1	288	0	4435	marmoset
1497	21	2285	1.8	1.4	1.7	AluSc8_NW_018505794.1:20436863-20438379_+	1	288	-28	+	sf86	AluTa15	2	288	0	4985	marmoset
1498	22	2480	1.8	1.1	0	AluSc8_NW_018508111.1:4302704-4304207_+	1	284	-19	+	sf86	AluTa15	2	288	0	6154	marmoset
1499	23	2485	1.8	0.7	0	AluSc8_NW_018508530.1:4579148-4580640_+	1	284	-8	+	sf86	AluTa15	3	288	0	6320	marmoset
1500	24	2460	1.8	1.8	0	AluSc8_NW_018508548.1:791290-792780_+	1	282	-8	+	sf86	AluTa15	2	288	0	6339	marmoset
1501	25	2512	1.8	0.3	0	AluSq2_NW_018511068.1:1472378-1473883_+	1	285	-20	+	sf86	AluTa15	3	288	0	10832	marmoset
1502	26	2491	1.8	1.1	0	AluSx3_NW_018512000.1:11592064-11593558_+	1	284	-10	+	sf86	AluTa15	2	288	0	12170	marmoset
1503	27	2258	1.9	6.7	0	AluSx3_NW_018485986.1:12987241-12988728_-	1	269	-18	+	sf86	AluTa15	2	288	0	10865	marmoset
1504	1	2486	1.1	0.7	0	AluSc8_NW_018508315.1:4214054-4215535_+	1	279	-2	+	subfamily0_JB	AluTa15	2	282	0	6199	squirrel monkey
1505	2	2525	1.4	0	0	AluSc8_NW_018487698.1:1165433-1166917_-	1	282	-2	+	subfamily0_JB	AluTa15	1	282	0	318	squirrel monkey
1506	3	2524	1.4	0	0	AluSc8_NW_018503937.1:239339-240822_-	1	282	-1	+	subfamily0_JB	AluTa15	1	282	0	4314	squirrel monkey
1507	4	2430	1.4	0.4	0.4	AluSc_NW_018511984.1:277361-278842_+	1	280	-1	+	subfamily0_JB	AluTa15	3	282	0	10304	squirrel monkey
1508	1	2573	0	0	0	AluSc8_NW_018512055.1:2444349-2445849_-	2	283	-17	+	subfamily10_Owl	AluTa15	1	282	0	7204	owl monkey
1509	2	2512	0.7	0	0.3	AluSx3_NW_018498471.1:3142775-3144272_+	1	283	-14	+	subfamily10_Owl	AluTa15	1	282	0	11242	owl monkey
1510	3	2546	1.1	0	0	AluSc8_NW_018497593.1:426010-427508_+	1	282	-16	+	subfamily10_Owl	AluTa15	1	282	0	1971	owl monkey
1511	4	2537	1.1	0	0	AluSc8_NW_018503376.1:3020491-3021999_-	2	283	-25	+	subfamily10_Owl	AluTa15	1	282	0	3707	owl monkey
1512	5	2516	1.4	0	0	AluSc8_NW_018487151.1:8552523-8554019_-	1	281	-15	+	subfamily10_Owl	AluTa15	2	282	0	240	owl monkey
1513	6	2457	1.4	0.4	0	AluSc8_NW_018502759.1:3122873-3124381_-	2	282	-26	+	subfamily10_Owl	AluTa15	1	282	0	3361	owl monkey
1514	7	2513	1.8	0	0	AluSc8_NW_018488709.1:918363-919859_-	2	283	-13	+	subfamily10_Owl	AluTa15	1	282	0	603	owl monkey
1515	8	2552	2	0	1.6	AluSc8_NW_018502544.1:2717988-2719489_+	1	300	-1	+	subfamily10_Owl	AluTa15	1	282	0	3262	owl monkey
1516	1	2453	1.8	0	0.4	AluSc_NW_018503519.1:31407695-31409195_+	1	281	-19	+	subfamily15_Owl	AluTa10	1	280	-1	9047	owl monkey
1517	2	2509	1.8	0	0	AluSc_NW_018510010.1:5755564-5757058_-	2	281	-13	+	subfamily15_Owl	AluTa10	1	280	-1	10119	owl monkey
1518	1	2506	1.4	0	0	AluSc_NW_018514342.1:1039673-1041153_-	1	279	-1	+	subfamily16_Owl	AluTa10	3	281	0	10459	owl monkey
1519	1	2521	0	0.4	0	AluSc8_NW_018486447.1:3005692-3007191_-	2	280	-19	+	subfamily17_Owl	AluTa15	1	280	0	139	owl monkey
1520	2	2513	0	0	1.4	AluSc_NW_018508851.1:2126518-2128017_+	1	284	-15	+	subfamily17_Owl	AluTa15	1	280	0	10003	owl monkey
1521	3	2552	0.4	0	0	AluSc8_NW_018490587.1:9009848-9011356_-	2	281	-27	+	subfamily17_Owl	AluTa15	1	280	0	1059	owl monkey
1522	4	2542	0.4	0	0	AluSc8_NW_018501577.1:12422765-12424262_+	1	279	-18	+	subfamily17_Owl	AluTa15	1	279	-1	2836	owl monkey
1523	5	2545	0.4	0	0	AluSc8_NW_018501671.1:7590540-7592039_+	1	279	-20	+	subfamily17_Owl	AluTa15	2	280	0	2933	owl monkey
1524	6	2412	0.4	0.7	0.7	AluSc8_NW_018503925.1:23556496-23558005_+	1	280	-29	+	subfamily17_Owl	AluTa15	1	280	0	4251	owl monkey
1525	7	2268	0.4	2.2	0.7	AluSc8_NW_018505187.1:10615591-10617101_-	2	277	-33	+	subfamily17_Owl	AluTa15	1	280	0	4686	owl monkey
1526	8	2552	0.4	0	0	AluSc8_NW_018506035.1:153364-154864_+	1	280	-20	+	subfamily17_Owl	AluTa15	1	280	0	5319	owl monkey
1527	9	2512	0.4	0	0	AluSc8_NW_018510514.1:18690762-18692268_+	1	276	-30	+	subfamily17_Owl	AluTa15	1	276	-4	6767	owl monkey
1528	10	2512	0.4	0	0.4	AluSc8_NW_018511366.1:24737502-24739012_+	1	280	-30	+	subfamily17_Owl	AluTa15	1	279	-1	7031	owl monkey
1529	11	2446	0.4	0	2.1	AluSc_NW_018503546.1:9615349-9616853_-	2	287	-17	+	subfamily17_Owl	AluTa15	1	280	0	9080	owl monkey
1530	12	2400	0.4	0.7	1.4	AluSc_NW_018508851.1:2121145-2122643_+	1	282	-16	+	subfamily17_Owl	AluTa15	1	280	0	10002	owl monkey
1531	13	2543	0.7	0	0	AluSc8_NW_018495981.1:11538710-11540202_-	2	281	-11	+	subfamily17_Owl	AluTa15	1	280	0	1795	owl monkey
1532	14	2480	0.7	0.4	0	AluSc8_NW_018501325.1:9844673-9846176_+	1	278	-25	+	subfamily17_Owl	AluTa15	1	279	-1	2701	owl monkey
1533	15	2522	0.7	0	0	AluSc8_NW_018502886.1:19314957-19316455_-	2	281	-17	+	subfamily17_Owl	AluTa15	1	280	0	3451	owl monkey
1534	16	2544	0.7	0	0	AluSc8_NW_018503925.1:11578324-11579818_+	1	280	-14	+	subfamily17_Owl	AluTa15	1	280	0	4208	owl monkey
1535	17	2468	0.7	0.7	0	AluSc8_NW_018504048.1:3856609-3858128_-	2	279	-40	+	subfamily17_Owl	AluTa15	1	280	0	4349	owl monkey
1536	18	2544	0.7	0	0	AluSc8_NW_018505596.1:1353282-1354772_-	2	281	-9	+	subfamily17_Owl	AluTa15	1	280	0	4890	owl monkey
1537	19	2542	0.7	0	0	AluSc8_NW_018505794.1:16524605-16526115_-	2	281	-29	+	subfamily17_Owl	AluTa15	1	280	0	4963	owl monkey
1538	20	2476	0.7	0	1.8	AluSc8_NW_018505940.1:11976227-11977735_+	1	285	-23	+	subfamily17_Owl	AluTa15	1	280	0	5133	owl monkey
1539	21	2516	0.7	0	0	AluSc8_NW_018506069.1:405351-406859_-	2	281	-27	+	subfamily17_Owl	AluTa15	1	280	0	5350	owl monkey
1540	22	2475	0.7	0.7	0	AluSc8_NW_018506828.1:3660852-3662352_+	1	278	-22	+	subfamily17_Owl	AluTa15	1	280	0	5712	owl monkey
1541	23	2530	0.7	0	0	AluSc8_NW_018508315.1:1504337-1505838_+	1	280	-21	+	subfamily17_Owl	AluTa15	1	280	0	6185	owl monkey
1542	24	2543	0.7	0	0	AluSc8_NW_018511366.1:12204045-12205538_+	1	280	-13	+	subfamily17_Owl	AluTa15	1	280	0	6968	owl monkey
1543	25	2526	0.7	0	0	AluSc8_NW_018514661.1:81118-82620_+	1	280	-22	+	subfamily17_Owl	AluTa15	1	280	0	7613	owl monkey
1544	26	2472	0.7	0	1.1	AluSc_NW_018499555.1:9104557-9106052_-	2	283	-12	+	subfamily17_Owl	AluTa15	1	279	-1	8443	owl monkey
1545	27	2501	0.7	0	0.4	AluSc_NW_018510514.1:5883378-5884887_-	2	282	-27	+	subfamily17_Owl	AluTa15	1	280	0	10185	owl monkey
1546	28	2513	0.7	0	0.4	AluSc_NW_018511366.1:24188270-24189770_-	2	282	-18	+	subfamily17_Owl	AluTa15	1	280	0	10249	owl monkey
1547	29	2454	0.7	0	1.4	AluSg_NW_018491627.1:2389189-2390690_+	1	283	-18	+	subfamily17_Owl	AluTa15	2	280	0	10531	owl monkey
1548	30	2532	1.1	0	0	AluSc8_NW_018487771.1:7969199-7970708_-	2	281	-28	+	subfamily17_Owl	AluTa15	1	280	0	421	owl monkey
1549	31	2502	1.1	0	0	AluSc8_NW_018487996.1:11307008-11308509_+	1	278	-23	+	subfamily17_Owl	AluTa15	1	278	-2	478	owl monkey
1550	32	2534	1.1	0	0	AluSc8_NW_018488329.1:5387480-5388987_+	1	280	-27	+	subfamily17_Owl	AluTa15	1	280	0	573	owl monkey
1551	33	2499	1.1	0	0	AluSc8_NW_018488791.1:613422-614925_-	2	281	-22	+	subfamily17_Owl	AluTa15	1	280	0	628	owl monkey
1552	34	2504	1.1	0	0.4	AluSc8_NW_018488858.1:16263561-16265089_+	1	281	-47	+	subfamily17_Owl	AluTa15	1	280	0	647	owl monkey
1553	35	2487	1.1	0	0	AluSc8_NW_018492229.1:2221080-2222581_-	2	281	-20	+	subfamily17_Owl	AluTa15	1	280	0	1228	owl monkey
1554	36	2428	1.1	0.7	0.4	AluSc8_NW_018500622.1:5209461-5210969_-	2	280	-28	+	subfamily17_Owl	AluTa15	1	280	0	2525	owl monkey
1555	37	2459	1.1	0.7	0	AluSc8_NW_018503468.1:9889606-9891088_-	2	279	-3	+	subfamily17_Owl	AluTa15	1	280	0	3790	owl monkey
1556	38	2506	1.1	0	0	AluSc8_NW_018503925.1:22082128-22083629_+	1	280	-21	+	subfamily17_Owl	AluTa15	1	280	0	4241	owl monkey
1557	39	2516	1.1	0	0	AluSc8_NW_018504164.1:2525099-2526595_-	2	281	-15	+	subfamily17_Owl	AluTa15	1	280	0	4434	owl monkey
1558	40	2532	1.1	0	0	AluSc8_NW_018505794.1:19944663-19946161_+	1	280	-18	+	subfamily17_Owl	AluTa15	1	280	0	4981	owl monkey
1559	41	2455	1.1	0	0.7	AluSc8_NW_018505794.1:5970178-5971676_-	2	283	-15	+	subfamily17_Owl	AluTa15	1	280	0	5079	owl monkey
1560	42	2444	1.1	0.7	0	AluSc8_NW_018506616.1:1267921-1269418_-	2	279	-18	+	subfamily17_Owl	AluTa15	1	280	0	5637	owl monkey
1561	43	2381	1.1	1.4	0	AluSc8_NW_018508382.1:573984-575489_+	1	276	-29	+	subfamily17_Owl	AluTa15	1	280	0	6276	owl monkey
1562	44	2534	1.1	0	0	AluSc8_NW_018510514.1:9919008-9920505_-	2	281	-16	+	subfamily17_Owl	AluTa15	1	280	0	6832	owl monkey
1563	45	2532	1.1	0	0	AluSc8_NW_018513506.1:2009339-2010831_-	2	281	-11	+	subfamily17_Owl	AluTa15	1	280	0	7405	owl monkey
1564	46	2490	1.1	0	0	AluSg_NW_018492229.1:3722984-3724479_+	1	280	-15	+	subfamily17_Owl	AluTa15	1	280	0	10532	owl monkey
1565	47	2499	1.4	0	0	AluSc8_NW_018501528.1:4530119-4531625_-	1	280	-26	+	subfamily17_Owl	AluTa15	1	280	0	2812	owl monkey
1566	48	2494	1.4	0	0.4	AluSc8_NW_018502759.1:7974509-7976012_+	1	281	-22	+	subfamily17_Owl	AluTa15	1	280	0	3379	owl monkey
1567	49	2512	1.4	0	0	AluSc8_NW_018503592.1:10134829-10136337_-	2	281	-27	+	subfamily17_Owl	AluTa15	1	280	0	3949	owl monkey
1568	50	2473	1.4	0	0.4	AluSc_NW_018505794.1:5641425-5642932_-	2	282	-25	+	subfamily17_Owl	AluTa15	1	280	0	9485	owl monkey
1569	51	2413	1.5	0	0	AluSc8_NW_018491606.1:1384-2875_+	1	273	-18	+	subfamily17_Owl	AluTa15	1	273	-7	1165	owl monkey
1570	52	2414	1.5	2.2	0	AluSc8_NW_018504197.1:73925-75427_+	1	274	-28	+	subfamily17_Owl	AluTa15	1	280	0	4462	owl monkey
1571	53	2481	1.5	0	0.4	AluSc_NW_018502161.1:4053840-4055357_-	1	311	-6	+	subfamily17_Owl	AluTa15	1	309	0	8759	owl monkey
1572	54	2452	1.8	0	0.4	AluSc8_NW_018488552.1:1863511-1865020_-	1	281	-28	+	subfamily17_Owl	AluTa15	1	280	0	590	owl monkey
1573	55	2552	1.8	0	1.6	AluSc8_NW_018489645.1:1546897-1548402_+	1	298	-7	+	subfamily17_Owl	AluTa15	1	280	0	813	owl monkey
1574	56	2427	1.8	0.7	0	AluSc8_NW_018489839.1:1581538-1583039_-	2	279	-22	+	subfamily17_Owl	AluTa15	1	280	0	910	owl monkey
1575	57	2253	1.8	1.4	1.1	AluSc8_NW_018495580.1:8368702-8370206_-	1	279	-25	+	subfamily17_Owl	AluTa15	1	280	0	1736	owl monkey
1576	58	2552	1.8	0	1.6	AluSc8_NW_018497929.1:5204238-5205743_-	2	299	-6	+	subfamily17_Owl	AluTa15	1	280	0	2006	owl monkey
1577	59	2552	1.8	0	1.6	AluSc8_NW_018498341.1:3884766-3886271_+	1	298	-7	+	subfamily17_Owl	AluTa15	1	280	0	2063	owl monkey
1578	60	2503	1.8	0	0	AluSc8_NW_018501792.1:825171-826668_-	2	281	-16	+	subfamily17_Owl	AluTa15	1	280	0	2985	owl monkey
1579	61	2433	1.8	0	0.4	AluSc8_NW_018503519.1:21593205-21594704_-	2	282	-17	+	subfamily17_Owl	AluTa15	1	280	0	3823	owl monkey
1580	62	2435	1.8	0	0	AluSc8_NW_018505315.1:2521430-2522921_-	1	273	-18	+	subfamily17_Owl	AluTa15	1	273	-7	4801	owl monkey
1581	63	2490	1.8	0	0	AluSc8_NW_018507345.1:2225894-2227397_+	1	280	-23	+	subfamily17_Owl	AluTa15	1	280	0	5869	owl monkey
1582	64	2485	1.8	0	0	AluSc8_NW_018511068.1:5245886-5247375_+	1	280	-9	+	subfamily17_Owl	AluTa15	1	280	0	6925	owl monkey
1583	65	2448	1.8	0	1.1	AluSc8_NW_018511797.1:4181063-4182562_-	2	284	-15	+	subfamily17_Owl	AluTa15	1	280	0	7117	owl monkey
1584	66	2418	1.8	0	1.4	AluSc_NW_018500140.1:4739032-4740533_-	2	285	-16	+	subfamily17_Owl	AluTa15	1	280	0	8497	owl monkey
1585	67	2460	1.8	0	0.4	AluSc_NW_018506381.1:6207152-6208663_-	2	282	-29	+	subfamily17_Owl	AluTa15	1	280	0	9652	owl monkey
1586	68	2286	1.8	1.8	0.4	AluSq2_NW_018489443.1:1997970-1999482_+	1	275	-37	+	subfamily17_Owl	AluTa15	2	280	0	10656	owl monkey
1587	69	2270	1.8	1.4	0.7	AluSq2_NW_018513582.1:890846-892335_+	1	278	-11	+	subfamily17_Owl	AluTa15	1	280	0	10843	owl monkey
1588	1	2289	1.5	1.9	0	AluSc8_NW_018507789.1:10279055-10280535_+	1	268	-12	+	subfamily18_JB	AluTa15	2	274	0	5987	squirrel monkey
1589	1	2553	0	0	0	AluSc8_NW_018489399.1:16585173-16586680_-	2	281	-26	+	subfamily19_Owl	AluTa15	1	280	0	716	owl monkey
1590	2	2553	0	0	0	AluSc8_NW_018508111.1:4198614-4200116_+	1	280	-22	+	subfamily19_Owl	AluTa15	1	280	0	6153	owl monkey
1591	3	2509	0.3	0	0.7	AluSc8_NW_018513256.1:62740-64231_+	1	282	-9	+	subfamily19_Owl	AluTa15	1	280	0	7381	owl monkey
1592	4	2535	0.4	0	0	AluSc8_NW_018486322.1:790534-792016_+	1	280	-2	+	subfamily19_Owl	AluTa15	1	280	0	110	owl monkey
1593	5	2525	0.4	0	0	AluSc8_NW_018495691.1:777726-779232_+	1	278	-28	+	subfamily19_Owl	AluTa15	1	278	-2	1779	owl monkey
1594	6	2545	0.4	0	0	AluSc8_NW_018501325.1:2476893-2478397_-	2	281	-23	+	subfamily19_Owl	AluTa15	1	280	0	2677	owl monkey
1595	7	2484	0.4	0	2.1	AluSc8_NW_018505794.1:19124292-19125799_-	2	287	-20	+	subfamily19_Owl	AluTa15	1	280	0	4978	owl monkey
1596	8	2544	0.4	0	0	AluSc8_NW_018506348.1:664807-666316_+	1	280	-29	+	subfamily19_Owl	AluTa15	1	280	0	5408	owl monkey
1597	9	2545	0.4	0	0	AluSc8_NW_018506517.1:603567-605069_-	2	281	-21	+	subfamily19_Owl	AluTa15	1	280	0	5556	owl monkey
1598	10	2489	0.4	0.4	0	AluSc8_NW_018508469.1:1838468-1839957_+	1	279	-10	+	subfamily19_Owl	AluTa15	1	280	0	6300	owl monkey
1599	11	2514	0.4	0	0.4	AluSc_NW_018488858.1:10960924-10962428_-	2	282	-22	+	subfamily19_Owl	AluTa15	1	280	0	7875	owl monkey
1600	12	2514	0.4	0	0.4	AluSc_NW_018502920.1:530542-532044_-	2	282	-20	+	subfamily19_Owl	AluTa15	1	280	0	8912	owl monkey
1601	13	2374	0.4	1.4	0	AluSx3_NW_018492988.1:832189-833686_+	1	276	-21	+	subfamily19_Owl	AluTa15	1	280	0	11096	owl monkey
1602	14	2507	0.7	0	0	AluSc8_NW_018486688.1:2558090-2559585_-	2	281	-14	+	subfamily19_Owl	AluTa15	1	280	0	162	owl monkey
1603	15	2535	0.7	0	0	AluSc8_NW_018488858.1:21184966-21186462_-	2	281	-15	+	subfamily19_Owl	AluTa15	1	280	0	661	owl monkey
1604	16	2512	0.7	0	0	AluSc8_NW_018489645.1:496310-497811_+	1	280	-21	+	subfamily19_Owl	AluTa15	1	280	0	825	owl monkey
1605	17	2535	0.7	0	0	AluSc8_NW_018494310.1:2558-4066_+	1	280	-28	+	subfamily19_Owl	AluTa15	1	280	0	1534	owl monkey
1606	18	2462	0.7	0	0	AluSc8_NW_018496276.1:231625-233126_+	1	274	-27	+	subfamily19_Owl	AluTa15	1	274	-6	1887	owl monkey
1607	19	2509	0.7	0	0	AluSc8_NW_018498341.1:12039579-12041077_-	2	281	-17	+	subfamily19_Owl	AluTa15	1	280	0	2046	owl monkey
1608	20	2534	0.7	0	0	AluSc8_NW_018500140.1:3642001-3643497_-	2	281	-15	+	subfamily19_Owl	AluTa15	1	280	0	2422	owl monkey
1609	21	2425	0.7	0	0.7	AluSc8_NW_018501310.1:3711730-3713229_+	1	274	-25	+	subfamily19_Owl	AluTa15	2	273	-7	2643	owl monkey
1610	22	2375	0.7	1.1	0.4	AluSc8_NW_018503468.1:8044162-8045655_+	1	278	-15	+	subfamily19_Owl	AluTa15	1	280	0	3782	owl monkey
1611	23	2535	0.7	0	0	AluSc8_NW_018504048.1:4079607-4081113_-	2	281	-25	+	subfamily19_Owl	AluTa15	1	280	0	4350	owl monkey
1612	24	2386	0.7	0.4	1.4	AluSc8_NW_018505554.1:3864718-3866224_+	1	281	-25	+	subfamily19_Owl	AluTa15	3	280	0	4879	owl monkey
1613	25	2513	0.7	0	0	AluSc8_NW_018507473.1:853770-855273_-	2	281	-22	+	subfamily19_Owl	AluTa15	1	280	0	5914	owl monkey
1614	26	2500	0.7	0	0.7	AluSc8_NW_018507772.1:2710561-2712072_+	1	282	-29	+	subfamily19_Owl	AluTa15	1	280	0	5967	owl monkey
1615	27	2339	0.7	1.1	1.1	AluSc_NW_018495981.1:2808299-2809808_-	2	281	-28	+	subfamily19_Owl	AluTa15	1	280	0	8259	owl monkey
1616	28	2496	0.7	0	0.4	AluSc_NW_018503468.1:11579683-11581187_-	2	282	-22	+	subfamily19_Owl	AluTa15	1	280	0	9008	owl monkey
1617	29	2488	0.7	0	1.4	AluSc_NW_018505794.1:35043179-35044683_-	2	285	-19	+	subfamily19_Owl	AluTa15	1	280	0	9482	owl monkey
1618	30	2495	1.1	0	0	AluSc8_NW_018490409.1:4262787-4264290_+	1	280	-23	+	subfamily19_Owl	AluTa15	1	280	0	998	owl monkey
1619	31	2527	1.1	0	0	AluSc8_NW_018495134.1:1509215-1510714_+	1	280	-19	+	subfamily19_Owl	AluTa15	1	280	0	1583	owl monkey
1620	32	2507	1.1	0	0	AluSc8_NW_018497016.1:2051850-2053356_+	1	278	-28	+	subfamily19_Owl	AluTa15	1	278	-2	1921	owl monkey
1621	33	2492	1.1	0	0	AluSc8_NW_018497929.1:2048497-2049997_+	1	280	-20	+	subfamily19_Owl	AluTa15	1	280	0	1995	owl monkey
1622	34	2525	1.1	0	0	AluSc8_NW_018501671.1:11673955-11675461_-	2	281	-25	+	subfamily19_Owl	AluTa15	1	280	0	2919	owl monkey
1623	35	2439	1.1	0	0	AluSc8_NW_018502733.1:2790981-2792481_+	1	273	-27	+	subfamily19_Owl	AluTa15	1	273	-7	3340	owl monkey
1624	36	2527	1.1	0	0	AluSc8_NW_018503468.1:1084058-1085563_-	2	281	-24	+	subfamily19_Owl	AluTa15	1	280	0	3745	owl monkey
1625	37	2173	1.1	2.5	1.8	AluSc8_NW_018503468.1:5018043-5019539_-	2	279	-17	+	subfamily19_Owl	AluTa15	1	280	0	3766	owl monkey
1626	38	2525	1.1	0	0	AluSc8_NW_018505863.1:9051781-9053282_-	2	281	-20	+	subfamily19_Owl	AluTa15	1	280	0	5111	owl monkey
1627	39	2312	1.1	1.8	0	AluSc8_NW_018505940.1:1858055-1859555_-	2	276	-24	+	subfamily19_Owl	AluTa15	1	280	0	5160	owl monkey
1628	40	2478	1.1	0	0.4	AluSc8_NW_018508133.1:2261112-2262607_-	2	282	-13	+	subfamily19_Owl	AluTa15	1	280	0	6166	owl monkey
1629	41	2497	1.1	0	0.4	AluSc8_NW_018509739.1:1255683-1257193_+	1	281	-29	+	subfamily19_Owl	AluTa15	1	280	0	6593	owl monkey
1630	42	2526	1.1	0	0	AluSc8_NW_018511366.1:16936924-16938428_+	1	280	-24	+	subfamily19_Owl	AluTa15	1	280	0	6988	owl monkey
1631	43	2526	1.1	0	0	AluSc_NW_018487151.1:1129709-1131213_-	2	281	-23	+	subfamily19_Owl	AluTa15	1	280	0	7727	owl monkey
1632	44	2497	1.1	0	0.4	AluSc_NW_018502979.1:327114-328615_+	1	281	-20	+	subfamily19_Owl	AluTa15	1	280	0	8916	owl monkey
1633	45	2484	1.1	0	1.1	AluSc_NW_018503629.1:10543267-10544779_+	1	283	-29	+	subfamily19_Owl	AluTa15	1	280	0	9103	owl monkey
1634	46	2241	1.1	1.4	1.1	AluSc_NW_018505596.1:4621438-4622940_+	1	277	-25	+	subfamily19_Owl	AluTa15	1	278	-2	9419	owl monkey
1635	47	2158	1.1	2.9	0.4	AluTa10_NW_018490398.1:2282189-2283667_+	1	273	-5	+	subfamily19_Owl	AluTa15	1	280	0	12299	owl monkey
1636	48	2309	1.4	1.1	0.4	AluSc8_NW_018487771.1:12311435-12312936_-	2	279	-22	+	subfamily19_Owl	AluTa15	1	280	0	392	owl monkey
1637	49	2423	1.4	0	0	AluSc8_NW_018490409.1:2320749-2322246_-	2	276	-21	+	subfamily19_Owl	AluTa15	1	275	-5	989	owl monkey
1638	50	2456	1.4	0	1.4	AluSc8_NW_018491627.1:11015550-11017060_+	1	284	-26	+	subfamily19_Owl	AluTa15	1	280	0	1168	owl monkey
1639	51	2480	1.4	0	0	AluSc8_NW_018501408.1:8019529-8021029_-	2	281	-19	+	subfamily19_Owl	AluTa15	1	280	0	2744	owl monkey
1640	52	2515	1.4	0	0	AluSc8_NW_018511601.1:1001494-1002996_-	2	281	-21	+	subfamily19_Owl	AluTa15	1	280	0	7073	owl monkey
1641	53	2451	1.4	0	1.4	AluSc_NW_018502612.1:378678-380174_-	2	285	-11	+	subfamily19_Owl	AluTa15	1	280	0	8836	owl monkey
1642	54	2480	1.4	0	0	AluSc_NW_018502932.1:552119-553616_-	2	281	-16	+	subfamily19_Owl	AluTa15	1	280	0	8914	owl monkey
1643	55	2218	1.5	1.9	0.4	AluSc8_NW_018501577.1:723154-724626_-	2	272	0	+	subfamily19_Owl	AluTa15	1	275	-5	2887	owl monkey
1644	56	2133	1.5	1.8	1.8	AluSx3_NW_018487315.1:6823458-6824964_+	1	280	-26	+	subfamily19_Owl	AluTa15	1	280	0	10929	owl monkey
1645	57	2458	1.8	0	0	AluSc8_NW_018486804.1:638381-639892_-	2	281	-30	+	subfamily19_Owl	AluTa15	1	280	0	181	owl monkey
1646	58	2483	1.8	0	0	AluSc8_NW_018494243.1:7710122-7711617_+	2	280	-15	+	subfamily19_Owl	AluTa15	2	280	0	1528	owl monkey
1647	59	2471	1.8	0	0	AluSc8_NW_018496194.1:11936828-11938325_+	1	280	-17	+	subfamily19_Owl	AluTa15	1	280	0	1874	owl monkey
1648	60	2471	1.8	0	0	AluSc8_NW_018501577.1:2272540-2274041_+	1	280	-21	+	subfamily19_Owl	AluTa15	1	280	0	2856	owl monkey
1649	61	2495	1.8	0	0	AluSc8_NW_018502886.1:12506963-12508462_+	1	280	-19	+	subfamily19_Owl	AluTa15	1	280	0	3417	owl monkey
1650	62	2458	1.8	0	0	AluSc8_NW_018506567.1:2712710-2714209_-	2	281	-18	+	subfamily19_Owl	AluTa15	1	280	0	5620	owl monkey
1651	63	2394	1.8	1.8	0	AluSc8_NW_018507635.1:3878346-3879836_+	1	275	-15	+	subfamily19_Owl	AluTa15	1	280	0	5932	owl monkey
1652	64	2383	1.8	0.7	0	AluSc_NW_018487771.1:9265691-9267186_-	2	279	-16	+	subfamily19_Owl	AluTa15	1	280	0	7794	owl monkey
1653	1	2503	0.4	0	0	AluSc8_NW_018498342.1:4015408-4016905_+	1	277	-20	+	subfamily20_Owl	AluTa15	1	277	0	2110	owl monkey
1654	2	2503	0.4	0	0	AluSc8_NW_018503038.1:5043479-5044975_-	2	278	-18	+	subfamily20_Owl	AluTa15	1	277	0	3544	owl monkey
1655	3	2503	0.4	0	0	AluSc8_NW_018505554.1:7580189-7581692_+	1	277	-26	+	subfamily20_Owl	AluTa15	1	277	0	4886	owl monkey
1656	4	2463	0.7	0	0.4	AluSc8_NW_018489828.1:3323895-3325395_+	1	278	-22	+	subfamily20_Owl	AluTa15	1	277	0	866	owl monkey
1657	5	2493	0.7	0	0	AluSc8_NW_018499711.1:10991169-10992661_+	1	277	-15	+	subfamily20_Owl	AluTa15	1	277	0	2322	owl monkey
1658	6	2494	0.7	0	0	AluSc8_NW_018503729.1:695366-696858_-	2	278	-14	+	subfamily20_Owl	AluTa15	1	277	0	4175	owl monkey
1659	7	2494	0.7	0	0	AluSc8_NW_018504467.1:1617537-1619036_-	2	278	-21	+	subfamily20_Owl	AluTa15	1	277	0	4511	owl monkey
1660	8	2497	0.7	0	0	AluSc8_NW_018509335.1:259169-260659_+	1	277	-13	+	subfamily20_Owl	AluTa15	1	277	0	6489	owl monkey
1661	9	2493	0.7	0	0	AluSc8_NW_018511953.1:2533688-2535185_-	2	278	-19	+	subfamily20_Owl	AluTa15	1	277	0	7151	owl monkey
1662	10	2493	0.7	0	0	AluSc8_NW_018514330.1:356253-357757_+	1	277	-27	+	subfamily20_Owl	AluTa15	1	277	0	7538	owl monkey
1663	11	2485	1.1	0	0	AluSc8_NW_018491588.1:6936819-6938314_-	2	278	-17	+	subfamily20_Owl	AluTa15	1	277	0	1151	owl monkey
1664	12	2485	1.1	0	0	AluSc8_NW_018491627.1:5134116-5135616_+	1	277	-23	+	subfamily20_Owl	AluTa15	1	277	0	1193	owl monkey
1665	13	2440	1.1	0	0.4	AluSc8_NW_018493884.1:2404348-2405842_-	1	278	-16	+	subfamily20_Owl	AluTa15	1	277	0	1426	owl monkey
1666	14	2469	1.1	0	0	AluSc8_NW_018501357.1:4200908-4202411_+	1	275	-28	+	subfamily20_Owl	AluTa15	1	275	-2	2706	owl monkey
1667	15	2453	1.1	0	0	AluSc8_NW_018501408.1:7441543-7443018_-	2	275	0	+	subfamily20_Owl	AluTa15	1	274	-3	2741	owl monkey
1668	16	2484	1.1	0	0	AluSc8_NW_018502282.1:574664-576162_+	1	277	-21	+	subfamily20_Owl	AluTa15	1	277	0	3171	owl monkey
1669	17	2484	1.1	0	0	AluSc8_NW_018502359.1:170192-171687_+	1	277	-18	+	subfamily20_Owl	AluTa15	1	277	0	3203	owl monkey
1670	18	2467	1.1	0	0	AluSc8_NW_018506953.1:6719196-6720701_-	1	277	-28	+	subfamily20_Owl	AluTa15	1	277	0	5786	owl monkey
1671	19	2428	1.1	0	1.1	AluSc8_NW_018508094.1:1777544-1779042_+	1	280	-18	+	subfamily20_Owl	AluTa15	1	277	0	6137	owl monkey
1672	20	2485	1.1	0	0	AluSc8_NW_018510139.1:348526-350029_+	1	277	-26	+	subfamily20_Owl	AluTa15	1	277	0	6694	owl monkey
1673	21	2458	1.1	0	0	AluSc8_NW_018511366.1:10885414-10886913_-	2	278	-21	+	subfamily20_Owl	AluTa15	1	277	0	6958	owl monkey
1674	22	2473	1.1	0	0	AluSc8_NW_018513082.1:566269-567771_+	1	276	-26	+	subfamily20_Owl	AluTa15	1	276	-1	7307	owl monkey
1675	23	2418	1.1	0	1.8	AluSc_NW_018510514.1:18382857-18384363_+	1	282	-24	+	subfamily20_Owl	AluTa15	1	277	0	10162	owl monkey
1676	24	2476	1.4	0	0	AluSc8_NW_018487771.1:8680122-8681621_+	1	277	-22	+	subfamily20_Owl	AluTa15	1	277	0	423	owl monkey
1677	25	2451	1.4	0	0	AluSc8_NW_018495691.1:818737-820233_+	1	277	-19	+	subfamily20_Owl	AluTa15	1	277	0	1781	owl monkey
1678	26	2412	1.4	0	1.4	AluSc8_NW_018497593.1:1933837-1935345_+	1	281	-27	+	subfamily20_Owl	AluTa15	1	277	0	1959	owl monkey
1679	27	2431	1.4	0	0	AluSc8_NW_018499555.1:9637688-9639177_-	2	278	-11	+	subfamily20_Owl	AluTa15	1	277	0	2305	owl monkey
1680	28	2449	1.4	0	0	AluSc8_NW_018501917.1:764749-766254_-	2	278	-27	+	subfamily20_Owl	AluTa15	1	277	0	3054	owl monkey
1681	29	2438	1.4	0	0	AluSc8_NW_018502852.1:3116343-3117843_-	2	277	-23	+	subfamily20_Owl	AluTa15	1	276	-1	3395	owl monkey
1682	30	2376	1.4	0	2.2	AluSc8_NW_018503287.1:3404582-3406090_+	1	283	-25	+	subfamily20_Owl	AluTa15	1	277	0	3647	owl monkey
1683	31	2449	1.4	0	0	AluSc8_NW_018503519.1:7768599-7770089_+	1	277	-13	+	subfamily20_Owl	AluTa15	1	277	0	3888	owl monkey
1684	32	2461	1.4	0	0	AluSc8_NW_018504467.1:1180129-1181635_-	2	278	-28	+	subfamily20_Owl	AluTa15	1	277	0	4510	owl monkey
1685	33	2449	1.4	0	0	AluSc8_NW_018505794.1:19781566-19783068_+	1	277	-25	+	subfamily20_Owl	AluTa15	1	277	0	4980	owl monkey
1686	34	2475	1.4	0	0	AluSc8_NW_018505794.1:22380635-22382141_+	1	277	-29	+	subfamily20_Owl	AluTa15	1	277	0	4996	owl monkey
1687	35	2457	1.4	0	0	AluSc8_NW_018505794.1:29369031-29370526_-	2	278	-17	+	subfamily20_Owl	AluTa15	1	277	0	5036	owl monkey
1688	36	2454	1.4	0	0	AluSc8_NW_018506138.1:570690-572196_+	1	277	-29	+	subfamily20_Owl	AluTa15	1	277	0	5380	owl monkey
1689	37	2461	1.4	0	0	AluSc8_NW_018506828.1:13229789-13231283_-	1	277	-17	+	subfamily20_Owl	AluTa15	1	277	0	5679	owl monkey
1690	38	2472	1.4	0	0	AluSc8_NW_018506828.1:3527778-3529284_-	2	278	-28	+	subfamily20_Owl	AluTa15	1	277	0	5711	owl monkey
1691	39	2463	1.4	0	0	AluSc8_NW_018507976.1:7783430-7784916_-	2	278	-8	+	subfamily20_Owl	AluTa15	1	277	0	6087	owl monkey
1692	40	2466	1.4	0	0	AluSc8_NW_018514330.1:5419662-5421158_-	1	277	-19	+	subfamily20_Owl	AluTa15	1	277	0	7548	owl monkey
1693	41	2466	1.4	0	0	AluSx3_NW_018489828.1:4753512-4755014_+	1	276	-26	+	subfamily20_Owl	AluTa15	1	276	-1	11038	owl monkey
1694	42	2364	1.5	1.1	0.4	AluSc8_NW_018487195.1:9456016-9457501_+	1	275	-10	+	subfamily20_Owl	AluTa15	1	277	0	269	owl monkey
1695	43	2387	1.5	0	0.4	AluSc8_NW_018501577.1:4100861-4102355_+	1	272	-22	+	subfamily20_Owl	AluTa15	1	271	-6	2863	owl monkey
1696	44	2262	1.5	0.7	1.4	AluSc8_NW_018503468.1:12006328-12007835_+	1	278	-29	+	subfamily20_Owl	AluTa15	2	277	0	3752	owl monkey
1697	45	2234	1.5	2.2	0	AluSc_NW_018505081.1:1110410-1111900_-	2	272	-18	+	subfamily20_Owl	AluTa15	1	277	0	9327	owl monkey
1698	46	2375	1.8	0.7	0	AluSc8_NW_018486447.1:8848958-8850458_+	1	275	-25	+	subfamily20_Owl	AluTa15	1	277	0	155	owl monkey
1699	47	2365	1.8	0	2.5	AluSc8_NW_018487195.1:8970602-8972110_+	1	284	-24	+	subfamily20_Owl	AluTa15	1	277	0	265	owl monkey
1700	48	2454	1.8	0	0	AluSc8_NW_018488858.1:6726856-6728355_+	1	277	-22	+	subfamily20_Owl	AluTa15	1	277	0	682	owl monkey
1701	49	2467	1.8	0	0	AluSc8_NW_018489399.1:14894233-14895729_-	2	278	-18	+	subfamily20_Owl	AluTa15	1	277	0	706	owl monkey
1702	50	2425	1.8	0.4	0	AluSc8_NW_018490587.1:957885-959384_+	1	276	-23	+	subfamily20_Owl	AluTa15	1	277	0	1061	owl monkey
1703	51	2421	1.8	0	0	AluSc8_NW_018493257.1:13417373-13418879_-	2	278	-28	+	subfamily20_Owl	AluTa15	1	277	0	1334	owl monkey
1704	52	2443	1.8	0	0	AluSc8_NW_018494243.1:4815381-4816885_-	2	278	-26	+	subfamily20_Owl	AluTa15	1	277	0	1508	owl monkey
1705	53	2449	1.8	0	0	AluSc8_NW_018497593.1:731744-733248_-	2	278	-26	+	subfamily20_Owl	AluTa15	1	277	0	1982	owl monkey
1706	54	2398	1.8	0	0	AluSc8_NW_018497893.1:1531600-1533091_-	2	274	-17	+	subfamily20_Owl	AluTa15	1	273	-4	1990	owl monkey
1707	55	2405	1.8	0	0	AluSc8_NW_018499711.1:1304011-1305503_+	1	273	-19	+	subfamily20_Owl	AluTa15	1	273	-4	2330	owl monkey
1708	56	2452	1.8	0	0	AluSc8_NW_018501611.1:2941884-2943374_+	1	277	-13	+	subfamily20_Owl	AluTa15	1	277	0	2903	owl monkey
1709	57	2436	1.8	0	0	AluSc8_NW_018502062.1:4490023-4491512_+	1	277	-12	+	subfamily20_Owl	AluTa15	1	277	0	3096	owl monkey
1710	58	2414	1.8	0.4	0	AluSc8_NW_018502359.1:6769476-6770979_-	2	277	-26	+	subfamily20_Owl	AluTa15	1	277	0	3215	owl monkey
1711	59	2441	1.8	0	0	AluSc8_NW_018504467.1:4023587-4025093_+	1	277	-29	+	subfamily20_Owl	AluTa15	1	277	0	4519	owl monkey
1712	60	2414	1.8	0	0.4	AluSc8_NW_018505408.1:5658615-5660121_-	2	279	-27	+	subfamily20_Owl	AluTa15	1	277	0	4840	owl monkey
1713	61	2436	1.8	0	0	AluSc8_NW_018505709.1:1803706-1805199_+	1	277	-16	+	subfamily20_Owl	AluTa15	1	277	0	4921	owl monkey
1714	62	2457	1.8	0	0	AluSc8_NW_018505794.1:10160847-10162326_-	2	278	-1	+	subfamily20_Owl	AluTa15	1	277	0	4942	owl monkey
1715	63	2440	1.8	0	0	AluSc8_NW_018505794.1:16338600-16340102_-	2	278	-24	+	subfamily20_Owl	AluTa15	1	277	0	4961	owl monkey
1716	64	2466	1.8	0	0	AluSc8_NW_018506370.1:6344724-6346213_+	1	277	-12	+	subfamily20_Owl	AluTa15	1	277	0	5454	owl monkey
1717	65	2445	1.8	0	0	AluSc8_NW_018506521.1:8869866-8871369_-	2	278	-25	+	subfamily20_Owl	AluTa15	1	277	0	5606	owl monkey
1718	66	2430	1.8	0	0.7	AluSc8_NW_018506828.1:13622969-13624463_+	1	279	-15	+	subfamily20_Owl	AluTa15	1	277	0	5681	owl monkey
1719	67	2444	1.8	0	0	AluSc8_NW_018507345.1:661970-663472_-	2	278	-24	+	subfamily20_Owl	AluTa15	1	277	0	5877	owl monkey
1720	68	2467	1.8	0	0	AluSc8_NW_018507976.1:6551424-6552913_-	2	278	-11	+	subfamily20_Owl	AluTa15	1	277	0	6081	owl monkey
1721	69	2454	1.8	0	0	AluSc8_NW_018508851.1:369944-371442_+	1	277	-21	+	subfamily20_Owl	AluTa15	1	277	0	6411	owl monkey
1722	70	2402	1.8	0	0	AluSc8_NW_018508981.1:660776-662250_+	1	274	0	+	subfamily20_Owl	AluTa15	1	274	-3	6427	owl monkey
1723	71	2453	1.8	0	0	AluSc8_NW_018510514.1:24146420-24147946_-	2	278	-48	+	subfamily20_Owl	AluTa15	1	277	0	6787	owl monkey
1724	72	2467	1.8	0	0	AluSc8_NW_018510514.1:6338389-6339876_-	2	278	-9	+	subfamily20_Owl	AluTa15	1	277	0	6822	owl monkey
1725	73	2439	1.8	0	0	AluSc8_NW_018510861.1:649141-650634_-	2	278	-15	+	subfamily20_Owl	AluTa15	1	277	0	6870	owl monkey
1726	74	2449	1.8	0	0	AluSc8_NW_018511366.1:8568313-8569800_+	1	277	-10	+	subfamily20_Owl	AluTa15	1	277	0	7062	owl monkey
1727	75	2467	1.8	0	0	AluSc8_NW_018513626.1:10501295-10502786_+	1	277	-14	+	subfamily20_Owl	AluTa15	1	277	0	7443	owl monkey
1728	76	2417	1.8	0	0.7	AluSc_NW_018504731.1:2256379-2257874_+	1	279	-16	+	subfamily20_Owl	AluTa15	1	277	0	9304	owl monkey
1729	77	2445	1.8	0	0	AluSx3_NW_018488858.1:20200439-20201935_+	1	277	-19	+	subfamily20_Owl	AluTa15	1	277	0	10995	owl monkey
1730	78	2292	1.9	3.4	0	AluSx3_NW_018504164.1:9239016-9240510_+	1	268	-26	+	subfamily20_Owl	AluTa15	1	277	0	11668	owl monkey
1731	79	2159	1.9	1.8	0.7	AluTa10_NW_018504635.1:1906358-1907831_-	2	273	0	+	subfamily20_Owl	AluTa15	1	275	-2	12389	owl monkey
1732	1	2449	1.4	0	0	AluSc_NW_018503184.1:11124572-11126061_-	2	277	-12	+	subfamily21_Owl	AluSc	1	276	0	8946	owl monkey
1733	1	2532	0.4	0	0	AluSc8_NW_018495981.1:17111740-17113238_-	1	279	-19	+	subfamily23_Owl	AluTa15	1	279	0	1814	owl monkey
1734	2	2405	0.4	0.4	1.1	AluSc8_NW_018502759.1:4123003-4124520_-	2	282	-35	+	subfamily23_Owl	AluTa15	1	279	0	3365	owl monkey
1735	3	2532	0.4	0	0	AluSc8_NW_018503376.1:5348949-5350444_+	1	279	-16	+	subfamily23_Owl	AluTa15	1	279	0	3714	owl monkey
1736	4	2510	0.7	0	0	AluSc8_NW_018514491.1:3484647-3486145_+	1	279	-19	+	subfamily23_Owl	AluTa15	1	279	0	7594	owl monkey
1737	5	2472	1.1	0.4	0	AluSc8_NW_018488329.1:5585984-5587505_-	2	279	-42	+	subfamily23_Owl	AluTa15	1	279	0	575	owl monkey
1738	6	2492	1.1	0	0	AluSc8_NW_018501015.1:7985110-7986609_+	1	279	-20	+	subfamily23_Owl	AluTa15	1	279	0	2566	owl monkey
1739	7	2476	1.1	0	0.7	AluSc8_NW_018503256.1:629155-630651_+	1	281	-15	+	subfamily23_Owl	AluTa15	1	279	0	3630	owl monkey
1740	8	2491	1.1	0	0	AluSc8_NW_018504624.1:401577-403057_-	2	280	0	+	subfamily23_Owl	AluTa15	1	279	0	4569	owl monkey
1741	9	2492	1.4	0	0	AluSc8_NW_018485987.1:1378293-1379794_+	1	279	-22	+	subfamily23_Owl	AluTa15	1	279	0	66	owl monkey
1742	10	2486	1.4	0	0	AluSc8_NW_018486447.1:4536144-4537622_-	2	278	0	+	subfamily23_Owl	AluTa15	1	277	-2	143	owl monkey
1743	11	2483	1.4	0	0	AluSc8_NW_018486916.1:7383971-7385463_+	1	278	-14	+	subfamily23_Owl	AluTa15	2	279	0	207	owl monkey
1744	12	2503	1.4	0	0	AluSc8_NW_018506567.1:3589434-3590929_-	2	280	-15	+	subfamily23_Owl	AluTa15	1	279	0	5630	owl monkey
1745	13	2492	1.4	0	0	AluSc8_NW_018508111.1:5751934-5753440_-	2	280	-26	+	subfamily23_Owl	AluTa15	1	279	0	6159	owl monkey
1746	14	2247	1.5	5.7	0	AluSc8_NW_018505940.1:31947730-31949203_+	1	264	-9	+	subfamily23_Owl	AluTa15	1	279	0	5215	owl monkey
1747	15	2411	1.5	0	0	AluSx3_NW_018513125.1:244397-245869_-	2	272	0	+	subfamily23_Owl	AluTa15	1	271	-8	12211	owl monkey
1748	16	2470	1.8	0	0	AluSc8_NW_018492229.1:17940-19442_-	1	279	-23	+	subfamily23_Owl	AluTa15	1	279	0	1226	owl monkey
1749	17	2481	1.8	0	0	AluSc8_NW_018498341.1:4592540-4594040_-	2	280	-20	+	subfamily23_Owl	AluTa15	1	279	0	2067	owl monkey
1750	18	2393	1.8	0	1.4	AluSc8_NW_018502852.1:2295950-2297449_+	1	282	-17	+	subfamily23_Owl	AluTa15	2	279	0	3391	owl monkey
1751	19	2472	1.8	0	0	AluSc8_NW_018503519.1:8621717-8623216_+	1	278	-21	+	subfamily23_Owl	AluTa15	2	279	0	3893	owl monkey
1752	20	2473	1.8	0	0	AluSc8_NW_018504141.1:4793251-4794738_+	1	279	-8	+	subfamily23_Owl	AluTa15	1	279	0	4396	owl monkey
1753	21	2486	1.8	0	0	AluSc8_NW_018505940.1:24517629-24519124_+	1	279	-16	+	subfamily23_Owl	AluTa15	1	279	0	5185	owl monkey
1754	22	2447	1.8	0	0	AluSc8_NW_018510559.1:110008-111513_-	2	280	-25	+	subfamily23_Owl	AluTa15	1	279	0	6833	owl monkey
1755	23	2429	1.8	0.7	0	AluSc8_NW_018513125.1:470158-471652_-	1	277	-17	+	subfamily23_Owl	AluTa15	1	279	0	7336	owl monkey
1756	24	2453	1.8	0	0	AluSx3_NW_018502688.1:439229-440731_+	1	277	-25	+	subfamily23_Owl	AluTa15	3	279	0	11476	owl monkey
1757	25	2496	1.8	0	0	AluSx3_NW_018508880.1:726350-727832_+	1	279	-3	+	subfamily23_Owl	AluTa15	1	279	0	12048	owl monkey
1758	26	2347	1.9	0.4	0	AluSx3_NW_018503629.1:8449414-8450912_+	1	268	-30	+	subfamily23_Owl	AluTa15	1	269	-10	11605	owl monkey
1759	1	2516	0	0	0.4	AluSc8_NW_018487996.1:16014548-16016047_-	1	280	-19	+	subfamily24_Owl	AluTa15	1	279	0	504	owl monkey
1760	2	2509	0	0	0.4	AluSc8_NW_018488329.1:2804252-2805751_+	1	279	-20	+	subfamily24_Owl	AluTa15	2	279	0	561	owl monkey
1761	3	2509	0	0	0.4	AluSc8_NW_018493257.1:5510922-5512418_+	1	279	-17	+	subfamily24_Owl	AluTa15	2	279	0	1353	owl monkey
1762	4	2444	0	0	1.8	AluSc8_NW_018494005.1:1934751-1936264_-	1	284	-29	+	subfamily24_Owl	AluTa15	1	279	0	1444	owl monkey
1763	5	2516	0	0	0.4	AluSc8_NW_018494243.1:7491922-7493412_-	1	280	-10	+	subfamily24_Owl	AluTa15	1	279	0	1521	owl monkey
1764	6	2443	0	0	2.9	AluSc8_NW_018494243.1:7511617-7513115_+	1	286	-12	+	subfamily24_Owl	AluTa15	2	279	0	1522	owl monkey
1765	7	2468	0	0	1.8	AluSc8_NW_018495134.1:2506570-2508078_-	1	284	-24	+	subfamily24_Owl	AluTa15	1	279	0	1588	owl monkey
1766	8	2509	0	0	0.4	AluSc8_NW_018495318.1:12651611-12653109_+	1	279	-19	+	subfamily24_Owl	AluTa15	2	279	0	1637	owl monkey
1767	9	2516	0	0	0.4	AluSc8_NW_018495648.1:6618076-6619577_-	1	280	-21	+	subfamily24_Owl	AluTa15	1	279	0	1750	owl monkey
1768	10	2516	0	0	0.4	AluSc8_NW_018498718.1:212210-213718_-	1	280	-28	+	subfamily24_Owl	AluTa15	1	279	0	2153	owl monkey
1769	11	2516	0	0	0.4	AluSc8_NW_018501278.1:1159514-1161018_-	1	280	-24	+	subfamily24_Owl	AluTa15	1	279	0	2626	owl monkey
1770	12	2509	0	0	0.4	AluSc8_NW_018501792.1:8224757-8226265_+	1	279	-29	+	subfamily24_Owl	AluTa15	2	279	0	2984	owl monkey
1771	13	2509	0	0	0.4	AluSc8_NW_018503519.1:17627116-17628617_+	1	279	-22	+	subfamily24_Owl	AluTa15	2	279	0	3814	owl monkey
1772	14	2509	0	0	0.4	AluSc8_NW_018503519.1:299866-301372_+	1	279	-27	+	subfamily24_Owl	AluTa15	2	279	0	3855	owl monkey
1773	15	2516	0	0	0.4	AluSc8_NW_018505618.1:232987-234480_-	1	280	-13	+	subfamily24_Owl	AluTa15	1	279	0	4915	owl monkey
1774	16	2516	0	0	0.4	AluSc8_NW_018506446.1:1431671-1433166_-	1	280	-15	+	subfamily24_Owl	AluTa15	1	279	0	5507	owl monkey
1775	17	2498	0	0	0.4	AluSc8_NW_018506521.1:9813479-9814971_-	1	278	-14	+	subfamily24_Owl	AluTa15	1	277	-2	5612	owl monkey
1776	18	2509	0	0	0.4	AluSc8_NW_018506919.1:5688356-5689859_+	1	279	-24	+	subfamily24_Owl	AluTa15	2	279	0	5756	owl monkey
1777	19	2509	0	0	0.4	AluSc8_NW_018508349.1:612464-613967_+	1	279	-24	+	subfamily24_Owl	AluTa15	2	279	0	6234	owl monkey
1778	20	2272	0	1.1	1.8	AluSq2_NW_018490409.1:4280807-4282316_+	1	280	-29	+	subfamily24_Owl	AluTa15	2	279	0	10663	owl monkey
1779	21	2471	0	0.4	0.4	AluSq2_NW_018501792.1:8229938-8231443_+	1	278	-27	+	subfamily24_Owl	AluTa15	2	279	0	10717	owl monkey
1780	22	2507	0.4	0	0.4	AluSc8_NW_018485986.1:14511224-14512718_-	1	280	-14	+	subfamily24_Owl	AluTa15	1	279	0	14	owl monkey
1781	23	2459	0.4	0	1.4	AluSc8_NW_018485986.1:4819380-4820890_+	1	282	-28	+	subfamily24_Owl	AluTa15	2	279	0	39	owl monkey
1782	24	2494	0.4	0	0.4	AluSc8_NW_018487315.1:6739626-6741129_-	1	280	-23	+	subfamily24_Owl	AluTa15	1	279	0	296	owl monkey
1783	25	2500	0.4	0	0.4	AluSc8_NW_018487698.1:4760590-4762091_+	1	279	-22	+	subfamily24_Owl	AluTa15	2	279	0	335	owl monkey
1784	26	2383	0.4	0.7	0.7	AluSc8_NW_018487771.1:7816887-7818381_-	1	279	-15	+	subfamily24_Owl	AluTa15	1	279	0	419	owl monkey
1785	27	2508	0.4	0	0.4	AluSc8_NW_018488858.1:17384212-17385709_-	1	280	-17	+	subfamily24_Owl	AluTa15	1	279	0	649	owl monkey
1786	28	2508	0.4	0	0.4	AluSc8_NW_018489828.1:7955529-7957024_-	1	280	-15	+	subfamily24_Owl	AluTa15	1	279	0	900	owl monkey
1787	29	2507	0.4	0	0.4	AluSc8_NW_018491265.1:279362-280862_-	1	280	-20	+	subfamily24_Owl	AluTa15	1	279	0	1106	owl monkey
1788	30	2462	0.4	0.4	0.4	AluSc8_NW_018491462.1:4291815-4293318_+	1	278	-25	+	subfamily24_Owl	AluTa15	2	279	0	1115	owl monkey
1789	31	2500	0.4	0	0.4	AluSc8_NW_018492092.1:2402457-2403956_+	1	279	-20	+	subfamily24_Owl	AluTa15	2	279	0	1218	owl monkey
1790	32	2493	0.4	0	0.4	AluSc8_NW_018494005.1:7214546-7216058_-	1	280	-32	+	subfamily24_Owl	AluTa15	1	279	0	1470	owl monkey
1791	33	2508	0.4	0	0.4	AluSc8_NW_018497929.1:4495950-4497447_-	1	280	-17	+	subfamily24_Owl	AluTa15	1	279	0	2003	owl monkey
1792	34	2508	0.4	0	0.4	AluSc8_NW_018498718.1:1459081-1460577_-	1	280	-16	+	subfamily24_Owl	AluTa15	1	279	0	2150	owl monkey
1793	35	2507	0.4	0	0.4	AluSc8_NW_018499555.1:5655529-5657035_-	1	280	-26	+	subfamily24_Owl	AluTa15	1	279	0	2295	owl monkey
1794	36	2500	0.4	0	0.4	AluSc8_NW_018499711.1:2886572-2888080_+	1	279	-29	+	subfamily24_Owl	AluTa15	2	279	0	2346	owl monkey
1795	37	2508	0.4	0	0.4	AluSc8_NW_018500140.1:391180-392680_-	1	280	-20	+	subfamily24_Owl	AluTa15	1	279	0	2427	owl monkey
1796	38	2467	0.4	0	0.4	AluSc8_NW_018500372.1:7397646-7399155_+	1	277	-32	+	subfamily24_Owl	AluTa15	2	277	-2	2467	owl monkey
1797	39	2507	0.4	0	0.4	AluSc8_NW_018500483.1:7754228-7755728_-	1	280	-20	+	subfamily24_Owl	AluTa15	1	279	0	2501	owl monkey
1798	40	2501	0.4	0	0.4	AluSc8_NW_018501671.1:10606440-10607943_+	1	279	-24	+	subfamily24_Owl	AluTa15	2	279	0	2909	owl monkey
1799	41	2501	0.4	0	0.4	AluSc8_NW_018502359.1:2897850-2899356_+	1	279	-27	+	subfamily24_Owl	AluTa15	2	279	0	3206	owl monkey
1800	42	2500	0.4	0	0.4	AluSc8_NW_018503038.1:3216368-3217872_+	1	279	-25	+	subfamily24_Owl	AluTa15	2	279	0	3538	owl monkey
1801	43	2486	0.4	0	0.4	AluSc8_NW_018503287.1:4339314-4340822_+	1	279	-29	+	subfamily24_Owl	AluTa15	2	279	0	3653	owl monkey
1802	44	2501	0.4	0	0.4	AluSc8_NW_018503592.1:6484859-6486362_+	1	279	-24	+	subfamily24_Owl	AluTa15	2	279	0	3984	owl monkey
1803	45	2501	0.4	0	0.4	AluSc8_NW_018503629.1:14666607-14668114_+	1	279	-28	+	subfamily24_Owl	AluTa15	2	279	0	4033	owl monkey
1804	46	2465	0.4	0	1.1	AluSc8_NW_018503925.1:19879946-19881451_+	1	281	-24	+	subfamily24_Owl	AluTa15	2	279	0	4232	owl monkey
1805	47	2478	0.4	0	0.7	AluSc8_NW_018504125.1:3067893-3069384_-	1	281	-10	+	subfamily24_Owl	AluTa15	1	279	0	4373	owl monkey
1806	48	2416	0.4	0.4	0.7	AluSc8_NW_018505187.1:8724197-8725694_+	1	279	-18	+	subfamily24_Owl	AluTa15	2	279	0	4717	owl monkey
1807	49	2507	0.4	0	0.4	AluSc8_NW_018505952.1:5104484-5105992_-	1	280	-28	+	subfamily24_Owl	AluTa15	1	279	0	5291	owl monkey
1808	50	2488	0.4	0	0.4	AluSc8_NW_018506348.1:1237479-1238975_-	1	280	-16	+	subfamily24_Owl	AluTa15	1	279	0	5406	owl monkey
1809	51	2501	0.4	0	0.4	AluSc8_NW_018510699.1:3973676-3975175_+	1	279	-20	+	subfamily24_Owl	AluTa15	2	279	0	6848	owl monkey
1810	52	2477	0.4	0	0.7	AluSc8_NW_018511366.1:11405727-11407223_-	1	281	-15	+	subfamily24_Owl	AluTa15	1	279	0	6959	owl monkey
1811	53	2433	0.4	0	1.8	AluSc8_NW_018511366.1:19803491-19804995_+	1	283	-21	+	subfamily24_Owl	AluTa15	2	279	0	7007	owl monkey
1812	54	2501	0.4	0	0.4	AluSc8_NW_018511366.1:8457109-8458608_+	1	279	-20	+	subfamily24_Owl	AluTa15	2	279	0	7061	owl monkey
1813	55	2508	0.4	0	0.4	AluSc8_NW_018512814.1:381944-383456_-	1	280	-32	+	subfamily24_Owl	AluTa15	1	279	0	7265	owl monkey
1814	56	2310	0.4	1.1	1.1	AluSc8_NW_018514732.1:11840373-11841880_+	1	278	-29	+	subfamily24_Owl	AluTa15	2	279	0	7620	owl monkey
1815	57	2440	0.4	0	1.8	AluSc_NW_018491627.1:13624672-13626177_+	1	283	-22	+	subfamily24_Owl	AluTa15	2	279	0	8056	owl monkey
1816	58	2477	0.4	0	0.7	AluSc_NW_018507938.1:775072-776577_-	1	281	-24	+	subfamily24_Owl	AluTa15	1	279	0	9860	owl monkey
1817	59	2426	0.4	0.4	0.7	AluSq2_NW_018505596.1:1872720-1874225_-	1	280	-25	+	subfamily24_Owl	AluTa15	1	279	0	10765	owl monkey
1818	60	2354	0.7	2.6	0.4	AluSc8_NW_018486101.1:5840172-5841662_-	1	273	-17	+	subfamily24_Owl	AluTa15	1	279	0	83	owl monkey
1819	61	2499	0.7	0	0.4	AluSc8_NW_018487734.1:822103-823611_-	1	280	-28	+	subfamily24_Owl	AluTa15	1	279	0	377	owl monkey
1820	62	2492	0.7	0	0.4	AluSc8_NW_018487996.1:9433808-9435314_+	1	279	-27	+	subfamily24_Owl	AluTa15	2	279	0	545	owl monkey
1821	63	2473	0.7	0	0.4	AluSc8_NW_018488329.1:7058292-7059791_+	1	279	-20	+	subfamily24_Owl	AluTa15	2	279	0	582	owl monkey
1822	64	2474	0.7	0	0.4	AluSc8_NW_018488858.1:6727819-6729327_+	1	279	-29	+	subfamily24_Owl	AluTa15	2	279	0	683	owl monkey
1823	65	2492	0.7	0	0.4	AluSc8_NW_018489828.1:7230635-7232143_+	1	279	-29	+	subfamily24_Owl	AluTa15	2	279	0	896	owl monkey
1824	66	2448	0.7	0	0.7	AluSc8_NW_018490197.1:565540-567049_+	1	280	-29	+	subfamily24_Owl	AluTa15	2	279	0	921	owl monkey
1825	67	2479	0.7	0	0.4	AluSc8_NW_018491588.1:1727547-1729039_+	1	279	-13	+	subfamily24_Owl	AluTa15	2	279	0	1133	owl monkey
1826	68	2492	0.7	0	0.4	AluSc8_NW_018494005.1:1278013-1279519_+	1	279	-27	+	subfamily24_Owl	AluTa15	2	279	0	1439	owl monkey
1827	69	2403	0.7	0	3.2	AluSc8_NW_018499893.1:8607916-8609425_+	1	287	-22	+	subfamily24_Owl	AluTa15	2	279	0	2415	owl monkey
1828	70	2469	0.7	0	0.7	AluSc8_NW_018501408.1:2035232-2036733_-	1	281	-20	+	subfamily24_Owl	AluTa15	1	279	0	2721	owl monkey
1829	71	2462	0.7	0	0.7	AluSc8_NW_018501505.1:7442176-7443671_+	1	280	-15	+	subfamily24_Owl	AluTa15	2	279	0	2796	owl monkey
1830	72	2492	0.7	0	0.4	AluSc8_NW_018501528.1:2700078-2701574_+	1	279	-17	+	subfamily24_Owl	AluTa15	2	279	0	2807	owl monkey
1831	73	2378	0.7	0.3	3.2	AluSc8_NW_018501822.1:2209452-2210958_+	1	286	-20	+	subfamily24_Owl	AluTa15	2	279	0	3010	owl monkey
1832	74	2443	0.7	0	1.4	AluSc8_NW_018501917.1:1006578-1008077_-	1	283	-16	+	subfamily24_Owl	AluTa15	1	279	0	3049	owl monkey
1833	75	2444	0.7	0	1.8	AluSc8_NW_018502033.1:3448502-3450014_+	1	283	-29	+	subfamily24_Owl	AluTa15	2	279	0	3064	owl monkey
1834	76	2484	0.7	0	0.4	AluSc8_NW_018502045.1:729815-731324_-	1	280	-29	+	subfamily24_Owl	AluTa15	1	279	0	3074	owl monkey
1835	77	2499	0.7	0	0.4	AluSc8_NW_018502220.1:7186192-7187691_-	1	280	-19	+	subfamily24_Owl	AluTa15	1	279	0	3163	owl monkey
1836	78	2483	0.7	0	0.4	AluSc8_NW_018502544.1:541978-543474_-	1	280	-16	+	subfamily24_Owl	AluTa15	1	279	0	3263	owl monkey
1837	79	2478	0.7	0	0.4	AluSc8_NW_018502886.1:22864088-22865586_+	1	279	-19	+	subfamily24_Owl	AluTa15	2	279	0	3464	owl monkey
1838	80	2478	0.7	0	0.4	AluSc8_NW_018504436.1:1100229-1101723_-	1	280	-14	+	subfamily24_Owl	AluTa15	1	279	0	4500	owl monkey
1839	81	2473	0.7	0	0.4	AluSc8_NW_018505315.1:3890410-3891915_+	1	279	-26	+	subfamily24_Owl	AluTa15	2	279	0	4805	owl monkey
1840	82	2490	0.7	0	0.4	AluSc8_NW_018505429.1:5236799-5238295_+	1	279	-17	+	subfamily24_Owl	AluTa15	2	279	0	4850	owl monkey
1841	83	2464	0.7	0	0.4	AluSc8_NW_018507772.1:4783582-4785090_+	1	278	-30	+	subfamily24_Owl	AluTa15	3	279	0	5983	owl monkey
1842	84	2476	0.7	0	0.4	AluSc8_NW_018508315.1:4544079-4545587_+	1	279	-29	+	subfamily24_Owl	AluTa15	2	279	0	6202	owl monkey
1843	85	2486	0.7	0	0.4	AluSc8_NW_018508367.1:1440885-1442376_-	1	280	-11	+	subfamily24_Owl	AluTa15	1	279	0	6239	owl monkey
1844	86	2472	0.7	0	0.7	AluSc8_NW_018508367.1:3624330-3625837_+	1	280	-27	+	subfamily24_Owl	AluTa15	2	279	0	6249	owl monkey
1845	87	2477	0.7	0	0.4	AluSc8_NW_018509365.1:1185472-1186966_+	1	279	-15	+	subfamily24_Owl	AluTa15	2	279	0	6507	owl monkey
1846	88	2485	0.7	0	0.4	AluSc8_NW_018510754.1:2807620-2809112_-	1	280	-12	+	subfamily24_Owl	AluTa15	1	279	0	6857	owl monkey
1847	89	2497	0.7	0	0.4	AluSc8_NW_018511366.1:425972-427469_-	1	280	-17	+	subfamily24_Owl	AluTa15	1	279	0	7054	owl monkey
1848	90	2492	0.7	0	0.4	AluSc8_NW_018511534.1:265647-267153_+	1	279	-27	+	subfamily24_Owl	AluTa15	2	279	0	7069	owl monkey
1849	91	2492	0.7	0	0.4	AluSc8_NW_018514732.1:11661512-11663011_+	1	279	-20	+	subfamily24_Owl	AluTa15	2	279	0	7619	owl monkey
1850	92	2271	0.7	2.2	0.4	AluSc_NW_018502886.1:9043353-9044851_-	1	274	-24	+	subfamily24_Owl	AluTa15	1	279	0	8910	owl monkey
1851	93	2364	0.7	0	3.2	AluSq2_NW_018506370.1:8599932-8601448_-	1	288	-28	+	subfamily24_Owl	AluTa15	1	279	0	10783	owl monkey
1852	94	2443	0.7	0	2.1	AluSq2_NW_018514471.1:4214821-4216335_-	1	285	-29	+	subfamily24_Owl	AluTa15	1	279	0	10848	owl monkey
1853	95	2441	0.7	0.4	0.4	AluSx3_NW_018490398.1:3870683-3872195_-	1	279	-33	+	subfamily24_Owl	AluTa15	1	279	0	11049	owl monkey
1854	96	2192	0.8	2.9	0.7	AluSc8_NW_018497593.1:1802900-1804402_+	1	272	-30	+	subfamily24_Owl	AluTa15	2	279	0	1956	owl monkey
1855	97	2273	0.8	4.9	0.4	AluSc8_NW_018501505.1:9857961-9859449_+	1	266	-22	+	subfamily24_Owl	AluTa15	2	279	0	2802	owl monkey
1856	98	2471	1.1	0	0.4	AluSc8_NW_018489443.1:1130843-1132342_-	1	280	-19	+	subfamily24_Owl	AluTa15	1	279	0	788	owl monkey
1857	99	2470	1.1	0	0.4	AluSc8_NW_018495691.1:269081-270583_+	1	279	-23	+	subfamily24_Owl	AluTa15	2	279	0	1776	owl monkey
1858	100	2383	1.1	0.4	0.7	AluSc8_NW_018500054.1:119386-120894_+	1	279	-29	+	subfamily24_Owl	AluTa15	2	279	0	2416	owl monkey
1859	101	2482	1.1	0	0.4	AluSc8_NW_018504731.1:347918-349423_+	1	279	-26	+	subfamily24_Owl	AluTa15	2	279	0	4621	owl monkey
1860	102	2469	1.1	0	0.4	AluSc8_NW_018505261.1:403012-404514_+	1	279	-23	+	subfamily24_Owl	AluTa15	2	279	0	4745	owl monkey
1861	103	2407	1.1	0.7	0.4	AluSc8_NW_018506828.1:5056632-5058138_+	1	277	-29	+	subfamily24_Owl	AluTa15	2	279	0	5717	owl monkey
1862	104	2477	1.1	0	0.4	AluSc8_NW_018506919.1:3143492-3144993_-	1	280	-21	+	subfamily24_Owl	AluTa15	1	279	0	5744	owl monkey
1863	105	2464	1.1	0	0.4	AluSc8_NW_018506919.1:6008341-6009837_-	1	280	-16	+	subfamily24_Owl	AluTa15	1	279	0	5762	owl monkey
1864	106	2433	1.1	0	1.1	AluSc8_NW_018507077.1:642636-644140_-	1	280	-24	+	subfamily24_Owl	AluTa15	1	277	-2	5838	owl monkey
1865	107	2339	1.1	2.6	0.4	AluSc8_NW_018507635.1:7183665-7185158_+	1	272	-21	+	subfamily24_Owl	AluTa15	2	279	0	5946	owl monkey
1866	108	2196	1.1	2.2	0.7	AluSc8_NW_018508021.1:3923289-3924779_-	1	271	-19	+	subfamily24_Owl	AluTa15	1	275	-4	6106	owl monkey
1867	109	2475	1.1	0	0.4	AluSc8_NW_018508094.1:1055519-1057027_-	1	280	-28	+	subfamily24_Owl	AluTa15	1	279	0	6134	owl monkey
1868	110	2482	1.1	0	0.4	AluSc8_NW_018509166.1:2754686-2756166_+	1	279	-1	+	subfamily24_Owl	AluTa15	2	279	0	6441	owl monkey
1869	111	2193	1.1	1.4	1.8	AluSc8_NW_018514043.1:1795-3295_-	1	280	-20	+	subfamily24_Owl	AluTa15	1	279	0	7482	owl monkey
1870	112	2464	1.1	0	0.4	AluSc8_NW_018514330.1:1150978-1152466_-	1	280	-8	+	subfamily24_Owl	AluTa15	1	279	0	7525	owl monkey
1871	113	2379	1.1	0.4	0.4	AluSc8_NW_018514732.1:8503946-8505419_-	1	273	0	+	subfamily24_Owl	AluTa15	1	273	-6	7643	owl monkey
1872	114	2351	1.1	0.7	0.7	AluSc_NW_018508548.1:2669081-2670583_+	1	278	-24	+	subfamily24_Owl	AluTa15	2	279	0	9980	owl monkey
1873	115	2454	1.1	0	1.1	AluSq2_NW_018502886.1:10508336-10509851_-	1	282	-33	+	subfamily24_Owl	AluTa15	1	279	0	10731	owl monkey
1874	116	2501	1.2	0.1	0.7	AluSc8_NW_018502665.1:2168992-2170518_+	1	317	-9	+	subfamily24_Owl	AluTa15	2	311	0	3304	owl monkey
1875	117	2469	1.4	0	0.4	AluSc8_NW_018487195.1:4593753-4595266_-	1	280	-33	+	subfamily24_Owl	AluTa15	1	279	0	250	owl monkey
1876	118	2433	1.4	0	0.4	AluSc8_NW_018487734.1:2917892-2919390_+	1	279	-19	+	subfamily24_Owl	AluTa15	2	279	0	359	owl monkey
1877	119	2478	1.4	0	0.4	AluSc8_NW_018491217.1:2474512-2476007_-	1	280	-15	+	subfamily24_Owl	AluTa15	1	279	0	1083	owl monkey
1878	120	2461	1.4	0	0.4	AluSc8_NW_018493017.1:3176405-3177904_+	1	279	-20	+	subfamily24_Owl	AluTa15	2	279	0	1281	owl monkey
1879	121	2448	1.4	0	0.4	AluSc8_NW_018498859.1:4117906-4119405_-	1	280	-19	+	subfamily24_Owl	AluTa15	1	279	0	2172	owl monkey
1880	122	2471	1.4	0	0.4	AluSc8_NW_018502886.1:4033892-4035399_-	1	280	-27	+	subfamily24_Owl	AluTa15	1	279	0	3467	owl monkey
1881	123	2447	1.4	0	0.4	AluSc8_NW_018503431.1:831259-832763_+	1	279	-25	+	subfamily24_Owl	AluTa15	2	279	0	3729	owl monkey
1882	124	2446	1.4	0	0.4	AluSc8_NW_018503546.1:646317-647827_-	1	280	-30	+	subfamily24_Owl	AluTa15	1	279	0	3928	owl monkey
1883	125	2480	1.4	0	0.4	AluSc8_NW_018503729.1:4132105-4133604_-	1	280	-19	+	subfamily24_Owl	AluTa15	1	279	0	4157	owl monkey
1884	126	2440	1.4	0	0.4	AluSc8_NW_018505315.1:4913224-4914731_+	1	279	-28	+	subfamily24_Owl	AluTa15	2	279	0	4807	owl monkey
1885	127	2431	1.4	0	0.7	AluSc8_NW_018514082.1:1431869-1433365_-	1	280	-16	+	subfamily24_Owl	AluTa15	2	279	0	7486	owl monkey
1886	128	2420	1.4	0.4	0.4	AluSx3_NW_018486916.1:4403652-4405158_-	1	279	-27	+	subfamily24_Owl	AluTa15	1	279	0	10899	owl monkey
1887	129	2461	1.4	0	0.4	AluSx3_NW_018503298.1:2005393-2006887_+	1	279	-15	+	subfamily24_Owl	AluTa15	2	279	0	11533	owl monkey
1888	130	2052	1.5	1.8	2.5	AluSc8_NW_018504290.1:6905187-6906686_-	1	281	-18	+	subfamily24_Owl	AluTa15	1	279	0	4488	owl monkey
1889	131	2446	1.8	0	0.4	AluSc8_NW_018488552.1:1904003-1905496_-	1	280	-13	+	subfamily24_Owl	AluTa15	1	279	0	591	owl monkey
1890	132	2431	1.8	0	0.4	AluSc8_NW_018488858.1:22024451-22025958_+	1	279	-28	+	subfamily24_Owl	AluTa15	2	279	0	664	owl monkey
1891	133	2173	1.8	2.2	0.4	AluSc8_NW_018490217.1:2333174-2334674_-	1	274	-26	+	subfamily24_Owl	AluTa15	1	279	0	930	owl monkey
1892	134	2430	1.8	0	0.4	AluSc8_NW_018504871.1:278012-279515_-	1	280	-23	+	subfamily24_Owl	AluTa15	1	279	0	4645	owl monkey
1893	135	2279	1.8	1.8	2.5	AluSc8_NW_018508548.1:2532981-2534462_+	1	280	-1	+	subfamily24_Owl	AluTa15	2	279	0	6335	owl monkey
1894	136	2407	1.8	0.4	0	AluSc_NW_018501577.1:15809150-15810652_+	1	277	-25	+	subfamily24_Owl	AluTa15	2	279	0	8633	owl monkey
1895	137	1981	1.8	1.4	5.7	AluSc_NW_018502886.1:17908592-17910104_-	1	291	-21	+	subfamily24_Owl	AluTa15	1	279	0	8891	owl monkey
1896	138	2447	1.8	0	0.4	AluSq2_NW_018495252.1:581998-583503_+	1	279	-26	+	subfamily24_Owl	AluTa15	2	279	0	10684	owl monkey
1897	139	2451	1.8	0	0.4	AluSx3_NW_018498342.1:3157964-3159472_+	1	279	-29	+	subfamily24_Owl	AluTa15	2	279	0	11236	owl monkey
1898	140	2447	1.8	0	0.4	AluSx3_NW_018505408.1:5598399-5599896_+	1	279	-18	+	subfamily24_Owl	AluTa15	2	279	0	11753	owl monkey
1899	141	2501	1.9	0	2	AluSc8_NW_018503519.1:8608568-8610072_+	1	298	-6	+	subfamily24_Owl	AluTa15	1	279	0	3892	owl monkey
1900	142	2448	1.9	0.1	0.6	AluSc8_NW_018510514.1:11277406-11278919_+	1	313	0	+	subfamily24_Owl	AluTa15	2	310	-1	6740	owl monkey
1901	143	1725	1.9	5.5	2.5	AluTa10_NW_018511366.1:24531626-24533121_-	1	271	-24	+	subfamily24_Owl	AluTa15	1	279	0	12435	owl monkey
1902	1	2516	0.7	0	0	AluSc8_NW_018489744.1:30277-31772_+	1	279	-16	+	subfamily25_Owl	AluTa15	1	279	0	837	owl monkey
1903	2	2480	0.7	0	0.7	AluSc_NW_018493376.1:4506820-4508322_+	1	281	-21	+	subfamily25_Owl	AluTa15	1	279	0	8138	owl monkey
1904	3	2511	1.1	0	0	AluSc8_NW_018502759.1:6885171-6886662_-	2	280	-11	+	subfamily25_Owl	AluTa15	1	279	0	3377	owl monkey
1905	4	2524	1.1	0	0	AluSc8_NW_018507976.1:7886950-7888445_+	1	279	-16	+	subfamily25_Owl	AluTa15	1	279	0	6090	owl monkey
1906	5	2464	1.1	0	0.4	AluSc8_NW_018514732.1:6515724-6517220_+	1	280	-16	+	subfamily25_Owl	AluTa15	1	279	0	7641	owl monkey
1907	6	2456	1.4	0.4	0	AluSc8_NW_018487195.1:9041657-9043155_+	1	278	-20	+	subfamily25_Owl	AluTa15	1	279	0	266	owl monkey
1908	7	2484	1.4	0	0	AluSc8_NW_018495981.1:8571778-8573283_-	2	280	-25	+	subfamily25_Owl	AluTa15	1	279	0	1849	owl monkey
1909	8	2501	1.4	0	0	AluSc8_NW_018503937.1:7356930-7358428_+	1	279	-19	+	subfamily25_Owl	AluTa15	1	279	0	4330	owl monkey
1910	9	2462	1.4	0	0.7	AluSc_NW_018493257.1:13335200-13336695_-	2	282	-13	+	subfamily25_Owl	AluTa15	1	279	0	8122	owl monkey
1911	10	2491	1.8	0	0	AluSc8_NW_018503287.1:261656-263161_-	2	280	-25	+	subfamily25_Owl	AluTa15	1	279	0	3644	owl monkey
1912	1	2502	1.8	0	0.4	AluSx3_NW_018502759.1:2231789-2233288_-	1	282	-17	+	subfamily31_JB	AluTa10	1	281	0	11481	squirrel monkey
1913	1	2378	1.8	0.4	0.4	AluSc_NW_018511366.1:510002-511480_+	1	278	0	+	subfamily7_Owl	AluSc	2	279	-1	10263	owl monkey
1914	1	2293	0	6	0	AluSc8_NW_018487315.1:9005986-9007475_-	1	265	-24	+	subfamily9_Owl	AluTa15	1	281	0	301	owl monkey
1915	2	2564	0	0	0	AluSc8_NW_018487996.1:9223568-9225068_-	1	281	-19	+	subfamily9_Owl	AluTa15	1	281	0	543	owl monkey
1916	3	2558	0	0	0	AluSc8_NW_018488709.1:1371116-1372614_+	1	280	-18	+	subfamily9_Owl	AluTa15	2	281	0	599	owl monkey
1917	4	2498	0	0	2.1	AluSc8_NW_018492229.1:2592369-2593868_+	1	286	-13	+	subfamily9_Owl	AluTa15	2	281	0	1230	owl monkey
1918	5	2564	0	0	0	AluSc8_NW_018495559.1:1045600-1047108_-	1	281	-27	+	subfamily9_Owl	AluTa15	1	281	0	1679	owl monkey
1919	6	2558	0	0	0	AluSc8_NW_018495580.1:7416299-7417794_+	1	280	-15	+	subfamily9_Owl	AluTa15	2	281	0	1732	owl monkey
1920	7	2558	0	0	0	AluSc8_NW_018499256.1:5306566-5308070_+	1	280	-24	+	subfamily9_Owl	AluTa15	2	281	0	2237	owl monkey
1921	8	2564	0	0	0	AluSc8_NW_018504048.1:79973-81482_-	1	281	-28	+	subfamily9_Owl	AluTa15	1	281	0	4356	owl monkey
1922	9	2564	0	0	0	AluSc8_NW_018506521.1:2383579-2385089_-	1	281	-29	+	subfamily9_Owl	AluTa15	1	281	0	5577	owl monkey
1923	10	2534	0	0	0.4	AluSc_NW_018501822.1:2345716-2347214_-	1	282	-16	+	subfamily9_Owl	AluTa15	1	281	0	8710	owl monkey
1924	11	2516	0	0	1.4	AluSc_NW_018503519.1:11384975-11386474_-	1	285	-14	+	subfamily9_Owl	AluTa15	1	281	0	9028	owl monkey
1925	12	2528	0	0	0.4	AluSc_NW_018511366.1:9083650-9085152_+	1	281	-21	+	subfamily9_Owl	AluTa15	2	281	0	10275	owl monkey
1926	13	2519	0.3	0	0.7	AluSc8_NW_018497593.1:4271441-4272939_-	1	283	-15	+	subfamily9_Owl	AluTa15	1	281	0	1972	owl monkey
1927	14	2519	0.3	0	0.7	AluSc8_NW_018506919.1:5949373-5950878_-	1	283	-22	+	subfamily9_Owl	AluTa15	1	281	0	5761	owl monkey
1928	15	2465	0.3	0	3.6	AluSc8_NW_018507772.1:2259610-2261122_+	1	290	-22	+	subfamily9_Owl	AluTa15	2	281	0	5964	owl monkey
1929	16	2506	0.3	0	1.1	AluSc_NW_018503468.1:4863809-4865315_+	1	283	-23	+	subfamily9_Owl	AluTa15	2	281	0	9016	owl monkey
1930	17	2512	0.3	0	0.4	AluSc_NW_018511797.1:12819045-12820542_-	1	282	-15	+	subfamily9_Owl	AluTa15	1	281	0	10289	owl monkey
1931	18	2518	0.4	0	0.4	AluSc8_NW_018487996.1:8801192-8802686_+	1	281	-13	+	subfamily9_Owl	AluTa15	2	281	0	538	owl monkey
1932	19	2549	0.4	0	0	AluSc8_NW_018489399.1:25605520-25607012_+	1	280	-12	+	subfamily9_Owl	AluTa15	2	281	0	748	owl monkey
1933	20	2479	0.4	0.4	0	AluSc8_NW_018494243.1:6058240-6059739_-	1	276	-23	+	subfamily9_Owl	AluTa15	1	277	-4	1514	owl monkey
1934	21	2526	0.4	0	0	AluSc8_NW_018495680.1:977871-979372_+	1	280	-21	+	subfamily9_Owl	AluTa15	2	281	0	1770	owl monkey
1935	22	2549	0.4	0	0	AluSc8_NW_018498342.1:4871850-4873359_+	1	280	-29	+	subfamily9_Owl	AluTa15	2	281	0	2116	owl monkey
1936	23	2534	0.4	0	0	AluSc8_NW_018499836.1:160619-162119_+	1	280	-20	+	subfamily9_Owl	AluTa15	2	281	0	2384	owl monkey
1937	24	2378	0.4	1.1	1.1	AluSc8_NW_018501505.1:9045111-9046626_-	1	281	-34	+	subfamily9_Owl	AluTa15	1	281	0	2800	owl monkey
1938	25	2555	0.4	0	0	AluSc8_NW_018501577.1:2878694-2880196_-	1	281	-21	+	subfamily9_Owl	AluTa15	1	281	0	2857	owl monkey
1939	26	2536	0.4	0	0	AluSc8_NW_018502220.1:5749765-5751274_+	1	280	-29	+	subfamily9_Owl	AluTa15	2	281	0	3158	owl monkey
1940	27	2548	0.4	0	0	AluSc8_NW_018503329.1:4567940-4569431_+	1	280	-11	+	subfamily9_Owl	AluTa15	2	281	0	3693	owl monkey
1941	28	2535	0.4	0	0	AluSc8_NW_018508315.1:9173412-9174901_+	1	280	-9	+	subfamily9_Owl	AluTa15	2	281	0	6217	owl monkey
1942	29	2548	0.4	0	0	AluSc8_NW_018508704.1:7156408-7157904_+	1	280	-16	+	subfamily9_Owl	AluTa15	2	281	0	6373	owl monkey
1943	30	2556	0.4	0	0	AluSc8_NW_018509353.1:1114647-1116153_-	1	281	-25	+	subfamily9_Owl	AluTa15	1	281	0	6499	owl monkey
1944	31	2548	0.4	0	0	AluSc8_NW_018511068.1:9796840-9798349_+	1	280	-29	+	subfamily9_Owl	AluTa15	2	281	0	6937	owl monkey
1945	32	2556	0.4	0	0	AluSc8_NW_018511366.1:8679123-8680616_-	1	281	-12	+	subfamily9_Owl	AluTa15	1	281	0	7063	owl monkey
1946	33	2536	0.4	0	0	AluSc8_NW_018513506.1:2975256-2976760_-	1	279	-25	+	subfamily9_Owl	AluTa15	1	279	-2	7411	owl monkey
1947	34	2549	0.4	0	0	AluSc8_NW_018514491.1:2978843-2980338_+	1	280	-15	+	subfamily9_Owl	AluTa15	2	281	0	7591	owl monkey
1948	35	2527	0.7	0	0	AluSc8_NW_018485986.1:9788793-9790284_+	1	280	-11	+	subfamily9_Owl	AluTa15	2	281	0	63	owl monkey
1949	36	2516	0.7	0	0.4	AluSc8_NW_018490409.1:2796512-2798008_-	1	282	-14	+	subfamily9_Owl	AluTa15	1	281	0	993	owl monkey
1950	37	2539	0.7	0	0	AluSc8_NW_018491581.1:1642539-1644027_+	1	280	-8	+	subfamily9_Owl	AluTa15	2	281	0	1121	owl monkey
1951	38	2457	0.7	0	0.4	AluSc8_NW_018495134.1:2257379-2258884_+	1	276	-29	+	subfamily9_Owl	AluTa15	2	276	-5	1585	owl monkey
1952	39	2507	0.7	0	0	AluSc8_NW_018497016.1:2058032-2059538_+	1	278	-28	+	subfamily9_Owl	AluTa15	2	279	-2	1922	owl monkey
1953	40	2499	0.7	0	0	AluSc8_NW_018502979.1:241126-242631_+	1	278	-27	+	subfamily9_Owl	AluTa15	2	279	-2	3507	owl monkey
1954	41	2547	0.7	0	0	AluSc8_NW_018503685.1:7000585-7002085_-	1	281	-19	+	subfamily9_Owl	AluTa15	1	281	0	4131	owl monkey
1955	42	2537	0.7	0	0	AluSc8_NW_018503696.1:730411-731903_-	1	281	-11	+	subfamily9_Owl	AluTa15	1	281	0	4147	owl monkey
1956	43	2516	0.7	0	0.4	AluSc8_NW_018505261.1:3548630-3550132_-	1	282	-20	+	subfamily9_Owl	AluTa15	1	281	0	4737	owl monkey
1957	44	2539	0.7	0	0	AluSc8_NW_018506370.1:7447084-7448586_+	1	280	-22	+	subfamily9_Owl	AluTa15	2	281	0	5458	owl monkey
1958	45	2520	0.7	0	0	AluSc8_NW_018508021.1:2004995-2006488_+	1	280	-13	+	subfamily9_Owl	AluTa15	2	281	0	6099	owl monkey
1959	46	2532	0.7	0	0	AluSc8_NW_018510010.1:1623816-1625318_-	1	281	-21	+	subfamily9_Owl	AluTa15	1	281	0	6650	owl monkey
1960	47	2512	0.7	0	0	AluSc8_NW_018510514.1:25893624-25895133_+	1	280	-29	+	subfamily9_Owl	AluTa15	2	281	0	6796	owl monkey
1961	48	2479	0.7	0	2.1	AluSc8_NW_018510514.1:30770786-30772284_+	1	286	-12	+	subfamily9_Owl	AluTa15	2	281	0	6806	owl monkey
1962	49	2491	0.7	0	1.4	AluSc8_NW_018511095.1:1859217-1860720_+	1	284	-19	+	subfamily9_Owl	AluTa15	2	281	0	6941	owl monkey
1963	50	2511	0.7	0	0.7	AluSc8_NW_018511534.1:574422-575931_-	1	283	-26	+	subfamily9_Owl	AluTa15	1	281	0	7072	owl monkey
1964	51	2533	0.7	0	0	AluSc8_NW_018514330.1:4841195-4842702_+	1	279	-28	+	subfamily9_Owl	AluTa15	3	281	0	7545	owl monkey
1965	52	2547	0.7	0	0	AluSc_NW_018487771.1:5191264-5192760_-	1	281	-15	+	subfamily9_Owl	AluTa15	1	281	0	7787	owl monkey
1966	53	2485	0.7	0	1.4	AluSc_NW_018498231.1:319722-321224_-	1	285	-17	+	subfamily9_Owl	AluTa15	1	281	0	8335	owl monkey
1967	54	2497	0.7	0	0.4	AluSc_NW_018501822.1:7686152-7687656_-	1	282	-22	+	subfamily9_Owl	AluTa15	1	281	0	8722	owl monkey
1968	55	2233	0.7	1.4	1.4	AluSc_NW_018503519.1:11566014-11567508_-	1	278	-16	+	subfamily9_Owl	AluTa15	1	278	-3	9029	owl monkey
1969	56	2540	0.7	0	0	AluSc_NW_018504497.1:3894608-3896107_+	1	280	-19	+	subfamily9_Owl	AluTa15	2	281	0	9282	owl monkey
1970	57	2488	0.7	0	0.4	AluSc_NW_018506381.1:2857692-2859202_+	1	281	-29	+	subfamily9_Owl	AluTa15	2	281	0	9644	owl monkey
1971	58	2495	1.1	0	0	AluSc8_NW_018489628.1:279821-281324_+	1	280	-23	+	subfamily9_Owl	AluTa15	2	281	0	804	owl monkey
1972	59	2489	1.1	0.4	0	AluSc8_NW_018489628.1:299921-301429_+	1	279	-29	+	subfamily9_Owl	AluTa15	2	281	0	806	owl monkey
1973	60	2410	1.1	1.4	0	AluSc8_NW_018502886.1:18461546-18463048_-	1	277	-25	+	subfamily9_Owl	AluTa15	1	281	0	3443	owl monkey
1974	61	2504	1.1	0	0	AluSc8_NW_018503546.1:7683959-7685453_+	1	280	-14	+	subfamily9_Owl	AluTa15	2	281	0	3936	owl monkey
1975	62	2524	1.1	0	0	AluSc8_NW_018508315.1:11537151-11538653_-	1	281	-21	+	subfamily9_Owl	AluTa15	1	281	0	6178	owl monkey
1976	63	2531	1.1	0	0	AluSc8_NW_018508315.1:6527939-6529440_+	1	280	-21	+	subfamily9_Owl	AluTa15	2	281	0	6207	owl monkey
1977	64	2517	1.1	0	0	AluSc8_NW_018508704.1:7407932-7409432_+	1	280	-20	+	subfamily9_Owl	AluTa15	2	281	0	6375	owl monkey
1978	65	2531	1.1	0	0	AluSc_NW_018495134.1:1082568-1084077_+	1	280	-29	+	subfamily9_Owl	AluTa15	2	281	0	8199	owl monkey
1979	66	2346	1.1	2.2	0	AluSc_NW_018505952.1:7234676-7236172_-	1	275	-21	+	subfamily9_Owl	AluTa15	1	281	0	9566	owl monkey
1980	67	2187	1.1	1.4	2.1	AluTa10_NW_018488858.1:8582661-8584178_-	1	283	-34	+	subfamily9_Owl	AluTa15	1	281	0	12295	owl monkey
1981	68	2138	1.1	1.8	2.9	AluTa10_NW_018508315.1:4305264-4306752_-	1	284	-4	+	subfamily9_Owl	AluTa15	1	281	0	12418	owl monkey
1982	69	2445	1.2	0.1	0.4	AluSc_NW_018502140.1:12440838-12442346_+	1	308	0	+	subfamily9_Owl	AluTa15	2	309	0	8750	owl monkey
1983	70	2503	1.4	0	0	AluSc8_NW_018502612.1:933086-934588_+	1	280	-22	+	subfamily9_Owl	AluTa15	2	281	0	3297	owl monkey
1984	71	2339	1.4	0.7	0.7	AluSc8_NW_018503468.1:5805078-5806572_-	1	281	-13	+	subfamily9_Owl	AluTa15	1	281	0	3770	owl monkey
1985	72	2424	1.4	0.7	0	AluSc_NW_018505554.1:6623963-6625499_-	1	279	-57	+	subfamily9_Owl	AluTa15	1	281	0	9410	owl monkey
1986	73	2482	1.4	0	0.4	AluSc_NW_018507898.1:3007945-3009448_+	1	281	-22	+	subfamily9_Owl	AluTa15	2	281	0	9853	owl monkey
1987	74	2478	1.8	0	0	AluSc8_NW_018487771.1:14469696-14471196_+	1	280	-20	+	subfamily9_Owl	AluTa15	2	281	0	399	owl monkey
1988	75	2493	1.8	0	0	AluSc8_NW_018493257.1:8511855-8513359_+	1	278	-26	+	subfamily9_Owl	AluTa15	2	279	-2	1361	owl monkey
1989	76	2489	1.8	0	0	AluSc8_NW_018510010.1:7336940-7338446_-	1	281	-25	+	subfamily9_Owl	AluTa15	1	281	0	6674	owl monkey
1990	77	2495	1.8	0	0	AluSc_NW_018503468.1:5360735-5362241_+	1	280	-26	+	subfamily9_Owl	AluTa15	2	281	0	9018	owl monkey
1991	78	2555	1.9	0	1.7	AluSc8_NW_018501325.1:5249565-5251075_-	1	300	-10	+	subfamily9_Owl	AluTa15	1	281	0	2685	owl monkey
1992	79	2077	1.9	4.1	0.4	AluTa10_NW_018511068.1:3885329-3886804_+	1	270	-5	+	subfamily9_Owl	AluTa15	2	281	0	12434	owl monkey

## Sheet: 1,992 with primers
	≤ 2%		SW	perc	perc	perc	query	position	in	query		Repeat	Subfamily	position	in	repeat		Subfamily	Designed		PCR	Oligonucleotide Primers for PCR (those analyzed by PCR for this study are highlighted in green)			Predicted PCR amplicon sizes (bp)					Alternative PCR primers and predicted amplicon sizes
	Div. #	Name	score	div.	del.	ins.	sequence	begin	end	(left)	strand	Subfamily	derived from	begin	end	(left)	ID	Discovered In	by	PCR	Result	Locus Name	Forward Primer 5' to 3'	Reverse Primer 5' to 3'	Aotus	marmoset	Squirrel monkey	Cebus		Locus Name	Forward Primer 5' to 3'	Reverse Primer 5' to 3'	Aotus	marmoset	Squirrel monkey	Cebus
	1	Pilot_1	2521	1.8	0.3	0	AluSc_NW_018486447.1:1571062-1572571_+	1	285	-24	+	AluTa10	AluTa10	2	287	0	7695	Platyrrhini	LR	no	n/a	Owl_2LS_001_018486447.1:1571062-1572571+	AACAGAGAACGAGGATGGAATC	GGAGTGGGCTTCTCTTCCATA	592	253	258	n/a		n/a	n/a	n/a	n/a	n/a	n/a	n/a
	2	Pilot_2	2499	1.8	0	0.3	AluSc_NW_018493146.1:4959062-4960560_-	1	288	-10	+	AluTa10	AluTa10	1	287	0	8111	Platyrrhini	LR	yes	h.p.	Owl_2LS_002_018493146.1:4959062-4960560-	CCACGAGTGAGATTTCAGCAT	TCCAGAAGCATGGCTCTCTTA	566	253	253	253		n/a	n/a	n/a	n/a	n/a	n/a	n/a
	3	Pilot_4	2396	1.8	0.7	3.9	AluSc_NW_018502033.1:3878537-3880037_+	1	295	-5	+	AluTa10	AluTa10	2	287	0	8735	Platyrrhini	LR	yes	h.p.	Owl_2LS_004_018502033.1:3878537-3880037+	agagtAGCCAGCTGGTTGTGA	AACAGGGTTGTGTCAAGATGG	730	420	433	420		n/a	n/a	n/a	n/a	n/a	n/a	n/a
	4	n/a	2485	1.8	0.7	0	AluSc_NW_018505940.1:13039627-13041125_+	2	283	-15	+	AluTa10	AluTa10	4	287	0	9515	Platyrrhini	n/a	n/a	n/a	n/a	n/a	n/a	n/a	n/a	n/a	n/a		n/a	n/a	n/a	n/a	n/a	n/a	n/a
	5	Pilot_3	2436	1.8	1.1	0	AluSc_NW_018510010.1:825653-827151_+	1	283	-15	+	AluTa10	AluTa10	2	287	0	10124	Platyrrhini	LR	yes	h.p.	Owl_2LS_003_018510010.1:825653-827151+	aCTTCATTTGGGAAGCCTTG	ACAAGGCTAAGTGTTAGGTTGC	490	186	186	188		n/a	n/a	n/a	n/a	n/a	n/a	n/a
	6	Pilot_5	2547	1.8	0	0	AluSc_NW_018512720.1:3734804-3736305_+	1	286	-15	+	AluTa10	AluTa10	2	287	0	10342	Platyrrhini	LR	yes	h.p.	Owl_2LS_005_018512720.1:3734804-3736305+	TCATTCCACACCCTAAGTCCA	tgtgctttggaggtcttagtca	661	349	351	351		n/a	n/a	n/a	n/a	n/a	n/a	n/a
	7	Aotus_1	2614	0.3	0	0	AluSc8_NW_018487996.1:5047576-5049075_-	1	288	-11	+	AluTa15	AluTa15	1	288	0	522	Platyrrhini	JW	yes	A.n. (poly)	>0_Aotus_1	TGTTGGACTTGTTCTGCTGTAC	GAAGAAGAGGGATCtGCACAG	604	317	316	308		n/a	n/a	n/a	n/a	n/a	n/a	n/a
	8	Aotus_2	2591	0.3	0	0	AluSc8_NW_018494894.1:421417-422920_-	1	286	-17	+	AluTa15	AluTa15	1	286	-2	1580	Platyrrhini	JW	yes	h.p.	>0_Aotus_2	TGAGTAAGTGTGGCTGTATTCC	CTACCCATACCAAGcGTTGAC	541	227	228	226		n/a	n/a	n/a	n/a	n/a	n/a	n/a
	9	Pilot_6	2540	0.3	0.7	0	AluSc8_NW_018500622.1:1130107-1131590_-	1	283	0	+	AluTa15	AluTa15	1	285	-3	2512	Platyrrhini	LR	yes	h.p.	Owl_2LS_006_018500622.1:1130107-1131590-	ATGGGTAGCCAACCTCTTCTC	CCTGAAGGGTGTgcagttaag	490	179	181	181		n/a	n/a	n/a	n/a	n/a	n/a	n/a
	10	Aotus_3	2624	0.3	0	0	AluSc8_NW_018505618.1:939899-941400_-	1	288	-13	+	AluTa15	AluTa15	1	288	0	4920	Platyrrhini	pipeline	no	n/a	>0_Aotus_3	AAtAGTGGAGGGGAAAACAGG	TCTGGACTGATTTTGCCTTGG	552	240	234	242		n/a	n/a	n/a	n/a	n/a	n/a	n/a
	11	Pilot_7	2569	0.3	0.7	0	AluSc8_NW_018506567.1:1791947-1793436_-	1	286	-3	+	AluTa15	AluTa15	1	288	0	5615	Platyrrhini	LR	yes	h.p.	Owl_2LS_007_018506567.1:1791947-1793436-	TGGGTGGTAGTTACATGAGTgtg	CCTTGAACTGACGACACCTTT	691	386	387	387		n/a	n/a	n/a	n/a	n/a	n/a	n/a
	12	Aotus_4	2626	0.3	0	0	AluSx3_NW_018490398.1:6698979-6700478_-	1	288	-11	+	AluTa15	AluTa15	1	288	0	11053	Platyrrhini	pipeline	no	n/a	>0_Aotus_4	GGCATCTGGACTTTTGGGAAC	CCACCACTTCTCAGTTGTGTG	738	426	430	427		n/a	n/a	n/a	n/a	n/a	n/a	n/a
	13	Aotus_5	2382	0.4	3.2	0.3	AluSc_NW_018504720.1:2703715-2705200_-	1	280	-5	+	AluTa15	AluTa15	1	288	0	9300	Platyrrhini	pipeline	no	n/a	>0_Aotus_5	AGGCTGTGGAAATAAGCTGAAC	CAgCCTTAAACcCCTTAGAAGC	883	587	586	578		n/a	n/a	n/a	n/a	n/a	n/a	n/a
	14	Aotus_6	2618	0.7	0	0	AluSc8_NW_018487996.1:15739065-15740562_-	1	288	-9	+	AluTa15	AluTa15	1	288	0	502	Platyrrhini	n/a	n/a	n/a	n/a	n/a	n/a	n/a	n/a	n/a	n/a		n/a	n/a	n/a	n/a	n/a	n/a	n/a
	15	Aotus_7	2522	0.7	0	0	AluSc8_NW_018489399.1:3994233-3995713_-	1	280	0	+	AluTa15	AluTa15	1	280	-8	762	Platyrrhini	pipeline	no	n/a	>0_Aotus_7	GGAcGTAATGATGGAACCTACC	ACTCACAGAtGGCCTCACTTC	827	504	498	501		n/a	n/a	n/a	n/a	n/a	n/a	n/a
	16	Aotus_8	2564	0.7	0.3	0	AluSc8_NW_018489828.1:2156815-2158318_-	1	287	-16	+	AluTa15	AluTa15	1	288	0	857	Platyrrhini	pipeline	no	n/a	>0_Aotus_8	ACTTACCCCTAGTTCCAGGTG	GAATGtCCACTTCCACCATTTC	605	293	286	289		n/a	n/a	n/a	n/a	n/a	n/a	n/a
	17	Aotus_9	2529	0.7	0.7	0.3	AluSc8_NW_018490587.1:5006852-5008345_-	1	287	-6	+	AluTa15	AluTa15	1	288	0	1040	Platyrrhini	pipeline	no	n/a	>0_Aotus_9	CCTTcGCTCACAAtCGTTCTC	ACCTTCTAATTTCCCAGCCTTG	680	389	389	389		n/a	n/a	n/a	n/a	n/a	n/a	n/a
	18	Aotus_10	2350	0.7	2.1	1	AluSc8_NW_018494005.1:7113032-7114536_-	1	285	-19	+	AluTa15	AluTa15	1	288	0	1469	Platyrrhini	n/a	n/a	n/a	n/a	n/a	n/a	n/a	n/a	n/a	n/a		n/a	n/a	n/a	n/a	n/a	n/a	n/a
	19	Aotus_11	2550	0.7	0	0.3	AluSc8_NW_018495318.1:14131981-14133490_-	1	289	-20	+	AluTa15	AluTa15	1	288	0	1647	Platyrrhini	JW	yes	A.n. (h.p.)	>0_Aotus_11	TTGCCAAGGTCAGCTTTATGG	ACAGACCCAGAATGATGAGAC	647	324	331	335		n/a	n/a	n/a	n/a	n/a	n/a	n/a
	20	Aotus_12	2508	0.7	0	4.2	AluSc8_NW_018495318.1:1526660-1528170_-	1	300	-10	+	AluTa15	AluTa15	1	288	0	1650	Platyrrhini	n/a	n/a	n/a	n/a	n/a	n/a	n/a	n/a	n/a	n/a		n/a	n/a	n/a	n/a	n/a	n/a	n/a
	21	Aotus_13	2545	0.7	0	1	AluSc8_NW_018498342.1:1884809-1886308_-	1	291	-8	+	AluTa15	AluTa15	1	288	0	2094	Platyrrhini	n/a	n/a	n/a	n/a	n/a	n/a	n/a	n/a	n/a	n/a		n/a	n/a	n/a	n/a	n/a	n/a	n/a
	22	Aotus_14	2530	0.7	1.1	0	AluSc8_NW_018498718.1:3101524-3103025_-	1	285	-16	+	AluTa15	AluTa15	1	288	0	2161	Platyrrhini	pipeline	no	n/a	>0_Aotus_14	GCAGTCTCTACAAAACCCTGTC	ACATTATGCCAGAGGTTCCAG	882	555	568	582		n/a	n/a	n/a	n/a	n/a	n/a	n/a
	23	Aotus_15	2487	0.7	1.4	0	AluSc8_NW_018502759.1:1605254-1606748_-	1	284	-10	+	AluTa15	AluTa15	1	288	0	3349	Platyrrhini	pipeline	no	n/a	>0_Aotus_15	AAGGGCCAGAATTTGTGTGAC	TGGAAGTGAGGCTACTGAGTG	736	432	447	456		n/a	n/a	n/a	n/a	n/a	n/a	n/a
	24	Aotus_16	2530	0.7	1.1	0	AluSc8_NW_018502886.1:600464-601964_-	1	285	-15	+	AluTa15	AluTa15	1	288	0	3471	Platyrrhini	n/a	n/a	n/a	n/a	n/a	n/a	n/a	n/a	n/a	n/a		n/a	n/a	n/a	n/a	n/a	n/a	n/a
	25	Pilot_8	2614	0.7	0	0	AluSc8_NW_018503592.1:9447476-9448980_-	1	288	-16	+	AluTa15	AluTa15	1	288	0	3999	Platyrrhini	LR	yes	h.p.	Owl_2LS_008_018503592.1:9447476-9448980-	CagttggaggatcacttgctT	TTCACTCCCACCTTAatgcag	507	199	199	199		n/a	n/a	n/a	n/a	n/a	n/a	n/a
	26	Aotus_17	2531	0.7	1.1	0	AluSc8_NW_018504541.1:2626483-2627991_-	1	285	-23	+	AluTa15	AluTa15	1	288	0	4546	Platyrrhini	pipeline	no	n/a	>0_Aotus_17	TCCCAAGAACACcGAATTCATC	GTTGAAGCTGCAATGATCTGTG	824	495	504	494		n/a		n/a	n/a	n/a	n/a	n/a
	27	Aotus_18	2618	0.7	0	0	AluSc8_NW_018505261.1:236230-237732_-	1	288	-14	+	AluTa15	AluTa15	1	288	0	4736	Platyrrhini	pipeline	no	n/a	>0_Aotus_18	TTTGGGAGGATGAGCTATGGG	CTTTGAGCAGAGTGAGAGTCC	767	459	457	457		n/a	n/a	n/a	n/a	n/a	n/a	n/a
	28	Aotus_19	2508	0.7	0.7	0.3	AluSc8_NW_018506370.1:13309280-13310782_-	1	287	-15	+	AluTa15	AluTa15	1	288	0	5421	Platyrrhini	n/a	n/a	n/a	n/a	n/a	n/a	n/a	n/a	n/a	n/a		n/a	n/a	n/a	n/a	n/a	n/a	n/a
	29	Aotus_20	2505	0.7	1.1	0.3	AluSc8_NW_018506370.1:2145223-2146723_-	1	286	-14	+	AluTa15	AluTa15	1	288	0	5441	Platyrrhini	pipeline	no	n/a	>0_Aotus_20	TGGCCTCAACACAGAAACATC	ACTCTGCATGACAAAGCACTG	775	446	471	479		n/a	n/a	n/a	n/a	n/a	n/a	n/a
	30	Aotus_21	2585	0.7	0	0	AluSc8_NW_018508043.1:727684-729191_-	1	288	-19	+	AluTa15	AluTa15	1	288	0	6132	Platyrrhini	n/a	n/a	n/a	n/a	n/a	n/a	n/a	n/a	n/a	n/a		n/a	n/a	n/a	n/a	n/a	n/a	n/a
	31	Aotus_22	2573	0.7	0	0	AluSc8_NW_018509335.1:456824-458316_-	1	288	-4	+	AluTa15	AluTa15	1	288	0	6490	Platyrrhini	pipeline	no	n/a	>0_Aotus_22	AGCACCCCAGTCTTTTAGGAG	CCCACAATCAAAcAGCATTGC	732	412	418	424		n/a	n/a	n/a	n/a	n/a	n/a	n/a
	32	Aotus_23	2616	0.7	0	0	AluSc8_NW_018510514.1:18004558-18006051_-	1	288	-5	+	AluTa15	AluTa15	1	288	0	6763	Platyrrhini	n/a	n/a	n/a	n/a	n/a	n/a	n/a	n/a	n/a	n/a		n/a	n/a	n/a	n/a	n/a	n/a	n/a
	33	Aotus_24	2606	0.7	0	0	AluSc8_NW_018511836.1:6072765-6074252_-	1	287	0	+	AluTa15	AluTa15	1	287	-1	7138	Platyrrhini	n/a	n/a	n/a	n/a	n/a	n/a	n/a	n/a	n/a	n/a		n/a	n/a	n/a	n/a	n/a	n/a	n/a
	34	Aotus_25	2454	0.7	1.4	0	AluSc_NW_018501505.1:7615593-7617091_-	1	283	-15	+	AluTa15	AluTa15	1	287	-1	8613	Platyrrhini	n/a	n/a	n/a	n/a	n/a	n/a	n/a	n/a	n/a	n/a		n/a	n/a	n/a	n/a	n/a	n/a	n/a
	35	Aotus_26	2560	0.7	0.3	0	AluSc_NW_018507064.1:5650564-5652060_-	1	287	-9	+	AluTa15	AluTa15	1	288	0	9758	Platyrrhini	JW	yes	h.p.	>0_Aotus_26	GGAGGCAGGTTACATGGAAAG	GGAAGAACCCACCCACAAATG	667	354	358	397		n/a	n/a	n/a	n/a	n/a	n/a	n/a
	36	Aotus_27	2365	0.7	2.5	0.3	AluSq2_NW_018507938.1:3549663-3551162_-	1	282	-17	+	AluTa15	AluTa15	1	288	0	10799	Platyrrhini	pipeline	no	n/a	>0_Aotus_27	AAAGAGAAGGAgCCTGGGTTC	GGtTGTGGCCATTCTCTGAG	821	549	505	508		n/a	n/a	n/a	n/a	n/a	n/a	n/a
	37	Aotus_28	2517	0.7	1.1	0	AluSx3_NW_018485986.1:892283-893785_-	1	285	-17	+	AluTa15	AluTa15	1	288	0	10877	Platyrrhini	pipeline	no	n/a	>0_Aotus_28	CAGACTCTAGCTGAATCCCTTG	ACAGTGCAGGgAAAATCTTGG	845	534	529	534		n/a	n/a	n/a	n/a	n/a	n/a	n/a
	38	Aotus_29	2583	1	0	0	AluSc8_NW_018485986.1:17222280-17223773_-	1	288	-5	+	AluTa15	AluTa15	1	288	0	21	Platyrrhini	pipeline	no	n/a	>0_Aotus_29	AATGGCAGGAGTGAAGTCAAG	CAGGAGTTCAAGTCTGCAGTG	547	243	243	243		n/a	n/a	n/a	n/a	n/a	n/a	n/a
	39	Aotus_30	2559	1	0	1.4	AluSc8_NW_018487867.1:1728389-1729896_-	1	292	-15	+	AluTa15	AluTa15	1	288	0	465	Platyrrhini	pipeline	no	n/a	>0_Aotus_30	GtTCTCcGAGGTTCTTCTAGC	TTGGCTGCTATTTCCACTAGG	676	321	340	339		n/a	n/a	n/a	n/a	n/a	n/a	n/a
	40	Aotus_31	2606	1	0	0	AluSc8_NW_018488513.1:369-1878_-	1	288	-21	+	AluTa15	AluTa15	1	288	0	586	Platyrrhini	JW	yes	h.p.	>0_Aotus_31	GGAAGTGCACTGTGAGATTGG	ATTGACTAAGCGGACCAACTG	497	178	178	178		n/a	n/a	n/a	n/a	n/a	n/a	n/a
	41	Aotus_32	2584	1	0	0	AluSc8_NW_018489399.1:14458172-14459669_-	1	288	-9	+	AluTa15	AluTa15	1	288	0	704	Platyrrhini	pipeline	no	n/a	>0_Aotus_32	GGGTAAGTACAaATTGCAGTCC	AGGACATCTCAAAGGCACAAC	818	511	510	511		n/a	n/a	n/a	n/a	n/a	n/a	n/a
	42	Aotus_33	2606	1	0	0	AluSc8_NW_018490409.1:5395633-5397128_-	1	288	-7	+	AluTa15	AluTa15	1	288	0	1005	Platyrrhini	JW	yes	h.p.	>0_Aotus_33	AGCTGTGCAGATGTCTAGGTG	CCCTCACAACAGCAACTAACC	499	190	190	181		n/a	n/a	n/a	n/a	n/a	n/a	n/a
	43	Aotus_34	2581	1	0	0	AluSc8_NW_018492229.1:990810-992303_-	1	288	-5	+	AluTa15	AluTa15	1	288	0	1256	Platyrrhini	pipeline	no	n/a	>0_Aotus_34	ACACCTCCCTTTTCTTTCTCAC	GAGCTAGTGTTGCTGTCTGTG	869	556	563	565		n/a	n/a	n/a	n/a	n/a	n/a	n/a
	44	Aotus_35	2595	1	0	0	AluSc8_NW_018493257.1:8347513-8349021_-	1	288	-20	+	AluTa15	AluTa15	1	288	0	1360	Platyrrhini	n/a	n/a	n/a	n/a	n/a	n/a	n/a	n/a	n/a	n/a		n/a	n/a	n/a	n/a	n/a	n/a	n/a
	45	Aotus_36	2590	1	0	0	AluSc8_NW_018498341.1:9073986-9075491_-	1	288	-17	+	AluTa15	AluTa15	1	288	0	2081	Platyrrhini	n/a	n/a	n/a	n/a	n/a	n/a	n/a	n/a	n/a	n/a		n/a	n/a	n/a	n/a	n/a	n/a	n/a
	46	Aotus_37	2586	1	0	0	AluSc8_NW_018501577.1:6664476-6665987_-	1	288	-23	+	AluTa15	AluTa15	1	288	0	2884	Platyrrhini	pipeline	no	n/a	>0_Aotus_37	AATCACACCAGAGCCAATGAC	CAGCTGAAGTGTTTGCATAGC	813	500	492	491		n/a	n/a	n/a	n/a	n/a	n/a	n/a
	47	Aotus_38	2607	1	0	0	AluSc8_NW_018501822.1:7204293-7205788_-	1	288	-7	+	AluTa15	AluTa15	1	288	0	3029	Platyrrhini	n/a	n/a	n/a	n/a	n/a	n/a	n/a	n/a	n/a	n/a		n/a	n/a	n/a	n/a	n/a	n/a	n/a
	48	Aotus_39	2595	1	0	0	AluSc8_NW_018502759.1:2002082-2003573_-	1	288	-3	+	AluTa15	AluTa15	1	288	0	3355	Platyrrhini	pipeline	no	n/a	>0_Aotus_39	ACTAGACAGCAGAGCCTACTTG	CAAGTACACGGCAACCCTTC	779	473	477	478		n/a	n/a	n/a	n/a	n/a	n/a	n/a
	49	Aotus_40	2593	1	0	0	AluSc8_NW_018502979.1:86319-87816_-	1	288	-9	+	AluTa15	AluTa15	1	288	0	3512	Platyrrhini	pipeline	no	n/a	>0_Aotus_40	GCTCGGCACTGACTGTTATAC	TCTTGCTGCTTTTCTCCTTCC	874	570	572	567		n/a	n/a	n/a	n/a	n/a	n/a	n/a
	50	Aotus_41	2607	1	0	0	AluSc8_NW_018503468.1:916337-917837_-	1	288	-12	+	AluTa15	AluTa15	1	288	0	3788	Platyrrhini	pipeline	no	n/a	>0_Aotus_41	AAGGGCCTCAGTAACCTAAGG	CTCAAGGTTCAACTGGGGAAG	854	511	507	524		n/a	n/a	n/a	n/a	n/a	n/a	n/a
	51	Aotus_42	2566	1	0	0	AluSc8_NW_018503519.1:17340226-17341726_-	1	288	-12	+	AluTa15	AluTa15	1	288	0	3813	Platyrrhini	JW	yes	h.p.	>0_Aotus_42	CAAGCCTCTGTAGCTAACTCC	TTGTCCAAGGCAAAGACTCTC	736	390	390	389		n/a	n/a	n/a	n/a	n/a	n/a	n/a
	52	Aotus_43	2595	1	0	0	AluSc8_NW_018503519.1:29018374-29019878_-	1	288	-16	+	AluTa15	AluTa15	1	288	0	3852	Platyrrhini	n/a	n/a	n/a	n/a	n/a	n/a	n/a	n/a	n/a	n/a		n/a	n/a	n/a	n/a	n/a	n/a	n/a
	53	Aotus_44	2593	1	0	0	AluSc8_NW_018503629.1:13775615-13777141_-	1	288	-38	+	AluTa15	AluTa15	1	288	0	4027	Platyrrhini	pipeline	no	n/a	>0_Aotus_44	AGGAGGCCAAATTGACTGAAC	GACTGGTTGGAAACTgGCTTC	520	196	198	201		n/a	n/a	n/a	n/a	n/a	n/a	n/a
	54	Aotus_45	2542	1	0	0.3	AluSc8_NW_018503685.1:6768294-6769803_-	1	289	-20	+	AluTa15	AluTa15	1	288	0	4130	Platyrrhini	JW	yes	h.p.	>0_Aotus_45	TTGCACAGACGCCATATTGAG	ACAGCAGCTTTTAACCACCAG	763	447	447	447		n/a	n/a	n/a	n/a	n/a	n/a	n/a
	55	Aotus_46	2591	1	0	0	AluSc8_NW_018503685.1:8885997-8887500_-	1	288	-15	+	AluTa15	AluTa15	1	288	0	4136	Platyrrhini	pipeline	no	n/a	>0_Aotus_46	TATTGGTGTGCTTCTGGTGTG	CTCCTTTGTTGTCCTCACCTG	862	564	561	561		n/a	n/a	n/a	n/a	n/a	n/a	n/a
	56	Aotus_47	2549	1	0	0.3	AluSc8_NW_018503937.1:10212769-10214264_-	1	289	-6	+	AluTa15	AluTa15	1	288	0	4303	Platyrrhini	pipeline	no	n/a	>0_Aotus_47	AAAAGTGTGCCCTCCTTGTTG	TACTGTGAGAAcGGAGGACAG	863	557	561	546		n/a	n/a	n/a	n/a	n/a	n/a	n/a
	57	Aotus_48	2510	1	0	0.7	AluSc8_NW_018505794.1:14234775-14236273_-	1	290	-8	+	AluTa15	AluTa15	1	288	0	4955	Platyrrhini	pipeline	no	n/a	>0_Aotus_48	TTCCAGTTCCTCTAGCACAGG	GTTTGGgAGTCACAcGATACAG	678	375	375	375		n/a	n/a	n/a	n/a	n/a	n/a	n/a
	58	Aotus_49	2591	1	0	0	AluSc8_NW_018505794.1:23494618-23496119_-	1	288	-13	+	AluTa15	AluTa15	1	288	0	5002	Platyrrhini	pipeline	no	n/a	>0_Aotus_49	GGACTTCTGCTACTGGTTTCC	TGCATAGAAAGGAGAGCAAGG	668	319	353	363		n/a	n/a	n/a	n/a	n/a	n/a	n/a
	59	Aotus_50	2595	1	0	0	AluSc8_NW_018505794.1:33343322-33344823_-	1	288	-13	+	AluTa15	AluTa15	1	288	0	5055	Platyrrhini	pipeline	no	n/a	>0_Aotus_50	CCTGAGCAACATAcTGAGACC	CAAATGTGGGTTGCAAAGAGG	718	448	443	449		n/a	n/a	n/a	n/a	n/a	n/a	n/a
	60	Aotus_51	2606	1	0	0	AluSc8_NW_018506616.1:1560954-1562445_-	1	288	-3	+	AluTa15	AluTa15	1	288	0	5638	Platyrrhini	JW	yes	h.p.	>0_Aotus_51	ACTCTGATCTAGGGGCAAGTG	TTGCAGGAGAGAGAGgTAGAG	571	262	262	279		n/a	n/a	n/a	n/a	n/a	n/a	n/a
	61	Aotus_52	2588	1	0	0	AluSc8_NW_018506919.1:6273543-6275040_-	1	288	-9	+	AluTa15	AluTa15	1	288	0	5766	Platyrrhini	n/a	n/a	n/a	n/a	n/a	n/a	n/a	n/a	n/a	n/a		n/a	n/a	n/a	n/a	n/a	n/a	n/a
	62	Aotus_53	2606	1	0	0	AluSc8_NW_018507345.1:2515288-2516790_-	1	288	-14	+	AluTa15	AluTa15	1	288	0	5870	Platyrrhini	n/a	n/a	n/a	n/a	n/a	n/a	n/a	n/a	n/a	n/a		n/a	n/a	n/a	n/a	n/a	n/a	n/a
	63	Aotus_54	2578	1	0	0	AluSc8_NW_018508851.1:1045050-1046553_-	1	288	-15	+	AluTa15	AluTa15	1	288	0	6399	Platyrrhini	JW	yes	h.p.	>0_Aotus_54	TGAATCCTGAGAgCCACTACC	AAAGGGTTCCATGGTCCAAAG	619	304	289	290		n/a	n/a	n/a	n/a	n/a	n/a	n/a
	64	Aotus_55	2593	1	0	0	AluSc8_NW_018509268.1:350652-352160_-	1	288	-20	+	AluTa15	AluTa15	1	288	0	6464	Platyrrhini	pipeline	no	n/a	>0_Aotus_55	GTGGAAGGCAAAGGGAAGTAG	AGTTCATCATCATCAGGGACAC	750	428	425	429		n/a	n/a	n/a	n/a	n/a	n/a	n/a
	65	Aotus_56	2593	1	0	0	AluSc8_NW_018511601.1:5539892-5541401_-	1	288	-21	+	AluTa15	AluTa15	1	288	0	7094	Platyrrhini	n/a	n/a	n/a	n/a	n/a	n/a	n/a	n/a	n/a	n/a		n/a	n/a	n/a	n/a	n/a	n/a	n/a
	66	Aotus_57	2603	1	0	0	AluSc8_NW_018511984.1:120510-122007_-	1	288	-9	+	AluTa15	AluTa15	1	288	0	7160	Platyrrhini	n/a	n/a	n/a	n/a	n/a	n/a	n/a	n/a	n/a	n/a		n/a	n/a	n/a	n/a	n/a	n/a	n/a
	67	Aotus_58	2558	1	0	0	AluSc8_NW_018512720.1:1029056-1030553_-	1	288	-9	+	AluTa15	AluTa15	1	288	0	7241	Platyrrhini	JW	yes	h.p.	>0_Aotus_58	GGGTTCGAAGCATGTCCTTAG	TGAGAACCTATGGCTTTTCCC	602	298	298	299		n/a	n/a	n/a	n/a	n/a	n/a	n/a
	68	Aotus_59	2577	1	0	0	AluSc8_NW_018514082.1:3184392-3185899_-	1	288	-19	+	AluTa15	AluTa15	1	288	0	7494	Platyrrhini	pipeline	no	n/a	>0_Aotus_59	ACATTCTGGCCTGGAAATGAG	ACAGATTGCCAGGAGTTAAGG	879	540	560	564		n/a	n/a	n/a	n/a	n/a	n/a	n/a
	69	Aotus_60	2338	1.1	1.7	1.4	AluSc8_NW_018486447.1:8486169-8487679_-	1	287	-23	+	AluTa15	AluTa15	1	288	0	154	Platyrrhini	pipeline	no	n/a	>0_Aotus_60	GTCTTGCTTCAgACACCACTC	TAAGACCCATTgCTTGCACTC	847	433	530	529		n/a	n/a	n/a	n/a	n/a	n/a	n/a
	70	Aotus_61	2554	1.1	0.7	0	AluSc8_NW_018487151.1:2557002-2558513_-	1	286	-25	+	AluTa15	AluTa15	1	288	0	224	Platyrrhini	pipeline	no	n/a	>0_Aotus_61	TTTAgCACACCTGGAGAGAAG	GGAAAGGCCTGTAATCTGAGG	728	387	402	406		n/a	n/a	n/a	n/a	n/a	n/a	n/a
	71	Aotus_62	2524	1.1	1.1	0	AluSc8_NW_018487867.1:2021284-2022781_-	1	285	-12	+	AluTa15	AluTa15	1	288	0	468	Platyrrhini	pipeline	no	n/a	>0_Aotus_62	TCCCTCACCAATTCTGTCATG	TTACTCCAGCAACAcCTGTAG	889	576	576	573		n/a	n/a	n/a	n/a	n/a	n/a	n/a
	72	Aotus_63	2537	1.1	0.3	0	AluSc8_NW_018489399.1:19176395-19177903_-	1	285	-23	+	AluTa15	AluTa15	1	286	-2	725	Platyrrhini	pipeline	no	n/a	>0_Aotus_63	AGGGATGTTGcGCTGTTAATC	CCCCAGGgTAATTCAaTGAGG	589	281	281	282		n/a	n/a	n/a	n/a	n/a	n/a	n/a
	73	Aotus_64	2465	1.1	1.1	0.3	AluSc8_NW_018489399.1:7727580-7729082_-	1	286	-16	+	AluTa15	AluTa15	1	288	0	776	Platyrrhini	pipeline	no	n/a	>0_Aotus_64	ACACACACACACAAAGCTCTC	AGATAAGTAGTCCTGAGCCTCAC	791	482	481	481		n/a	n/a	n/a	n/a	n/a	n/a	n/a
	74	Aotus_65	2507	1.1	1.1	0	AluSc8_NW_018489828.1:1196903-1198405_-	1	285	-17	+	AluTa15	AluTa15	1	288	0	847	Platyrrhini	n/a	n/a	n/a	n/a	n/a	n/a	n/a	n/a	n/a	n/a		n/a	n/a	n/a	n/a	n/a	n/a	n/a
	75	Aotus_66	2433	1.1	1.4	0	AluSc8_NW_018490398.1:526848-528352_-	1	284	-20	+	AluTa15	AluTa15	1	288	0	967	Platyrrhini	pipeline	no	n/a	>0_Aotus_66	CAGGCATcGTCAGCTTCTTTC	GGGAGATTCTCTTCAGCTGTC	827	536	513	514		n/a	n/a	n/a	n/a	n/a	n/a	n/a
	76	Aotus_67	2410	1.1	0.7	1.7	AluSc8_NW_018491581.1:868239-869743_-	1	291	-13	+	AluTa15	AluTa15	1	288	0	1127	Platyrrhini	pipeline	no	n/a	>0_Aotus_67	TCGAGCATGCTTTTCCTTCAG	AAACACTGTCATGGTCGCTTC	770	455	453	455		n/a	n/a	n/a	n/a	n/a	n/a	n/a
	77	Aotus_68	2460	1.1	1.8	0	AluSc8_NW_018491627.1:7167631-7169129_-	1	283	-15	+	AluTa15	AluTa15	1	288	0	1196	Platyrrhini	JW	yes	polymorphic	>0_Aotus_68	ACAAAGAGCTTTCAGTGTCCTC	GGGATTGGGTGGAGAATTTGG	675	362	371	370		>0_Aotus_68	Aotus_68_A.triv-F	ACTTGCTTTGTCATGGCTTCATC	n/a	n/a	n/a	n/a
	78	Aotus_69	2436	1.1	1.1	0.3	AluSc8_NW_018499711.1:6708713-6710200_-	1	286	-1	+	AluTa15	AluTa15	1	288	0	2366	Platyrrhini	n/a	n/a	n/a	n/a	n/a	n/a	n/a	n/a	n/a	n/a		n/a	n/a	n/a	n/a	n/a	n/a	n/a
	79	Aotus_70	2428	1.1	0.3	3.5	AluSc8_NW_018501278.1:709989-711500_-	1	297	-14	+	AluTa15	AluTa15	1	288	0	2635	Platyrrhini	n/a	n/a	n/a	n/a	n/a	n/a	n/a	n/a	n/a	n/a		n/a	n/a	n/a	n/a	n/a	n/a	n/a
	80	Aotus_71	2495	1.1	1.1	0	AluSc8_NW_018501577.1:1254161-1255662_-	1	285	-16	+	AluTa15	AluTa15	1	288	0	2838	Platyrrhini	pipeline	no	n/a	>0_Aotus_71	TCAACCcGACCCTaATTCAAG	TGTGCTGTGCCTATTTATCCC	828	502	509	515		n/a	n/a	n/a	n/a	n/a	n/a	n/a
	81	Aotus_72	2530	1.1	0.7	0	AluSc8_NW_018501671.1:11186128-11187631_-	1	286	-17	+	AluTa15	AluTa15	1	288	0	2915	Platyrrhini	n/a	n/a	n/a	n/a	n/a	n/a	n/a	n/a	n/a	n/a		n/a	n/a	n/a	n/a	n/a	n/a	n/a
	82	Aotus_73	2495	1.1	0	0.4	AluSc8_NW_018503519.1:19226360-19227842_-	1	282	0	+	AluTa15	AluTa15	1	281	-7	3819	Platyrrhini	pipeline	no	n/a	>0_Aotus_73	AGCCTACACCAAATGAATCTGG	GTGCcGATACCAGTATGCTAC	882	561	562	563		n/a	n/a	n/a	n/a	n/a	n/a	n/a
	83	Aotus_74	2520	1.1	1.1	0	AluSc8_NW_018505187.1:4439748-4441256_-	1	285	-23	+	AluTa15	AluTa15	1	288	0	4703	Platyrrhini	n/a	n/a	n/a	n/a	n/a	n/a	n/a	n/a	n/a	n/a		n/a	n/a	n/a	n/a	n/a	n/a	n/a
	84	Aotus_75	2534	1.1	1.1	0	AluSc8_NW_018505187.1:9819546-9821045_-	1	285	-14	+	AluTa15	AluTa15	1	288	0	4723	Platyrrhini	JW	yes	h.p.	>0_Aotus_75	ACAGTCAATCCGCATTCACTG	GCTTGGGCGACATTTTAAACAG	607	299	299	299		n/a	n/a	n/a	n/a	n/a	n/a	n/a
	85	Aotus_76	2450	1.1	3.2	0	AluSc8_NW_018505408.1:2828857-2830363_-	1	279	-27	+	AluTa15	AluTa15	1	288	0	4839	Platyrrhini	pipeline	no	n/a	>0_Aotus_76	GCTGAACCTCCAAATCCAGAC	CCCAGTAACTAGAGGGGAAGTC	755	652	400	489		n/a	n/a	n/a	n/a	n/a	n/a	n/a
	86	Aotus_77	2535	1.1	0.7	0	AluSc8_NW_018505863.1:9585946-9587441_-	1	286	-9	+	AluTa15	AluTa15	1	288	0	5114	Platyrrhini	pipeline	no	n/a	>0_Aotus_77	GAACCTGGAATTTGTGGATTGG	AGTGCAGTGTCAAGATCATGG	622	316	318	289		n/a	n/a	n/a	n/a	n/a	n/a	n/a
	87	Aotus_78	2443	1.1	1	1.7	AluSc8_NW_018506069.1:6167717-6169218_-	1	290	-11	+	AluTa15	AluTa15	1	288	0	5356	Platyrrhini	pipeline	no	n/a	>0_Aotus_78	ACCCCACCTCTATCCACATTC	TGTGaGGATGCAAGAGGAGAG	653	343	339	343		n/a	n/a	n/a	n/a	n/a	n/a	n/a
	88	Aotus_79	2543	1.1	0.3	0	AluSc8_NW_018507077.1:2635784-2637284_-	1	287	-13	+	AluTa15	AluTa15	1	288	0	5823	Platyrrhini	pipeline	no	n/a	>0_Aotus_79	AGGGAATGTCACaGAGGAGAG	TCCAGGCAAAGGTGTAGAGTG	846	532	537	536		n/a	n/a	n/a	n/a	n/a	n/a	n/a
	89	Aotus_80	2469	1.1	0.7	1.4	AluSc8_NW_018508530.1:1686780-1688293_-	1	288	-25	+	AluTa15	AluTa15	1	286	-2	6317	Platyrrhini	pipeline	no	n/a	>0_Aotus_80	AGCAGGCACATTTCCAAGAAG	AGGaAGGCaTTGAACTTCTGG	824	502	491	503		n/a	n/a	n/a	n/a	n/a	n/a	n/a
	90	Aotus_81	2568	1.1	0.3	0	AluSc8_NW_018510173.1:1213467-1214965_-	1	287	-11	+	AluTa15	AluTa15	1	288	0	6697	Platyrrhini	n/a	n/a	n/a	n/a	n/a	n/a	n/a	n/a	n/a	n/a		n/a	n/a	n/a	n/a	n/a	n/a	n/a
	91	Aotus_82	2391	1.1	4.7	0	AluSc8_NW_018510867.1:3189676-3191157_-	1	275	-6	+	AluTa15	AluTa15	1	288	0	6883	Platyrrhini	pipeline	no	n/a	>0_Aotus_82	CCGTAGTTCTGCATCCCAAAC	AGATCTTGCTGTGTTGCCTAAG	834	553	558	558		n/a	n/a	n/a	n/a	n/a	n/a	n/a
	92	Aotus_83	2391	1.1	1.4	0.7	AluSc8_NW_018511095.1:2291455-2292959_-	1	286	-18	+	AluTa15	AluTa15	1	288	0	6943	Platyrrhini	n/a	n/a	n/a	n/a	n/a	n/a	n/a	n/a	n/a	n/a		n/a	n/a	n/a	n/a	n/a	n/a	n/a
	93	Aotus_84	2539	1.1	0.7	0	AluSc8_NW_018511366.1:22220818-22222324_-	1	286	-20	+	AluTa15	AluTa15	1	288	0	7023	Platyrrhini	pipeline	no	n/a	>0_Aotus_84	CAAcACTAACACTGcGATCTC	GAAGCCATTGTTCTGCATAGC	635	321	321	320		n/a	n/a	n/a	n/a	n/a	n/a	n/a
	94	Aotus_85	2553	1.1	0.3	0	AluSc_NW_018502920.1:126784-128288_-	1	287	-17	+	AluTa15	AluTa15	1	288	0	8911	Platyrrhini	n/a	n/a	n/a	n/a	n/a	n/a	n/a	n/a	n/a	n/a		n/a	n/a	n/a	n/a	n/a	n/a	n/a
	95	Aotus_86	2564	1.1	0.3	0	AluSc_NW_018504768.1:1027152-1028669_-	1	287	-30	+	AluTa15	AluTa15	1	288	0	9307	Platyrrhini	pipeline	no	n/a	>0_Aotus_86	TGTGTCAcATAGGGCCATGG	ACCACTGATCTGATTGGCTTTC	745	417	417	418		n/a	n/a	n/a	n/a	n/a	n/a	n/a
	96	Aotus_87	2537	1.1	0.3	0	AluSc_NW_018506069.1:1792889-1794385_-	1	287	-9	+	AluTa15	AluTa15	1	288	0	9580	Platyrrhini	n/a	n/a	n/a	n/a	n/a	n/a	n/a	n/a	n/a	n/a		n/a	n/a	n/a	n/a	n/a	n/a	n/a
	97	Aotus_88	2293	1.1	5.1	0.7	AluSc_NW_018506521.1:429672-431153_-	1	276	-5	+	AluTa15	AluTa15	1	288	0	9691	Platyrrhini	pipeline	no	n/a	>0_Aotus_88	AAaGCAcGATCGGTCATACAC	CAAAAGTAATAGGGCACGATGG	608	318	334	330		n/a	n/a	n/a	n/a	n/a	n/a	n/a
	98	Aotus_89	2320	1.1	5.5	0	AluYc_NW_018501611.1:1737137-1738615_-	1	273	-5	+	AluTa15	AluTa15	1	288	0	12462	Platyrrhini	n/a	n/a	n/a	n/a	n/a	n/a	n/a	n/a	n/a	n/a		n/a	n/a	n/a	n/a	n/a	n/a	n/a
	99	Aotus_90	2571	1.4	0	0	AluSc8_NW_018485986.1:50809-52317_-	1	288	-20	+	AluTa15	AluTa15	1	288	0	42	Platyrrhini	pipeline	no	n/a	>0_Aotus_90	TTTGCCTTAGTGACCCTTTCC	TCCAgTGGATATGGCAGGTTG	764	435	440	442		n/a	n/a	n/a	n/a	n/a	n/a	n/a
	100	Aotus_91	2583	1.4	0	0	AluSc8_NW_018485986.1:5786490-5787987_-	1	288	-9	+	AluTa15	AluTa15	1	288	0	45	Platyrrhini	pipeline	no	n/a	>0_Aotus_91	GAGCCCTGATTTTGCCAGTAG	GATTTGTGACCCTCgTGACTG	855	526	544	536		n/a	n/a	n/a	n/a	n/a	n/a	n/a
	101	Aotus_92	2499	1.4	0	0.4	AluSc8_NW_018486101.1:1383465-1384947_-	1	282	0	+	AluTa15	AluTa15	1	281	-7	74	Platyrrhini	pipeline	no	n/a	>0_Aotus_92	AAACTATcCCAGAGCCCAGAC	CCATACACTGTGGCCATGTG	864	535	532	528		n/a	n/a	n/a	n/a	n/a	n/a	n/a
	102	Aotus_93	2562	1.4	0	0	AluSc8_NW_018487151.1:8282165-8283665_-	1	288	-12	+	AluTa15	AluTa15	1	288	0	239	Platyrrhini	pipeline	no	n/a	>0_Aotus_93	CCTTTCCTTCCCCTGCTTTTC	TTACAAGGCAGTGCACAGATG	829	517	516	515		n/a	n/a	n/a	n/a	n/a	n/a	n/a
	103	Aotus_94	2506	1.4	1.1	0	AluSc8_NW_018487315.1:2240870-2242366_-	1	285	-11	+	AluTa15	AluTa15	1	288	0	287	Platyrrhini	pipeline	no	n/a	>0_Aotus_94	TGAGATTCCCAGAGCAGATCC	CCAGCCACATGTTcATTATTGC	880	571	570	570		n/a	n/a	n/a	n/a	n/a	n/a	n/a
	104	Aotus_95	2572	1.4	0	0	AluSc8_NW_018487315.1:9325840-9327338_-	1	288	-10	+	AluTa15	AluTa15	1	288	0	304	Platyrrhini	pipeline	no	n/a	>0_Aotus_95	CAAACTGTGGAAGAGTGGTACC	GCCTCCGAATCAACCATTAGC	799	494	485	483		n/a	n/a	n/a	n/a	n/a	n/a	n/a
	105	Aotus_96	2585	1.4	0	0	AluSc8_NW_018487734.1:3081262-3082762_-	1	288	-12	+	AluTa15	AluTa15	1	288	0	360	Platyrrhini	pipeline	no	n/a	>0_Aotus_96	TCCTTCAAGACCCAGAACAAG	CAGATGAAAcCCTGGCTGTC	872	559	554	570		n/a	n/a	n/a	n/a	n/a	n/a	n/a
	106	Aotus_97	2580	1.4	0	0	AluSc8_NW_018487798.1:2443953-2445452_-	1	288	-11	+	AluTa15	AluTa15	1	288	0	436	Platyrrhini	pipeline	no	n/a	>0_Aotus_97	AGCTTCCCCTTTATCCTTATGC	GACTAAAGCAGcTGTCAGAAAC	893	550	582	587		n/a	n/a	n/a	n/a	n/a	n/a	n/a
	107	Aotus_98	2546	1.4	0	0	AluSc8_NW_018487996.1:11757820-11759327_-	1	288	-19	+	AluTa15	AluTa15	1	288	0	481	Platyrrhini	JW	yes	h.p.	>0_Aotus_98	TAGCTGTCACCATCCCTAGAG	GGGCACATTCCACAACTCTAC	620	305	304	297		n/a	n/a	n/a	n/a	n/a	n/a	n/a
	108	Aotus_99	2571	1.4	0	0	AluSc8_NW_018489399.1:12093955-12095452_-	1	288	-9	+	AluTa15	AluTa15	1	288	0	699	Platyrrhini	pipeline	no	n/a	>0_Aotus_99	AGTCCCAAGTGTAGCCCAATC	AAAGAGGCTGCAGAGAGAGAC	755	450	451	439		n/a	n/a	n/a	n/a	n/a	n/a	n/a
	109	Aotus_100	2580	1.4	0	0	AluSc8_NW_018489399.1:24007305-24008816_-	1	288	-23	+	AluTa15	AluTa15	1	288	0	745	Platyrrhini	pipeline	no	n/a	>0_Aotus_100	ACAGGGGAGCTACTGTTAGAAC	GCTGGGATTaTGGGATTACAGG	823	504	497	498		n/a	n/a	n/a	n/a	n/a	n/a	n/a
	110	Aotus_101	2497	1.4	0.3	0.3	AluSc8_NW_018489399.1:6483367-6484870_-	1	287	-16	+	AluTa15	AluTa15	1	287	-1	773	Platyrrhini	pipeline	no	n/a	>0_Aotus_101	aTCCTCACTACCCCTGTCAAC	AGCCTTAAGACAcGCCAAAAC	743	475	476	471		n/a	n/a	n/a	n/a	n/a	n/a	n/a
	111	Aotus_102	2575	1.4	0	0	AluSc8_NW_018489632.1:3661-5163_-	1	288	-14	+	AluTa15	AluTa15	1	288	0	809	Platyrrhini	pipeline	no	n/a	>0_Aotus_102	TGGGAATACTGTTGTGGTTGG	TTCCCCTCACAGATGTCTACC	867	586	591	576		n/a	n/a	n/a	n/a	n/a	n/a	n/a
	112	Aotus_103	2399	1.4	1	1.4	AluSc8_NW_018489828.1:2105381-2106886_-	1	289	-16	+	AluTa15	AluTa15	1	288	0	856	Platyrrhini	pipeline	no	n/a	>0_Aotus_103	GGAAAGAGGAAGCATGGATGG	GGGGCATATAGAAACTGCCTTG	844	517	528	511		n/a	n/a	n/a	n/a	n/a	n/a	n/a
	113	Aotus_104	2572	1.4	0	0	AluSc8_NW_018489828.1:3981517-3983009_-	1	288	-4	+	AluTa15	AluTa15	1	288	0	869	Platyrrhini	pipeline	no	n/a	>0_Aotus_104	CCTCATTGGCAAGAGAGTCAG	AAAGCCACCcTGCATGATAAC	671	375	391	368		n/a	n/a	n/a	n/a	n/a	n/a	n/a
	114	Pilot_9	2520	1.4	0	1.7	AluSc8_NW_018490409.1:2377045-2378541_-	1	293	-3	+	AluTa15	AluTa15	1	288	0	991	Platyrrhini	LR	no	n/a	Owl_2LS_009_018490409.1:2377045-2378541-	CTGACTCACTGGGAGCTTGA	AACTTGGGCACAGACTGAAGA	470	162	n/a	163		n/a	n/a	n/a	n/a	n/a	n/a	n/a
	115	Aotus_105	2585	1.4	0	0	AluSc8_NW_018490409.1:5293420-5294931_-	1	288	-23	+	AluTa15	AluTa15	1	288	0	1004	Platyrrhini	n/a	n/a	n/a	n/a	n/a	n/a	n/a	n/a	n/a	n/a		n/a	n/a	n/a	n/a	n/a	n/a	n/a
	116	Aotus_106	2262	1.4	3.2	0.3	AluSc8_NW_018490587.1:7330215-7331697_-	1	280	-2	+	AluTa15	AluTa15	1	288	0	1050	Platyrrhini	n/a	n/a	n/a	n/a	n/a	n/a	n/a	n/a	n/a	n/a		n/a	n/a	n/a	n/a	n/a	n/a	n/a
	117	Aotus_107	2517	1.4	1.1	0	AluSc8_NW_018491588.1:8665517-8667014_-	1	285	-12	+	AluTa15	AluTa15	1	288	0	1156	Platyrrhini	pipeline	no	n/a	>0_Aotus_107	GTGGTGCAGAGCTTAACGTTC	GTACTTCACGGCATCCCATAC	856	553	553	537		n/a	n/a	n/a	n/a	n/a	n/a	n/a
	118	Aotus_108	2489	1.4	0	0.7	AluSc8_NW_018493884.1:2150849-2152344_-	1	290	-5	+	AluTa15	AluTa15	1	288	0	1425	Platyrrhini	n/a	n/a	n/a	n/a	n/a	n/a	n/a	n/a	n/a	n/a		n/a	n/a	n/a	n/a	n/a	n/a	n/a
	119	Aotus_109	2563	1.4	0	0	AluSc8_NW_018495559.1:3045211-3046705_-	1	288	-6	+	AluTa15	AluTa15	1	288	0	1693	Platyrrhini	JW	yes	h.p.	>0_Aotus_109	CTTACATTCCCAGCTCCCTATC	ACTAGTCAAAGAGGCAGAAACC	694	381	517	386		n/a	n/a	n/a	n/a	n/a	n/a	n/a
	120	Aotus_110	2593	1.4	0	0	AluSc8_NW_018495981.1:15568607-15570102_-	1	288	-7	+	AluTa15	AluTa15	1	288	0	1808	Platyrrhini	pipeline	no	n/a	>0_Aotus_110	CCCTTACCACCACTGTTTGAC	ATCACTtGAGCCgAGGAGTTG	522	216	216	216		n/a	n/a	n/a	n/a	n/a	n/a	n/a
	121	Aotus_111	2578	1.4	0	0	AluSc8_NW_018497593.1:181917-183420_-	1	288	-15	+	AluTa15	AluTa15	1	288	0	1958	Platyrrhini	pipeline	no	n/a	>0_Aotus_111	GCAGAGTGGGCAAAGAAAGTC	CAACGGTGGGGATTGCATAAC	576	271	270	268		n/a	n/a	n/a	n/a	n/a	n/a	n/a
	122	Aotus_112	2573	1.4	0	0	AluSc8_NW_018498718.1:2874561-2876076_-	1	288	-27	+	AluTa15	AluTa15	1	288	0	2160	Platyrrhini	JW	yes	A.n. (poly)	>0_Aotus_112	TTTTCCAGTCCTTTGCCTTCC	GCTGTCAGGCATGGAAAGATG	652	409	393	412		n/a	n/a	n/a	n/a	n/a	n/a	n/a
	123	Aotus_113	2372	1.4	2.1	1	AluSc8_NW_018499018.1:1638550-1640047_-	1	285	-12	+	AluTa15	AluTa15	1	288	0	2189	Platyrrhini	n/a	n/a	n/a	n/a	n/a	n/a	n/a	n/a	n/a	n/a		n/a	n/a	n/a	n/a	n/a	n/a	n/a
	124	Aotus_114	2577	1.4	0	0	AluSc8_NW_018499711.1:4490637-4492150_-	1	288	-25	+	AluTa15	AluTa15	1	288	0	2350	Platyrrhini	n/a	n/a	n/a	n/a	n/a	n/a	n/a	n/a	n/a	n/a		n/a	n/a	n/a	n/a	n/a	n/a	n/a
	125	Aotus_115	2547	1.4	0	1.4	AluSc8_NW_018499893.1:2200702-2202200_-	1	292	-6	+	AluTa15	AluTa15	1	288	0	2398	Platyrrhini	n/a	n/a	n/a	n/a	n/a	n/a	n/a	n/a	n/a	n/a		n/a	n/a	n/a	n/a	n/a	n/a	n/a
	126	Aotus_116	2599	1.4	0	0	AluSc8_NW_018501141.1:30896-32399_-	1	288	-15	+	AluTa15	AluTa15	1	288	0	2568	Platyrrhini	pipeline	no	n/a	>0_Aotus_116	GTGGaGAtTGTGGTTCCCTTG	CTGTCCTCATGCTcAGTTCAG	722	407	407	380		n/a	n/a	n/a	n/a	n/a	n/a	n/a
	127	Aotus_117	2573	1.4	0	0	AluSc8_NW_018501233.1:1722248-1723754_-	1	288	-18	+	AluTa15	AluTa15	1	288	0	2582	Platyrrhini	n/a	n/a	n/a	n/a	n/a	n/a	n/a	n/a	n/a	n/a		n/a	n/a	n/a	n/a	n/a	n/a	n/a
	128	Aotus_118	2525	1.4	0.7	0	AluSc8_NW_018501408.1:1381249-1382739_-	1	286	-4	+	AluTa15	AluTa15	1	288	0	2714	Platyrrhini	pipeline	no	n/a	>0_Aotus_118	gTGACAGCATGGTACCAAAGG	TACgAGAGGGTAGGGTTTGTG	737	435	346	437		n/a	n/a	n/a	n/a	n/a	n/a	n/a
	129	Aotus_119	2437	1.4	1.1	0.7	AluSc8_NW_018501528.1:4080735-4082241_-	1	287	-19	+	AluTa15	AluTa15	1	288	0	2810	Platyrrhini	pipeline	no	n/a	>0_Aotus_119	GGCAACTCCTGAGCTCAAAG	AGGCTGGAAGGTATGATCTGG	545	223	223	230		n/a	n/a	n/a	n/a	n/a	n/a	n/a
	130	Aotus_120	2461	1.4	1.1	0.3	AluSc8_NW_018501671.1:10293719-10295227_-	1	286	-22	+	AluTa15	AluTa15	1	288	0	2907	Platyrrhini	JW	yes	A.n. (poly)	>0_Aotus_120	AGCCTGGTTTCCCTTTCTGAG	GCACCCTCATATTGCCTTCAC	523	201	201	201		n/a	n/a	n/a	n/a	n/a	n/a	n/a
	131	Aotus_121	2595	1.4	0	0	AluSc8_NW_018501792.1:2449815-2451320_-	1	288	-17	+	AluTa15	AluTa15	1	288	0	2957	Platyrrhini	pipeline	no	n/a	>0_Aotus_121	TGGGGAGTGACTTAAGCCTTG	TCCATGTCTGTCTGGTATGGG	886	570	569	563		n/a	n/a	n/a	n/a	n/a	n/a	n/a
	132	Aotus_122	2595	1.4	0	0	AluSc8_NW_018501822.1:1104469-1105974_-	1	288	-17	+	AluTa15	AluTa15	1	288	0	3001	Platyrrhini	pipeline	no	n/a	>0_Aotus_122	GaCAGTAGGCTCAcAACCATG	GCAGAGaTGGAAAGCACAAAC	603	896	283	282		n/a	n/a	n/a	n/a	n/a	n/a	n/a
	133	Aotus_123	2583	1.4	0	0	AluSc8_NW_018502068.1:69739-71236_-	1	288	-9	+	AluTa15	AluTa15	1	288	0	3103	Platyrrhini	pipeline	no	n/a	>0_Aotus_123	AGTTCTGGATGCGCTCAAAAG	GAGCACAGGTTaCCACATCTG	540	238	238	238		n/a	n/a	n/a	n/a	n/a	n/a	n/a
	134	Aotus_124	2570	1.4	0	0	AluSc8_NW_018502140.1:4818606-4820106_-	1	288	-12	+	AluTa15	AluTa15	1	288	0	3117	Platyrrhini	n/a	n/a	n/a	n/a	n/a	n/a	n/a	n/a	n/a	n/a		n/a	n/a	n/a	n/a	n/a	n/a	n/a
	135	Aotus_125	2519	1.4	0.7	0	AluSc8_NW_018502292.1:1057422-1058918_-	1	286	-10	+	AluTa15	AluTa15	1	288	0	3175	Platyrrhini	n/a	n/a	n/a	n/a	n/a	n/a	n/a	n/a	n/a	n/a		n/a	n/a	n/a	n/a	n/a	n/a	n/a
	136	Aotus_126	2587	1.4	0	0	AluSc8_NW_018502392.1:1001780-1003279_-	1	288	-11	+	AluTa15	AluTa15	1	288	0	3235	Platyrrhini	pipeline	no	n/a	>0_Aotus_126	AAGATCTGAGTGCTCCAGAGG	CAGGTGGACtTCAGGTGATC	871	552	563	559		n/a	n/a	n/a	n/a	n/a	n/a	n/a
	137	Aotus_127	2561	1.4	0	0	AluSc8_NW_018503376.1:406405-407905_-	1	288	-12	+	AluTa15	AluTa15	1	288	0	3710	Platyrrhini	JW	yes	polymorphic	>0_Aotus_127	TGAGGAAAGGGTTGGTGATC	GCTAATCAGTGCCCTCAACAG	690	380	381	380		n/a	n/a	n/a	n/a	n/a	n/a	n/a
	138	Aotus_128	2566	1.4	0	0	AluSc8_NW_018503468.1:4457266-4458769_-	1	288	-15	+	AluTa15	AluTa15	1	288	0	3764	Platyrrhini	pipeline	no	n/a	>0_Aotus_128	AGTGGCATCCgAATACTTTGTG	AGCTGCAGTGAGtCATGATTG	740	426	424	426		n/a	n/a	n/a	n/a	n/a	n/a	n/a
	139	Aotus_129	2593	1.4	0	0	AluSc8_NW_018503468.1:646910-648408_-	1	288	-10	+	AluTa15	AluTa15	1	288	0	3774	Platyrrhini	pipeline	no	n/a	>0_Aotus_129	TCTCTgCAGTAGTCCCATGAG	TCAACACGTAGGGATcATGGG	733	460	430	430		n/a	n/a	n/a	n/a	n/a	n/a	n/a
	140	Aotus_130	2552	1.4	0	0	AluSc8_NW_018503468.1:8037059-8038566_-	1	288	-19	+	AluTa15	AluTa15	1	288	0	3781	Platyrrhini	pipeline	no	n/a	>0_Aotus_130	TCCTGAACCTAACCACTTTCC	GCTCTGTGGGAATGAGATCTG	741	418	410	418		n/a	n/a	n/a	n/a	n/a	n/a	n/a
	141	Aotus_131	2584	1.4	0	0	AluSc8_NW_018503592.1:10230437-10231938_-	1	288	-13	+	AluTa15	AluTa15	1	288	0	3952	Platyrrhini	pipeline	no	n/a	>0_Aotus_131	GTGTCTTCCCCATGCTACAAC	ATGGAcAGAGGCTAGCTAAGG	648	337	337	337		n/a	n/a	n/a	n/a	n/a	n/a	n/a
	142	Aotus_132	2584	1.4	0	0	AluSc8_NW_018503592.1:8563924-8565422_-	1	288	-10	+	AluTa15	AluTa15	1	288	0	3992	Platyrrhini	n/a	n/a	n/a	n/a	n/a	n/a	n/a	n/a	n/a	n/a		n/a	n/a	n/a	n/a	n/a	n/a	n/a
	143	Aotus_133	2585	1.4	0	0	AluSc8_NW_018503629.1:6803409-6804911_-	1	288	-14	+	AluTa15	AluTa15	1	288	0	4074	Platyrrhini	pipeline	no	n/a	>0_Aotus_133	TGAACCATGGCCTATCTCCTG	ACAACTGCgTAATCTGGGATC	773	460	456	454		n/a	n/a	n/a	n/a	n/a	n/a	n/a
	144	Aotus_134	2568	1.4	0	0	AluSc8_NW_018503652.1:4429327-4430838_-	1	288	-23	+	AluTa15	AluTa15	1	288	0	4099	Platyrrhini	n/a	n/a	n/a	n/a	n/a	n/a	n/a	n/a	n/a	n/a		n/a	n/a	n/a	n/a	n/a	n/a	n/a
	145	Aotus_135	2575	1.4	0	0	AluSc8_NW_018503925.1:30729138-30730635_-	1	287	-10	+	AluTa15	AluTa15	1	287	-1	4279	Platyrrhini	pipeline	no	n/a	>0_Aotus_135	GGTGATGGTTAAGTCTCATGAGG	GAAATAGGgAGGGAAACAGGAG	868	565	562	561		n/a	n/a	n/a	n/a	n/a	n/a	n/a
	146	Aotus_136	2571	1.4	0	0	AluSc8_NW_018503925.1:33632125-33633632_-	1	288	-19	+	AluTa15	AluTa15	1	288	0	4286	Platyrrhini	pipeline	no	n/a	>0_Aotus_136	AACGTGTTGTCTGAGGATCAC	AGCCATGAAATGCCTACCAAC	705	378	373	377		n/a	n/a	n/a	n/a	n/a	n/a	n/a
	147	Aotus_137	2474	1.4	1.1	0	AluSc8_NW_018504164.1:4219759-4221249_-	1	285	-5	+	AluTa15	AluTa15	1	288	0	4441	Platyrrhini	n/a	n/a	n/a	n/a	n/a	n/a	n/a	n/a	n/a	n/a		n/a	n/a	n/a	n/a	n/a	n/a	n/a
	148	Aotus_138	2585	1.4	0	0	AluSc8_NW_018504290.1:5311622-5313120_-	1	288	-10	+	AluTa15	AluTa15	1	288	0	4481	Platyrrhini	n/a	n/a	n/a	n/a	n/a	n/a	n/a	n/a	n/a	n/a		n/a	n/a	n/a	n/a	n/a	n/a	n/a
	149	Aotus_139	2597	1.4	0	0	AluSc8_NW_018504871.1:3998661-4000160_-	1	288	-11	+	AluTa15	AluTa15	1	288	0	4652	Platyrrhini	pipeline	no	n/a	>0_Aotus_139	AAGATGTGCTGTTCTGGAAGC	GGCCCCAATGTCAGTGATTTG	880	571	578	569		n/a	n/a	n/a	n/a	n/a	n/a	n/a
	150	Aotus_140	2378	1.4	0	2.5	AluSc8_NW_018505081.1:456553-458051_-	1	283	-15	+	AluTa15	AluTa15	1	276	-12	4678	Platyrrhini	pipeline	no	n/a	>0_Aotus_140	TGCTAGGGTGATAAGCAAGAAG	GCCTGCCaCTTTATACTCTTCC	817	477	479	486		n/a	n/a	n/a	n/a	n/a	n/a	n/a
	151	Aotus_141	2550	1.4	0	1.4	AluSc8_NW_018505187.1:8951343-8952854_-	1	292	-19	+	AluTa15	AluTa15	1	288	0	4718	Platyrrhini	pipeline	no	n/a	>0_Aotus_141	TCAGTCACCAGGGGCAATATC	TCCTATgCGTTCGTGATAATCC	540	220	220	220		n/a	n/a	n/a	n/a	n/a	n/a	n/a
	152	Aotus_142	2499	1.4	1.1	0	AluSc8_NW_018505261.1:1015810-1017308_-	1	285	-13	+	AluTa15	AluTa15	1	288	0	4728	Platyrrhini	n/a	n/a	n/a	n/a	n/a	n/a	n/a	n/a	n/a	n/a		n/a	n/a	n/a	n/a	n/a	n/a	n/a
	153	Aotus_143	2491	1.4	1.1	0	AluSc8_NW_018505293.1:2011685-2013184_-	1	285	-14	+	AluTa15	AluTa15	1	288	0	4780	Platyrrhini	pipeline	no	n/a	>0_Aotus_143	GCGGAAGTAGgTgACAATAGC	ATCCCTCAGTCAAACCTCAGG	640	326	327	318		n/a	n/a	n/a	n/a	n/a	n/a	n/a
	154	Aotus_144	2597	1.4	0	0	AluSc8_NW_018505429.1:7338924-7340429_-	1	288	-17	+	AluTa15	AluTa15	1	288	0	4856	Platyrrhini	pipeline	no	n/a	>0_Aotus_144	AGTGCAACCTCTCTCCCATC	CATTAACCCAAGCCCATTTGC	746	423	426	428		n/a	n/a	n/a	n/a	n/a	n/a	n/a
	155	Aotus_145	2598	1.4	0	0	AluSc8_NW_018505794.1:12488093-12489597_-	1	288	-16	+	AluTa15	AluTa15	1	288	0	4952	Platyrrhini	JW	yes	h.p.	>0_Aotus_145	TGGGGACTGGAAAGGAGAAAG	CAACCACAGCTGAGAAAAGGG	709	396	396	396		n/a	n/a	n/a	n/a	n/a	n/a	n/a
	156	Aotus_146	2545	1.4	0	0.3	AluSc8_NW_018505940.1:4089284-4090793_-	1	288	-21	+	AluTa15	AluTa15	1	287	-1	5242	Platyrrhini	pipeline	no	n/a	>0_Aotus_146	CCTCACCTGTCAGCTtTGTATG	GCTCATGGTTCTGGATGATGAG	803	484	484	466		n/a	n/a	n/a	n/a	n/a	n/a	n/a
	157	Aotus_147	2565	1.4	0	0.3	AluSc8_NW_018506177.1:6372293-6373793_-	1	289	-11	+	AluTa15	AluTa15	1	288	0	5398	Platyrrhini	pipeline	no	n/a	>0_Aotus_147	TGCACAGTGAATTTGGATGGG	TTTGCTAAtGGGTGGGGAAAG	865	584	557	557		n/a	n/a	n/a	n/a	n/a	n/a	n/a
	158	Aotus_148	2531	1.4	0	1	AluSc8_NW_018506381.1:8968615-8970112_-	1	291	-6	+	AluTa15	AluTa15	1	288	0	5500	Platyrrhini	pipeline	no	n/a	>0_Aotus_148	ACCTATTTGCAAGCCCAGAAG	AGGTAGtTCACTTGGGCCTAG	864	553	553	555		n/a	n/a	n/a	n/a	n/a	n/a	n/a
	159	Aotus_149	2595	1.4	0	0	AluSc8_NW_018506459.1:8233-9733_-	1	288	-12	+	AluTa15	AluTa15	1	288	0	5528	Platyrrhini	pipeline	no	n/a	>0_Aotus_149	TTTCCcGTCACTTCaCTGTTG	AAGCAAGGTTCAGAGGCAAAG	835	521	520	522		n/a	n/a	n/a	n/a	n/a	n/a	n/a
	160	Aotus_150	2575	1.4	0	0	AluSc8_NW_018506685.1:1507832-1509336_-	1	288	-16	+	AluTa15	AluTa15	1	288	0	5653	Platyrrhini	pipeline	no	n/a	>0_Aotus_150	TcGGTCTTTGGCtATGGTTTC	AAAAGGAGGGTAGCAcGTAGG	671	353	353	353		n/a	n/a	n/a	n/a	n/a	n/a	n/a
	161	Aotus_151	2539	1.4	0.3	0	AluSc8_NW_018506685.1:1707386-1708898_-	1	285	-27	+	AluTa15	AluTa15	1	286	-2	5657	Platyrrhini	pipeline	no	n/a	>0_Aotus_151	TCCTCTtCTTCTGGGTTCTCTG	TGAAGTGGCACTGCATTTTCC	878	559	559	559		n/a	n/a	n/a	n/a	n/a	n/a	n/a
	162	Aotus_152	2439	1.4	2.1	0.3	AluSc8_NW_018506828.1:2697425-2698911_-	1	283	-3	+	AluTa15	AluTa15	1	288	0	5709	Platyrrhini	pipeline	no	n/a	>0_Aotus_152	TGTGACTAGACCTGACATGGG	CCAGCAAGCgTTTAAAGTCTC	487	193	191	194		n/a	n/a	n/a	n/a	n/a	n/a	n/a
	163	Aotus_153	2543	1.4	0	0.7	AluSc8_NW_018506953.1:2533622-2535136_-	1	290	-24	+	AluTa15	AluTa15	1	288	0	5773	Platyrrhini	pipeline	no	n/a	>0_Aotus_153	TGGACATTGAACCCTCATCAG	GATGTCCACTTTTGCCACTG	751	426	426	426		n/a	n/a	n/a	n/a	n/a	n/a	n/a
	164	Aotus_154	2509	1.4	0	1.7	AluSc8_NW_018507635.1:4320485-4321986_-	1	293	-8	+	AluTa15	AluTa15	1	288	0	5934	Platyrrhini	pipeline	no	n/a	>0_Aotus_154	CCgCTGCCTACTCCATTATTG	TATGCCAGTCTCCTAGCCATC	762	455	454	454		n/a	n/a	n/a	n/a	n/a	n/a	n/a
	165	Aotus_155	2494	1.4	0	0	AluSc8_NW_018507789.1:7744233-7745712_-	1	279	0	+	AluTa15	AluTa15	1	279	-9	6018	Platyrrhini	pipeline	no	n/a	>0_Aotus_155	TCCAACTTAgGCCTCATCTGG	TGGAAATGAAGGCACACACTG	649	321	321	321		n/a	n/a	n/a	n/a	n/a	n/a	n/a
	166	Aotus_156	2583	1.4	0	0	AluSc8_NW_018507938.1:22605-24101_-	1	288	-8	+	AluTa15	AluTa15	1	288	0	6042	Platyrrhini	pipeline	no	n/a	>0_Aotus_156	GACATTTTGGTAGTGCAAAGGG	GATTCTCACAGCAACGACCAG	514	207	207	207		n/a	n/a	n/a	n/a	n/a	n/a	n/a
	167	Aotus_157	2509	1.4	1.1	0	AluSc8_NW_018508955.1:623457-624956_-	1	285	-14	+	AluTa15	AluTa15	1	288	0	6426	Platyrrhini	pipeline	no	n/a	>0_Aotus_157	TCCCAAGAATTCCCTGCAATC	GCTTTCTGGAGTGCAATCTGTC	824	522	480	519		n/a	n/a	n/a	n/a	n/a	n/a	n/a
	168	Aotus_158	2595	1.4	0	0	AluSc8_NW_018509519.1:3754018-3755515_-	1	288	-9	+	AluTa15	AluTa15	1	288	0	6535	Platyrrhini	pipeline	no	n/a	>0_Aotus_158	TGCCCACAGTTACTCCTATCC	TGCGTCATGTTgAACTCGATG	679	369	364	369		n/a	n/a	n/a	n/a	n/a	n/a	n/a
	169	Aotus_159	2599	1.4	0	0	AluSc8_NW_018509877.1:819337-820848_-	1	288	-23	+	AluTa15	AluTa15	1	288	0	6637	Platyrrhini	pipeline	no	n/a	>0_Aotus_159	AAACCCATTGCGTTCTCCATC	TTTGTTGGCAGAGTGAGAGAG	791	473	457	474		n/a	n/a	n/a	n/a	n/a	n/a	n/a
	170	Aotus_160	2584	1.4	0	0	AluSc8_NW_018510514.1:4744122-4745624_-	1	288	-14	+	AluTa15	AluTa15	1	288	0	6817	Platyrrhini	pipeline	no	n/a	>0_Aotus_160	TCTGTACCCTGCCCTTACTTC	GGAAGGaCtTGGAGGAAAGAG	876	559	536	558		n/a	n/a	n/a	n/a	n/a	n/a	n/a
	171	Aotus_161	2560	1.4	0	0	AluSc8_NW_018510867.1:1359950-1361454_-	1	288	-16	+	AluTa15	AluTa15	1	288	0	6873	Platyrrhini	pipeline	no	n/a	>0_Aotus_161	AAAGTTTCGTgGgCTGTGTAC	CATTGTAAGAGCTGgGGTGAG	698	379	378	376		n/a	n/a	n/a	n/a	n/a	n/a	n/a
	172	Aotus_162	2584	1.4	0	0	AluSc8_NW_018511366.1:17742217-17743716_-	1	288	-11	+	AluTa15	AluTa15	1	288	0	6992	Platyrrhini	pipeline	no	n/a	>0_Aotus_162	TCAtTGACcTGCCTTTTACCC	GAGGTGGCAAGGGGTTAAAAC	550	243	238	232		n/a	n/a	n/a	n/a	n/a	n/a	n/a
	173	Aotus_163	2589	1.4	0	0	AluSc8_NW_018511366.1:18313753-18315252_-	1	288	-11	+	AluTa15	AluTa15	1	288	0	6995	Platyrrhini	pipeline	no	n/a	>0_Aotus_163	CACTTACCGCAGACATGATGG	CTACTGTTTTCTGGCGATCCC	828	515	479	516		n/a	n/a	n/a	n/a	n/a	n/a	n/a
	174	Aotus_164	2547	1.4	0.3	0	AluSc8_NW_018511797.1:5561694-5563191_-	1	287	-10	+	AluTa15	AluTa15	1	288	0	7119	Platyrrhini	n/a	n/a	n/a	n/a	n/a	n/a	n/a	n/a	n/a	n/a		n/a	n/a	n/a	n/a	n/a	n/a	n/a
	175	Aotus_165	2587	1.4	0	0	AluSc8_NW_018512720.1:3652033-3653532_-	1	288	-11	+	AluTa15	AluTa15	1	288	0	7255	Platyrrhini	pipeline	no	n/a	>0_Aotus_165	TTTGACCCTGCTaCTCTACCC	GCCTGGCTTTTACTCTGAATG	897	585	584	584		n/a	n/a	n/a	n/a	n/a	n/a	n/a
	176	Aotus_166	2528	1.4	0.3	0.3	AluSc8_NW_018514082.1:4595253-4596762_-	1	288	-21	+	AluTa15	AluTa15	1	288	0	7505	Platyrrhini	n/a	n/a	n/a	n/a	n/a	n/a	n/a	n/a	n/a	n/a		n/a	n/a	n/a	n/a	n/a	n/a	n/a
	177	Aotus_167	2589	1.4	0	0	AluSc8_NW_018514491.1:2285940-2287437_-	1	288	-9	+	AluTa15	AluTa15	1	288	0	7588	Platyrrhini	n/a	n/a	n/a	n/a	n/a	n/a	n/a	n/a	n/a	n/a		n/a	n/a	n/a	n/a	n/a	n/a	n/a
	178	Aotus_168	2533	1.4	0.3	0	AluSc_NW_018486916.1:6893350-6894852_-	1	287	-15	+	AluTa15	AluTa15	1	288	0	7717	Platyrrhini	pipeline	no	n/a	>0_Aotus_168	GGTATGGGATGCAAGCTGTG	TATTTCCTCTCAGTGGGAAGC	786	481	478	477		n/a	n/a	n/a	n/a	n/a	n/a	n/a
	179	Aotus_169	2551	1.4	0	1.4	AluSc_NW_018487856.1:425167-426665_-	1	292	-6	+	AluTa15	AluTa15	1	288	0	7799	Platyrrhini	pipeline	no	n/a	>0_Aotus_169	TGCAGTGTCAGCCATTTTCTG	GGTAATGTGGGAAATGCTGAGG	748	421	420	420		n/a	n/a	n/a	n/a	n/a	n/a	n/a
	180	Aotus_170	2488	1.4	1.1	0	AluSc_NW_018489399.1:18775394-18776901_-	1	285	-22	+	AluTa15	AluTa15	1	288	0	7908	Platyrrhini	pipeline	no	n/a	>0_Aotus_170	TCTGAAGcCTGGAAGTCTGAG	TGATCCTCCTACCTTGGCTTC	699	382	382	381		n/a	n/a	n/a	n/a	n/a	n/a	n/a
	181	Aotus_171	2423	1.4	3.2	0	AluSc_NW_018501408.1:8655645-8657137_-	1	279	-13	+	AluTa15	AluTa15	1	288	0	8597	Platyrrhini	pipeline	no	n/a	>0_Aotus_171	CTTcTGCTTTTGTTGCCTGTG	CCCCTCCCAAATAGTCAAAGC	755	460	444	460		n/a	n/a	n/a	n/a	n/a	n/a	n/a
	182	Aotus_172	2543	1.4	0.3	0	AluSc_NW_018503298.1:1090112-1091605_-	1	287	-6	+	AluTa15	AluTa15	1	288	0	8972	Platyrrhini	n/a	n/a	n/a	n/a	n/a	n/a	n/a	n/a	n/a	n/a		n/a	n/a	n/a	n/a	n/a	n/a	n/a
	183	Aotus_173	2534	1.4	0.3	0	AluSc_NW_018503925.1:1694871-1696379_-	1	286	-22	+	AluTa15	AluTa15	1	287	-1	9177	Platyrrhini	n/a	n/a	n/a	n/a	n/a	n/a	n/a	n/a	n/a	n/a		n/a	n/a	n/a	n/a	n/a	n/a	n/a
	184	Aotus_174	2527	1.4	0.3	0	AluSc_NW_018504048.1:2517143-2518648_-	1	287	-18	+	AluTa15	AluTa15	1	288	0	9221	Platyrrhini	pipeline	no	n/a	>0_Aotus_174	GCATTCCTGGTTTCAACTCTC	TTGcGATCAGTAGGAGAAACG	570	251	270	257		n/a	n/a	n/a	n/a	n/a	n/a	n/a
	185	Aotus_175	2531	1.4	0.3	0	AluSc_NW_018504613.1:5772226-5773731_-	1	287	-18	+	AluTa15	AluTa15	1	288	0	9289	Platyrrhini	pipeline	no	n/a	>0_Aotus_175	ACCTAACTCCgTGGTGAAGAC	ATGAGGACgAAGAGCTTAGGG	740	416	426	423		n/a	n/a	n/a	n/a	n/a	n/a	n/a
	186	Aotus_176	2534	1.4	0.3	0	AluSc_NW_018511068.1:4068757-4070256_-	1	287	-12	+	AluTa15	AluTa15	1	288	0	10219	Platyrrhini	pipeline	no	n/a	>0_Aotus_176	TTAGCACTTGGGTCACTTGTG	GGCTCTTTGGTTGGGATTCAG	844	539	535	536		n/a	n/a	n/a	n/a	n/a	n/a	n/a
	187	Aotus_177	2220	1.4	2.1	1.7	AluSq2_NW_018491581.1:1289292-1290792_-	1	287	-13	+	AluTa15	AluTa15	1	288	0	10666	Platyrrhini	pipeline	no	n/a	>0_Aotus_177	GGAGGCGCATATGAAAGTCTG	GTAAGGGCTGCGTGAATGTAG	684	354	371	371		n/a	n/a	n/a	n/a	n/a	n/a	n/a
	188	Aotus_178	2584	1.4	0	0	AluSx3_NW_018490587.1:5501717-5503227_-	1	288	-22	+	AluTa15	AluTa15	1	288	0	11063	Platyrrhini	pipeline	no	n/a	>0_Aotus_178	GGTGGAGTTTGAGAGtCTGAC	TAATTCGATGGTGTGGGTTCC	788	469	468	467		n/a	n/a	n/a	n/a	n/a	n/a	n/a
	189	Aotus_179	2411	1.4	3.2	0	AluSx3_NW_018497929.1:5397258-5398760_-	1	279	-23	+	AluTa15	AluTa15	1	288	0	11221	Platyrrhini	pipeline	no	n/a	>0_Aotus_179	ACAGCCTCCATTCACAAGTAG	GCACTGAAGGAGAGATGGTTG	862	539	543	543		n/a	n/a	n/a	n/a	n/a	n/a	n/a
	190	Aotus_180	2597	1.4	0	0	AluSx3_NW_018500483.1:9625323-9626815_-	1	288	-4	+	AluTa15	AluTa15	1	288	0	11314	Platyrrhini	pipeline	no	n/a	>0_Aotus_180	TGAAgCACGTAGACATTCTGG	AGCACATAAcACTTGACCATGG	868	568	567	562		n/a	n/a	n/a	n/a	n/a	n/a	n/a
	191	Aotus_181	2597	1.4	0	0	AluSx3_NW_018500622.1:1534536-1536041_-	1	288	-17	+	AluTa15	AluTa15	1	288	0	11317	Platyrrhini	pipeline	no	n/a	>0_Aotus_181	TTTTGTTGGTGTaGGGGTGTC	AAAGAAGCTGAACCCCTACCC	870	549	547	549		n/a	n/a	n/a	n/a	n/a	n/a	n/a
	192	Aotus_182	2578	1.4	0	0	AluSx3_NW_018501792.1:279123-280623_-	1	288	-12	+	AluTa15	AluTa15	1	288	0	11403	Platyrrhini	n/a	n/a	n/a	n/a	n/a	n/a	n/a	n/a	n/a	n/a		n/a	n/a	n/a	n/a	n/a	n/a	n/a
	193	Aotus_183	2359	1.4	1.4	1	AluSx3_NW_018509613.1:7400834-7402332_-	1	287	-11	+	AluTa15	AluTa15	1	288	0	12073	Platyrrhini	n/a	n/a	n/a	n/a	n/a	n/a	n/a	n/a	n/a	n/a		n/a	n/a	n/a	n/a	n/a	n/a	n/a
	194	Aotus_184	2529	1.4	0.7	0	AluSx3_NW_018510302.1:948502-950004_-	1	286	-16	+	AluTa15	AluTa15	1	288	0	12101	Platyrrhini	JW	yes	h.p.	>0_Aotus_184	TTCTGTTCTCACGCCAACATG	CACAGTAACCCAAGCCTCAAG	658	350	350	318		n/a	n/a	n/a	n/a	n/a	n/a	n/a
	195	Aotus_185	2598	1.4	0	0	AluSx3_NW_018510431.1:960945-962447_-	1	288	-14	+	AluTa15	AluTa15	1	288	0	12106	Platyrrhini	pipeline	no	n/a	>0_Aotus_185	GAAGAAATGAGGGGCAAGTGG	AAGGCACACTGACATTTGAGG	643	329	330	331		n/a	n/a	n/a	n/a	n/a	n/a	n/a
	196	Aotus_186	2552	1.4	0	0.3	AluSx3_NW_018512720.1:3117802-3119305_-	1	289	-14	+	AluTa15	AluTa15	1	288	0	12192	Platyrrhini	pipeline	no	n/a	>0_Aotus_186	CTTAGCGCCTGGGATTTTAGC	AGTCCaTTAGTTTGCCGGATG	895	577	581	577		n/a	n/a	n/a	n/a	n/a	n/a	n/a
	197	Aotus_187	2203	1.5	8.2	0.3	AluSc8_NW_018503696.1:2436771-2438256_-	1	267	-18	+	AluTa15	AluTa15	1	288	0	4145	Platyrrhini	n/a	n/a	n/a	n/a	n/a	n/a	n/a	n/a	n/a	n/a		n/a	n/a	n/a	n/a	n/a	n/a	n/a
	198	Aotus_188	2215	1.5	9.1	0	AluSc8_NW_018507077.1:3974003-3975484_-	1	264	-17	+	AluTa15	AluTa15	1	288	0	5827	Platyrrhini	pipeline	no	n/a	>0_Aotus_188	TGTCTTGGGGTTTTGCTGTAC	CCTTAGGGCAGAGAAAGATGG	685	371	370	370		n/a	n/a	n/a	n/a	n/a	n/a	n/a
	199	Aotus_189	2195	1.5	9.1	0	AluSc8_NW_018509613.1:865152-866657_-	1	264	-41	+	AluTa15	AluTa15	1	288	0	6575	Platyrrhini	n/a	n/a	n/a	n/a	n/a	n/a	n/a	n/a	n/a	n/a		n/a	n/a	n/a	n/a	n/a	n/a	n/a
	200	Aotus_190	2552	1.7	0	0	AluSc8_NW_018485986.1:9791742-9793248_-	1	288	-18	+	AluTa15	AluTa15	1	288	0	64	Platyrrhini	n/a	n/a	n/a	n/a	n/a	n/a	n/a	n/a	n/a	n/a		n/a	n/a	n/a	n/a	n/a	n/a	n/a
	201	Aotus_191	2550	1.7	0	0	AluSc8_NW_018486447.1:10672646-10674145_-	1	288	-11	+	AluTa15	AluTa15	1	288	0	115	Platyrrhini	pipeline	no	n/a	>0_Aotus_191	AGGATCATGATTGGTGCACTTC	TGGAAGCACTGACTACTGGAG	846	536	530	529		n/a	n/a	n/a	n/a	n/a	n/a	n/a
	202	Aotus_192	2544	1.7	0	0	AluSc8_NW_018486916.1:467569-469079_-	1	288	-22	+	AluTa15	AluTa15	1	288	0	194	Platyrrhini	n/a	n/a	n/a	n/a	n/a	n/a	n/a	n/a	n/a	n/a		n/a	n/a	n/a	n/a	n/a	n/a	n/a
	203	Aotus_193	2560	1.7	0	0	AluSc8_NW_018486916.1:5529681-5531179_-	1	288	-10	+	AluTa15	AluTa15	1	288	0	198	Platyrrhini	pipeline	no	n/a	>0_Aotus_193	TCCCAAACTCAAAAGCCATCC	ATCgACAGCCTGACATACCTC	557	249	247	248		n/a	n/a	n/a	n/a	n/a	n/a	n/a
	204	Aotus_194	2582	1.7	0	0	AluSc8_NW_018486916.1:7656685-7658179_-	1	288	-6	+	AluTa15	AluTa15	1	288	0	211	Platyrrhini	pipeline	no	n/a	>0_Aotus_194	GCAGgACAATGAGAAGCAGAG	ACACAATAGcTGCTGGAATACG	825	519	524	523		n/a	n/a	n/a	n/a	n/a	n/a	n/a
	205	Aotus_195	2537	1.7	0.3	0	AluSc8_NW_018487315.1:2588544-2590048_-	1	287	-17	+	AluTa15	AluTa15	1	288	0	288	Platyrrhini	pipeline	no	n/a	>0_Aotus_195	ACCTGTTAGCAATCATCACTCC	TATTTGGGAGGCTGAgCTGAG	702	387	389	402		n/a	n/a	n/a	n/a	n/a	n/a	n/a
	206	Aotus_196	2574	1.7	0	0	AluSc8_NW_018487738.1:321318-322815_-	1	288	-9	+	AluTa15	AluTa15	1	288	0	379	Platyrrhini	pipeline	no	n/a	>0_Aotus_196	TGGAACCCTCTGTATGACCAG	TGAGTCAGCAGATTTGTGGAG	497	192	192	190		n/a	n/a	n/a	n/a	n/a	n/a	n/a
	207	Aotus_197	2580	1.7	0	0	AluSc8_NW_018487867.1:1527938-1529435_-	1	288	-9	+	AluTa15	AluTa15	1	288	0	463	Platyrrhini	pipeline	no	n/a	>0_Aotus_197	GATAGCAGTCCTTGGGTGTTC	CGTTCTTGCTTGGGGTTAATG	839	542	537	539		n/a	n/a	n/a	n/a	n/a	n/a	n/a
	208	Aotus_198	2570	1.7	0	0	AluSc8_NW_018487996.1:14376501-14378000_-	1	288	-11	+	AluTa15	AluTa15	1	288	0	492	Platyrrhini	pipeline	no	n/a	>0_Aotus_198	TGGCCTAATCTCATGCTTCCC	GGATGAGAACCCAGGATGAAC	573	273	263	236		n/a	n/a	n/a	n/a	n/a	n/a	n/a
	209	Aotus_199	2564	1.7	0	0	AluSc8_NW_018487996.1:16705561-16707071_-	1	288	-22	+	AluTa15	AluTa15	1	288	0	506	Platyrrhini	pipeline	no	n/a	>0_Aotus_199	CCTCTTTTCTgCTGCCTAGAG	TCTACTGCgATCTgGCCTTTC	827	480	510	513		n/a	n/a	n/a	n/a	n/a	n/a	n/a
	210	Aotus_200	2586	1.7	0	0	AluSc8_NW_018488709.1:274314-275819_-	1	288	-17	+	AluTa15	AluTa15	1	288	0	600	Platyrrhini	JW	yes	h.p.	>0_Aotus_200	TACGACTATGCCATGGTTCCC	TTCTGCCCTCTTCACTGTTTC	732	395	409	413		n/a	n/a	n/a	n/a	n/a	n/a	n/a
	211	Aotus_201	2514	1.7	0.3	0	AluSc8_NW_018488858.1:11923972-11925475_-	1	287	-16	+	AluTa15	AluTa15	1	288	0	641	Platyrrhini	pipeline	no	n/a	>0_Aotus_201	GGTCAATCTCATCCcAGTCTG	GAGGCTACCgTAGAATCaAAGTG	728	431	435	438		n/a	n/a	n/a	n/a	n/a	n/a	n/a
	212	Aotus_202	2584	1.7	0	0	AluSc8_NW_018489828.1:2693137-2694648_-	1	288	-23	+	AluTa15	AluTa15	1	288	0	858	Platyrrhini	n/a	n/a	n/a	n/a	n/a	n/a	n/a	n/a	n/a	n/a		n/a	n/a	n/a	n/a	n/a	n/a	n/a
	213	Aotus_203	2530	1.7	0	0.7	AluSc8_NW_018490398.1:2258217-2259708_-	1	290	-1	+	AluTa15	AluTa15	1	288	0	949	Platyrrhini	pipeline	no	n/a	>0_Aotus_203	GAAGCACAGTCACTCAACTCC	AGGTTGGTTGTTCATTCCCTAG	747	427	424	436		n/a	n/a	n/a	n/a	n/a	n/a	n/a
	214	Aotus_204	2544	1.7	0	0	AluSc8_NW_018490587.1:7578346-7579853_-	1	288	-19	+	AluTa15	AluTa15	1	288	0	1052	Platyrrhini	n/a	n/a	n/a	n/a	n/a	n/a	n/a	n/a	n/a	n/a		n/a	n/a	n/a	n/a	n/a	n/a	n/a
	215	Aotus_205	2560	1.7	0	0	AluSc8_NW_018490922.1:705619-707117_-	1	288	-10	+	AluTa15	AluTa15	1	288	0	1072	Platyrrhini	pipeline	no	n/a	>0_Aotus_205	GGAGGGTAAGATGTGCATGTG	CTAACACTTTGGcAGaCTGAGG	768	470	484	474		n/a	n/a	n/a	n/a	n/a	n/a	n/a
	216	Aotus_206	2572	1.7	0	0	AluSc8_NW_018492360.1:506737-508227_-	1	288	-2	+	AluTa15	AluTa15	1	288	0	1258	Platyrrhini	JW	yes	h.p.	>0_Aotus_206	GTGGCTGTTTGGTTGTGTTTG	TTGCCACTTTAGGGGACAGTG	508	208	208	199		n/a	n/a	n/a	n/a	n/a	n/a	n/a
	217	Aotus_207	2575	1.7	0	0	AluSc8_NW_018494005.1:1473197-1474703_-	1	288	-18	+	AluTa15	AluTa15	1	288	0	1440	Platyrrhini	pipeline	no	n/a	>0_Aotus_207	AACCCCAGGCTAAGAGAGATG	TGTAGTAGAGGCAGGACTTCC	706	391	379	390		n/a	n/a	n/a	n/a	n/a	n/a	n/a
	218	Aotus_208	2566	1.7	0	0	AluSc8_NW_018495580.1:6583661-6585172_-	1	288	-23	+	AluTa15	AluTa15	1	288	0	1728	Platyrrhini	pipeline	no	n/a	>0_Aotus_208	AGGCTAGCGATGAGGAAGTC	TGGTTAAATTGCCATGGTACCC	729	407	407	407		n/a	n/a	n/a	n/a	n/a	n/a	n/a
	219	Aotus_209	2502	1.7	0.3	0	AluSc8_NW_018495601.1:749076-750583_-	1	287	-20	+	AluTa15	AluTa15	1	288	0	1744	Platyrrhini	pipeline	no	n/a	>0_Aotus_209	TGCCCTGGtACgATAATAGGC	GCACACACAtTCCCCTAAGAC	762	450	448	444		n/a	n/a	n/a	n/a	n/a	n/a	n/a
	220	Aotus_210	2575	1.7	0	0	AluSc8_NW_018495981.1:12862271-12863781_-	1	288	-22	+	AluTa15	AluTa15	1	288	0	1799	Platyrrhini	pipeline	no	n/a	>0_Aotus_210	GCCCTGAAGCTTTGATGAGTC	ACTGAGACCCTCCCAAACTTC	691	381	393	382		n/a	n/a	n/a	n/a	n/a	n/a	n/a
	221	Aotus_211	2512	1.7	0	0.7	AluSc8_NW_018496424.1:2239315-2240823_-	1	290	-18	+	AluTa15	AluTa15	1	288	0	1892	Platyrrhini	n/a	n/a	n/a	n/a	n/a	n/a	n/a	n/a	n/a	n/a		n/a	n/a	n/a	n/a	n/a	n/a	n/a
	222	Aotus_212	2550	1.7	0	0	AluSc8_NW_018498341.1:10685002-10686505_-	1	288	-15	+	AluTa15	AluTa15	1	288	0	2041	Platyrrhini	pipeline	no	n/a	>0_Aotus_212	GGGGAAGAAACCTGAGATTGC	ACCtGCACATGGTTCTATCAG	582	291	291	291		n/a	n/a	n/a	n/a	n/a	n/a	n/a
	223	Aotus_213	2572	1.7	0	0	AluSc8_NW_018498471.1:5051693-5053202_-	1	288	-21	+	AluTa15	AluTa15	1	288	0	2139	Platyrrhini	pipeline	no	n/a	>0_Aotus_213	TAAGTGCTTGACCTCCCAGAG	CCACCTAAAACCATGCCTGTC	767	445	440	445		n/a	n/a	n/a	n/a	n/a	n/a	n/a
	224	Aotus_214	2586	1.7	0	0	AluSc8_NW_018498876.1:364889-366386_-	1	288	-9	+	AluTa15	AluTa15	1	288	0	2185	Platyrrhini	pipeline	no	n/a	>0_Aotus_214	TCCATGTGAAAGCAGAGAAGG	AGGCCCACTTTTCTACCTAGG	838	530	534	534		n/a	n/a	n/a	n/a	n/a	n/a	n/a
	225	Aotus_215	2527	1.7	0	0.3	AluSc8_NW_018499256.1:4861212-4862724_-	1	289	-23	+	AluTa15	AluTa15	1	288	0	2235	Platyrrhini	pipeline	no	n/a	>0_Aotus_215	TGCcTTCAATTTGCCAGAGAC	AAACGTTTCCCTCCCTGTTTG	824	417	500	503		n/a	n/a	n/a	n/a	n/a	n/a	n/a
	226	Aotus_216	2556	1.7	0	0	AluSc8_NW_018499555.1:7025835-7027332_-	1	288	-9	+	AluTa15	AluTa15	1	288	0	2296	Platyrrhini	pipeline	no	n/a	>0_Aotus_216	ACTTCTGAAGCTAGGCCCAAG	GGAAGCATGTGACTCAGTGTG	772	463	455	463		n/a	n/a	n/a	n/a	n/a	n/a	n/a
	227	Aotus_217	2578	1.7	0	0	AluSc8_NW_018499833.1:1246529-1248038_-	1	287	-22	+	AluTa15	AluTa15	1	287	-1	2382	Platyrrhini	n/a	n/a	n/a	n/a	n/a	n/a	n/a	n/a	n/a	n/a		n/a	n/a	n/a	n/a	n/a	n/a	n/a
	228	Aotus_218	2536	1.7	0	0	AluSc8_NW_018499833.1:127949-129446_-	1	288	-9	+	AluTa15	AluTa15	1	288	0	2383	Platyrrhini	pipeline	no	n/a	>0_Aotus_218	TGGGACTATAGGCATGTGTCAG	GGCACTTACCCAGCATGTATC	897	583	586	586		n/a	n/a	n/a	n/a	n/a	n/a	n/a
	229	Aotus_219	2524	1.7	0	0	AluSc8_NW_018500483.1:4558534-4560032_-	1	287	-11	+	AluTa15	AluTa15	1	287	-1	2487	Platyrrhini	pipeline	no	n/a	>0_Aotus_219	CAGGAGACCAAACTGCAAGTG	AACTTCaAGCAATGCCCAGTG	789	478	474	478		n/a	n/a	n/a	n/a	n/a	n/a	n/a
	230	Aotus_220	2548	1.7	0	0	AluSc8_NW_018501255.1:1421784-1423288_-	1	288	-16	+	AluTa15	AluTa15	1	288	0	2599	Platyrrhini	pipeline	no	n/a	>0_Aotus_220	GTGACAGTGAGCATCCTTGTC	ACCTCTGGTCCCAACTACTTG	691	381	383	386		n/a	n/a	n/a	n/a	n/a	n/a	n/a
	231	Aotus_221	2562	1.7	0	0	AluSc8_NW_018501577.1:15459964-15461469_-	1	288	-17	+	AluTa15	AluTa15	1	288	0	2852	Platyrrhini	pipeline	no	n/a	>0_Aotus_221	TTCAAcAtCAGGGTGGTCAAC	TTTAGGACTCTCTGCCCTTGG	720	401	405	402		n/a	n/a	n/a	n/a	n/a	n/a	n/a
	232	Aotus_222	2547	1.7	0.3	0	AluSc8_NW_018501761.1:596088-597583_-	1	287	-8	+	AluTa15	AluTa15	1	288	0	2946	Platyrrhini	pipeline	no	n/a	>0_Aotus_222	TTCCcGTCAGCAGCAAATATG	ATGGAATGATGCTGTGGTCAC	852	539	534	543		n/a	n/a	n/a	n/a	n/a	n/a	n/a
	233	Aotus_223	2540	1.7	0	0.7	AluSc8_NW_018501822.1:12197114-12198615_-	1	290	-11	+	AluTa15	AluTa15	1	288	0	3006	Platyrrhini	n/a	n/a	n/a	n/a	n/a	n/a	n/a	n/a	n/a	n/a		n/a	n/a	n/a	n/a	n/a	n/a	n/a
	234	Aotus_224	2539	1.7	0	0	AluSc8_NW_018501822.1:8876517-8878026_-	1	288	-21	+	AluTa15	AluTa15	1	288	0	3042	Platyrrhini	pipeline	no	n/a	>0_Aotus_224	TAAGCCTGACTCTTGGGGTTG	AGAGAGCCACAGTAGGGATTG	853	536	545	534		n/a	n/a	n/a	n/a	n/a	n/a	n/a
	235	Aotus_225	2542	1.7	0.3	0	AluSc8_NW_018501917.1:1148315-1149807_-	1	287	-5	+	AluTa15	AluTa15	1	288	0	3051	Platyrrhini	pipeline	no	n/a	>0_Aotus_225	CCTCACTATTTGGAAGaCTGAGG	CCTCgTGGTTGAATGGCTAC	892	594	589	592		n/a	n/a	n/a	n/a	n/a	n/a	n/a
	236	Aotus_226	2473	1.7	0.3	1	AluSc8_NW_018502886.1:6239178-6240679_-	1	290	-11	+	AluTa15	AluTa15	1	288	0	3472	Platyrrhini	pipeline	no	n/a	>0_Aotus_226	GCCTTTAGAGCAGCTTTTGAG	GTGGTGATTTTGGGGATATGAC	571	261	261	259		n/a	n/a	n/a	n/a	n/a	n/a	n/a
	237	Aotus_227	2546	1.7	0	0	AluSc8_NW_018503001.1:12153-13653_-	1	288	-12	+	AluTa15	AluTa15	1	288	0	3513	Platyrrhini	n/a	n/a	n/a	n/a	n/a	n/a	n/a	n/a	n/a	n/a		n/a	n/a	n/a	n/a	n/a	n/a	n/a
	238	Aotus_228	2586	1.7	0	0	AluSc8_NW_018503038.1:9071104-9072599_-	1	288	-7	+	AluTa15	AluTa15	1	288	0	3559	Platyrrhini	pipeline	no	n/a	>0_Aotus_228	TGCAAGAGGAGGAgTTAAGGG	TGTTTTACTTGCTGGCCTGAG	586	281	281	281		n/a	n/a	n/a	n/a	n/a	n/a	n/a
	239	Aotus_229	2560	1.7	0	0	AluSc8_NW_018503184.1:11941513-11943032_-	1	287	-32	+	AluTa15	AluTa15	1	287	-1	3583	Platyrrhini	pipeline	no	n/a	>0_Aotus_229	GCATCCTTAGGTCTCAAAGGG	CTGAAAGTTGGCATCTCTAGTCC	860	534	530	543		n/a	n/a	n/a	n/a	n/a	n/a	n/a
	240	Aotus_230	2567	1.7	0	0	AluSc8_NW_018503468.1:4698726-4700221_-	1	288	-7	+	AluTa15	AluTa15	1	288	0	3765	Platyrrhini	pipeline	no	n/a	>0_Aotus_230	CCTTTCCTGTTTCCCCAAAGG	GGGCTATGCAcGTAGAAACAC	890	588	585	587		n/a	n/a	n/a	n/a	n/a	n/a	n/a
	241	Aotus_231	2489	1.7	0	1.4	AluSc8_NW_018503519.1:19204961-19206473_-	1	292	-20	+	AluTa15	AluTa15	1	288	0	3818	Platyrrhini	pipeline	no	n/a	>0_Aotus_231	GTTGACTGTTAGCTGTTTCCTG	GTGGGTGGAATAATGGCCTTC	864	530	537	537		n/a	n/a	n/a	n/a	n/a	n/a	n/a
	242	Aotus_232	2536	1.7	0.3	0	AluSc8_NW_018503629.1:282926-284429_-	1	287	-16	+	AluTa15	AluTa15	1	288	0	4063	Platyrrhini	pipeline	no	n/a	>0_Aotus_232	TCCCAACCATTCTTCCCATTC	GGCCAAGGAgAAAGAATGAGG	700	386	386	375		n/a	n/a	n/a	n/a	n/a	n/a	n/a
	243	Aotus_233	2542	1.7	0	0	AluSc8_NW_018503740.1:10692755-10694252_-	1	288	-9	+	AluTa15	AluTa15	1	288	0	4179	Platyrrhini	pipeline	no	n/a	>0_Aotus_233	AGATAtTGCTCAcCCTTCACTG	GGGcTCACTGTGGAATTCTTAC	636	623	321	320		n/a	n/a	n/a	n/a	n/a	n/a	n/a
	244	Aotus_234	2516	1.7	0	0.3	AluSc8_NW_018503925.1:19294974-19296470_-	1	289	-7	+	AluTa15	AluTa15	1	288	0	4230	Platyrrhini	pipeline	no	n/a	>0_Aotus_234	GGGAAGGATGATAcAACACTGG	GCCAGTCTTCATCgAGTTTCC	592	290	292	277		n/a	n/a	n/a	n/a	n/a	n/a	n/a
	245	Aotus_235	2575	1.7	0	0	AluSc8_NW_018504467.1:2599076-2600572_-	1	288	-8	+	AluTa15	AluTa15	1	288	0	4515	Platyrrhini	pipeline	no	n/a	>0_Aotus_235	TTCTGAGTCTCTGCAGTCCTC	GATCACGGCAAGCTACAGAAG	819	505	507	508		n/a	n/a	n/a	n/a	n/a	n/a	n/a
	246	Aotus_236	2512	1.7	0	2.1	AluSc8_NW_018504640.1:251914-253421_-	1	294	-13	+	AluTa15	AluTa15	1	288	0	4588	Platyrrhini	pipeline	no	n/a	>0_Aotus_236	TGTGTGCGTGATTaCaGATGG	GTCCATgGGCCATTTCAAGAG	810	491	492	489		n/a	n/a	n/a	n/a	n/a	n/a	n/a
	247	Aotus_237	2493	1.7	0	0.3	AluSc8_NW_018505261.1:5509311-5510818_-	1	289	-18	+	AluTa15	AluTa15	1	288	0	4755	Platyrrhini	pipeline	no	n/a	>0_Aotus_237	CTAAGCAAGcGGTGTTGGTAG	TGGGAGATACAAGTGGTCAGG	850	527	529	516		n/a	n/a	n/a	n/a	n/a	n/a	n/a
	248	Aotus_238	2577	1.7	0	0	AluSc8_NW_018505394.1:144971-146458_-	1	287	0	+	AluTa15	AluTa15	1	287	-1	4836	Platyrrhini	pipeline	no	n/a	>0_Aotus_238	gCTGGGAGTAGGATTGTTTGG	CTCACTGaAGCCTCAAAGTCC	729	393	411	427		n/a	n/a	n/a	n/a	n/a	n/a	n/a
	249	Aotus_239	2584	1.7	0	0	AluSc8_NW_018505940.1:24271039-24272541_-	1	288	-14	+	AluTa15	AluTa15	1	288	0	5183	Platyrrhini	pipeline	no	n/a	>0_Aotus_239	AGTTGACCCACTTCTCACCTG	CAAGGCCAAGATCACACAGAG	537	228	229	229		n/a	n/a	n/a	n/a	n/a	n/a	n/a
	250	Aotus_240	2570	1.7	0	0	AluSc8_NW_018506446.1:2910066-2911577_-	1	288	-23	+	AluTa15	AluTa15	1	288	0	5515	Platyrrhini	pipeline	no	n/a	>0_Aotus_240	CAGCAGAAAGGGGAGATAAGG	AAGATGCAGCACCgTAAGTTG	765	437	440	439		n/a	n/a	n/a	n/a	n/a	n/a	n/a
	251	Aotus_241	2535	1.7	0	0.3	AluSc8_NW_018506521.1:9076068-9077573_-	1	289	-16	+	AluTa15	AluTa15	1	288	0	5607	Platyrrhini	n/a	n/a	n/a	n/a	n/a	n/a	n/a	n/a	n/a	n/a		n/a	n/a	n/a	n/a	n/a	n/a	n/a
	252	Aotus_242	2586	1.7	0	0	AluSc8_NW_018506828.1:21624926-21626428_-	1	288	-14	+	AluTa15	AluTa15	1	288	0	5707	Platyrrhini	pipeline	no	n/a	>0_Aotus_242	CCACAGAAGCAAGGAAGGTAC	TGCAGATACTCCATGGGACTC	727	417	419	420		n/a	n/a	n/a	n/a	n/a	n/a	n/a
	253	Aotus_243	2552	1.7	0	0	AluSc8_NW_018507064.1:823630-825139_-	1	288	-21	+	AluTa15	AluTa15	1	288	0	5812	Platyrrhini	pipeline	no	n/a	>0_Aotus_243	CAGGCCCCTAGAGTTTGTTTG	AATGTTGATGGTGCCAGGAAG	855	493	530	522		n/a	n/a	n/a	n/a	n/a	n/a	n/a
	254	Aotus_244	2560	1.7	0	0	AluSc8_NW_018507179.1:1928848-1930359_-	1	288	-23	+	AluTa15	AluTa15	1	288	0	5843	Platyrrhini	pipeline	no	n/a	>0_Aotus_244	TCTGCAGAGATGGGCTAAATTC	TCCCTGGCTCTGTCTACTAAC	665	334	340	338		n/a	n/a	n/a	n/a	n/a	n/a	n/a
	255	Aotus_245	2542	1.7	0	0.3	AluSc8_NW_018507635.1:10657108-10658603_-	1	289	-6	+	AluTa15	AluTa15	1	288	0	5919	Platyrrhini	pipeline	no	n/a	>0_Aotus_245	GAGCTCTGGATCAAGGTTGTG	TGAAAACACATGTCCCTCGATC	879	569	560	575		n/a	n/a	n/a	n/a	n/a	n/a	n/a
	256	Aotus_246	2533	1.7	0.3	0	AluSc8_NW_018507635.1:4729365-4730857_-	1	287	-5	+	AluTa15	AluTa15	1	288	0	5936	Platyrrhini	pipeline	no	n/a	>0_Aotus_246	TGCAAAGTATGTGGAGCTTGG	TGGGGTACAgCAAGACTCTG	789	484	493	484		n/a	n/a	n/a	n/a	n/a	n/a	n/a
	257	Aotus_247	2529	1.7	0	0.7	AluSc8_NW_018507685.1:111025-112533_-	1	290	-18	+	AluTa15	AluTa15	1	288	0	5958	Platyrrhini	pipeline	no	n/a	>0_Aotus_247	AAGGACAATTCTGGGAGTGAG	AGGTGGtCTTGCAAAAGAAGG	730	411	411	410		n/a	n/a	n/a	n/a	n/a	n/a	n/a
	258	Aotus_248	2548	1.7	0	0.3	AluSc8_NW_018507789.1:10906952-10908465_-	1	289	-24	+	AluTa15	AluTa15	1	288	0	5989	Platyrrhini	n/a	n/a	n/a	n/a	n/a	n/a	n/a	n/a	n/a	n/a		n/a	n/a	n/a	n/a	n/a	n/a	n/a
	259	Aotus_249	2558	1.7	0	0	AluSc8_NW_018508111.1:47022-48521_-	1	288	-11	+	AluTa15	AluTa15	1	288	0	6155	Platyrrhini	pipeline	no	n/a	>0_Aotus_249	GCCGATTcATGACAGATATGAGG	AGTGTCGCCTTGTTTTCTACC	727	416	421	421		n/a	n/a	n/a	n/a	n/a	n/a	n/a
	260	Aotus_250	2571	1.7	0	0	AluSc8_NW_018508367.1:1102754-1104250_-	1	288	-8	+	AluTa15	AluTa15	1	288	0	6236	Platyrrhini	JW	yes	h.p.	>0_Aotus_250	TGGGCATGGGAATTTAAGGTG	AAATGCTGTATGGGCCCTCTC	588	273	271	271		n/a	n/a	n/a	n/a	n/a	n/a	n/a
	261	Aotus_251	2586	1.7	0	0	AluSc8_NW_018508382.1:1300110-1301647_-	1	288	-49	+	AluTa15	AluTa15	1	288	0	6256	Platyrrhini	n/a	n/a	n/a	n/a	n/a	n/a	n/a	n/a	n/a	n/a		n/a	n/a	n/a	n/a	n/a	n/a	n/a
	262	Aotus_252	2550	1.7	0	0	AluSc8_NW_018508382.1:2378862-2380363_-	1	288	-13	+	AluTa15	AluTa15	1	288	0	6262	Platyrrhini	n/a	n/a	n/a	n/a	n/a	n/a	n/a	n/a	n/a	n/a		n/a	n/a	n/a	n/a	n/a	n/a	n/a
	263	Aotus_253	2572	1.7	0	0	AluSc8_NW_018508469.1:4002450-4003952_-	1	288	-14	+	AluTa15	AluTa15	1	288	0	6309	Platyrrhini	n/a	n/a	n/a	n/a	n/a	n/a	n/a	n/a	n/a	n/a		n/a	n/a	n/a	n/a	n/a	n/a	n/a
	264	Aotus_254	2575	1.7	0	0	AluSc8_NW_018509519.1:3828061-3829572_-	1	288	-23	+	AluTa15	AluTa15	1	288	0	6538	Platyrrhini	pipeline	no	n/a	>0_Aotus_254	ACCTGAAGTTTAGGTTGCCAAC	ATTAAGAGACAGGGGCAAGAG	840	518	511	513		n/a	n/a	n/a	n/a	n/a	n/a	n/a
	265	Aotus_255	2528	1.7	0	0.7	AluSc8_NW_018509739.1:1004172-1005680_-	1	290	-18	+	AluTa15	AluTa15	1	288	0	6591	Platyrrhini	n/a	n/a	n/a	n/a	n/a	n/a	n/a	n/a	n/a	n/a		n/a	n/a	n/a	n/a	n/a	n/a	n/a
	266	Aotus_256	2542	1.7	0	0	AluSc8_NW_018510010.1:5248544-5250038_-	1	288	-6	+	AluTa15	AluTa15	1	288	0	6662	Platyrrhini	pipeline	no	n/a	>0_Aotus_256	TTGAATTCCTGGGCTCAAGTG	CTGTCCCTGAACCAAGTATGC	715	413	405	412		n/a	n/a	n/a	n/a	n/a	n/a	n/a
	267	Aotus_257	2553	1.7	0	0	AluSc8_NW_018510022.1:2120466-2121970_-	1	288	-16	+	AluTa15	AluTa15	1	288	0	6679	Platyrrhini	pipeline	no	n/a	>0_Aotus_257	TTCTCCCTCACTGACTCCATG	CAGCCATtGTACCACTGAAGC	656	336	337	336		n/a	n/a	n/a	n/a	n/a	n/a	n/a
	268	Aotus_258	2553	1.7	0	0	AluSc8_NW_018510173.1:1193241-1194748_-	1	288	-19	+	AluTa15	AluTa15	1	288	0	6696	Platyrrhini	pipeline	no	n/a	>0_Aotus_258	GTTTGTGTTGTGCCTGCAAAG	CCTTTTCTCTCCACTAGCACTG	815	507	488	557		n/a	n/a	n/a	n/a	n/a	n/a	n/a
	269	Aotus_259	2513	1.7	0	0.7	AluSc8_NW_018510514.1:17952045-17953560_-	1	290	-25	+	AluTa15	AluTa15	1	288	0	6762	Platyrrhini	n/a	n/a	n/a	n/a	n/a	n/a	n/a	n/a	n/a	n/a		n/a	n/a	n/a	n/a	n/a	n/a	n/a
	270	Aotus_260	2567	1.7	0	0	AluSc8_NW_018511068.1:11954638-11956140_-	1	288	-14	+	AluTa15	AluTa15	1	288	0	6909	Platyrrhini	pipeline	no	n/a	>0_Aotus_260	CCTGTTGTGCTGGTTCTAGTTC	CAATCCTGTTCAGAGCCAGTG	713	402	405	402		n/a	n/a	n/a	n/a	n/a	n/a	n/a
	271	Aotus_261	2539	1.7	0	0	AluSc8_NW_018511366.1:18456425-18457919_-	1	288	-6	+	AluTa15	AluTa15	1	288	0	6997	Platyrrhini	pipeline	no	n/a	>0_Aotus_261	GCATAGGAACGAACCACAGATC	GGACAGGATGGAAATgACAGG	623	305	321	321		n/a	n/a	n/a	n/a	n/a	n/a	n/a
	272	Aotus_262	2575	1.7	0	0	AluSc8_NW_018511366.1:3982612-3984115_-	1	288	-15	+	AluTa15	AluTa15	1	288	0	7052	Platyrrhini	n/a	n/a	n/a	n/a	n/a	n/a	n/a	n/a	n/a	n/a		n/a	n/a	n/a	n/a	n/a	n/a	n/a
	273	Aotus_263	2562	1.7	0	0	AluSc8_NW_018511366.1:4869072-4870575_-	1	288	-15	+	AluTa15	AluTa15	1	288	0	7056	Platyrrhini	n/a	n/a	n/a	n/a	n/a	n/a	n/a	n/a	n/a	n/a		n/a	n/a	n/a	n/a	n/a	n/a	n/a
	274	Aotus_264	2532	1.7	0	0.3	AluSc8_NW_018511797.1:7158558-7160069_-	1	289	-22	+	AluTa15	AluTa15	1	288	0	7125	Platyrrhini	n/a	n/a	n/a	n/a	n/a	n/a	n/a	n/a	n/a	n/a		n/a	n/a	n/a	n/a	n/a	n/a	n/a
	275	Aotus_265	2578	1.7	0	0	AluSc8_NW_018511953.1:2485908-2487408_-	1	288	-12	+	AluTa15	AluTa15	1	288	0	7150	Platyrrhini	pipeline	no	n/a	>0_Aotus_265	gTAATTGGTTGAGGCTCATTGG	CACCTTTGAACACTTGAGAAGC	790	479	463	478		n/a	n/a	n/a	n/a	n/a	n/a	n/a
	276	Aotus_266	2586	1.7	0	0	AluSc8_NW_018513090.1:1943014-1944522_-	1	288	-20	+	AluTa15	AluTa15	1	288	0	7309	Platyrrhini	n/a	n/a	n/a	n/a	n/a	n/a	n/a	n/a	n/a	n/a		n/a	n/a	n/a	n/a	n/a	n/a	n/a
	277	Aotus_267	2586	1.7	0	0	AluSc8_NW_018513108.1:2045416-2046927_-	1	288	-23	+	AluTa15	AluTa15	1	288	0	7313	Platyrrhini	pipeline	no	n/a	>0_Aotus_267	GAGCAACATACCCAGAACAGG	ACCCTTCCCTGATCACGTTAG	836	518	521	518		n/a	n/a	n/a	n/a	n/a	n/a	n/a
	278	Aotus_268	2556	1.7	0	0.3	AluSc8_NW_018513739.1:38809-40314_-	1	289	-16	+	AluTa15	AluTa15	1	288	0	7475	Platyrrhini	pipeline	no	n/a	>0_Aotus_268	AAAGTCTAGGAGCAGGCAGAC	CGAACCCGGAAATAcTCTCAG	835	517	520	520		n/a	n/a	n/a	n/a	n/a	n/a	n/a
	279	Aotus_269	2509	1.7	0	0.3	AluSc8_NW_018514082.1:3617887-3619393_-	1	289	-17	+	AluTa15	AluTa15	1	288	0	7496	Platyrrhini	pipeline	no	n/a	>0_Aotus_269	CTATTCTACTCTCAGCCCCAAG	GAACATAGTGTGCCAGGTTCC	820	511	505	505		n/a	n/a	n/a	n/a	n/a	n/a	n/a
	280	Aotus_270	2576	1.7	0	0	AluSc8_NW_018514082.1:5209508-5211007_-	1	288	-11	+	AluTa15	AluTa15	1	288	0	7510	Platyrrhini	pipeline	no	n/a	>0_Aotus_270	cAGcACAAGGAAGAAGGGAAG	CAGCATAGTCAGgTCAGCATC	808	497	495	489		n/a	n/a	n/a	n/a	n/a	n/a	n/a
	281	Aotus_271	2565	1.7	0	0	AluSc8_NW_018514342.1:283971-285477_-	1	288	-18	+	AluTa15	AluTa15	1	288	0	7562	Platyrrhini	pipeline	no	n/a	>0_Aotus_271	TGATGGTTCTGAgAGTGATGG	TCAGAGGTCACATGTTTCTCC	544	551	227	237		n/a	n/a	n/a	n/a	n/a	n/a	n/a
	282	Aotus_272	2518	1.7	0	0.3	AluSc8_NW_018514471.1:166375-167874_-	1	289	-10	+	AluTa15	AluTa15	1	288	0	7567	Platyrrhini	pipeline	no	n/a	>0_Aotus_272	GGGCCTTCCTTTGAATCTGAC	AAAGTGCTAAGCCTCCCAAAG	748	438	437	430		n/a	n/a	n/a	n/a	n/a	n/a	n/a
	283	Aotus_273	2536	1.7	0	0	AluSc8_NW_018514830.1:540268-541760_-	1	288	-4	+	AluTa15	AluTa15	1	288	0	7646	Platyrrhini	pipeline	no	n/a	>0_Aotus_273	AGACAAGAGCCTGAGAGTAGC	CTGaATCAAGGCCAGGATGTG	778	472	474	474		n/a	n/a	n/a	n/a	n/a	n/a	n/a
	284	Aotus_274	2519	1.7	0.3	0	AluSc_NW_018499711.1:9950589-9952087_-	1	287	-11	+	AluTa15	AluTa15	1	288	0	8467	Platyrrhini	pipeline	no	n/a	>0_Aotus_274	TGTCATCAGCAAAGTGAAGTGG	TGCATGCCAGGTGATACAATG	802	490	482	481		n/a	n/a	n/a	n/a	n/a	n/a	n/a
	285	Aotus_275	2524	1.7	0.3	0	AluSc_NW_018505143.1:66552-68059_-	1	287	-20	+	AluTa15	AluTa15	1	288	0	9332	Platyrrhini	n/a	n/a	n/a	n/a	n/a	n/a	n/a	n/a	n/a	n/a		n/a	n/a	n/a	n/a	n/a	n/a	n/a
	286	Aotus_276	2530	1.7	0.3	0	AluSc_NW_018505794.1:34778675-34780169_-	1	287	-7	+	AluTa15	AluTa15	1	288	0	9481	Platyrrhini	pipeline	no	n/a	>0_Aotus_276	ATTCTTGGGTGGGCTGTTTTC	AGTCAATGAATGCAgCCACTC	835	529	529	527		n/a	n/a	n/a	n/a	n/a	n/a	n/a
	287	Aotus_277	2515	1.7	0.3	0	AluSc_NW_018506521.1:11487374-11488875_-	1	287	-14	+	AluTa15	AluTa15	1	288	0	9684	Platyrrhini	n/a	n/a	n/a	n/a	n/a	n/a	n/a	n/a	n/a	n/a		n/a	n/a	n/a	n/a	n/a	n/a	n/a
	288	Aotus_278	2547	1.7	0.3	0	AluSc_NW_018507635.1:5218794-5220300_-	1	287	-19	+	AluTa15	AluTa15	1	288	0	9811	Platyrrhini	pipeline	no	n/a	>0_Aotus_278	GGCCAGATCTTTTgCAAATCC	ATCCTCACTGCTCATTTCTCC	834	534	526	527		n/a	n/a	n/a	n/a	n/a	n/a	n/a
	289	Aotus_279	2523	1.7	0.3	0	AluSc_NW_018507789.1:312950-314458_-	1	287	-21	+	AluTa15	AluTa15	1	288	0	9838	Platyrrhini	pipeline	no	n/a	>0_Aotus_279	ATTGTGAAAGCTGACCAGTGG	CCTGGCTGATGATTTTGTTGTG	653	324	328	323		n/a	n/a	n/a	n/a	n/a	n/a	n/a
	290	Aotus_280	2519	1.7	0.3	0	AluSc_NW_018513582.1:2128973-2130486_-	1	287	-26	+	AluTa15	AluTa15	1	288	0	10417	Platyrrhini	pipeline	no	n/a	>0_Aotus_280	TCAACAGTTGCCAAGGGTTTC	TcAGCTCACATTTCCCAAAGAG	821	484	485	484		n/a	n/a	n/a	n/a	n/a	n/a	n/a
	291	Aotus_281	2547	1.7	0.3	0	AluSc_NW_018513739.1:1832703-1834201_-	1	287	-11	+	AluTa15	AluTa15	1	288	0	10430	Platyrrhini	n/a	n/a	n/a	n/a	n/a	n/a	n/a	n/a	n/a	n/a		n/a	n/a	n/a	n/a	n/a	n/a	n/a
	292	Aotus_282	2545	1.7	0	0.3	AluSx3_NW_018487151.1:2533231-2534742_-	1	289	-22	+	AluTa15	AluTa15	1	288	0	10908	Platyrrhini	pipeline	no	n/a	>0_Aotus_282	AAGCACAGgTGGAATTGCATC	CCTCTCATATGCACTCACTGG	813	500	502	503		n/a	n/a	n/a	n/a	n/a	n/a	n/a
	293	Aotus_283	2559	1.7	0	0	AluSx3_NW_018489666.1:971436-972936_-	1	288	-12	+	AluTa15	AluTa15	1	288	0	11033	Platyrrhini	pipeline	no	n/a	>0_Aotus_283	GCATGCTCACGAgAAAACATAC	CTGGCAGTGTGGTTTAGGAAG	574	276	287	279		n/a	n/a	n/a	n/a	n/a	n/a	n/a
	294	Aotus_284	2588	1.7	0	0	AluSx3_NW_018499830.1:91327-92816_-	1	288	-1	+	AluTa15	AluTa15	1	288	0	11298	Platyrrhini	n/a	n/a	n/a	n/a	n/a	n/a	n/a	n/a	n/a	n/a		n/a	n/a	n/a	n/a	n/a	n/a	n/a
	295	Aotus_285	2584	1.7	0	0	AluSx3_NW_018501408.1:2751970-2753472_-	1	288	-14	+	AluTa15	AluTa15	1	288	0	11347	Platyrrhini	pipeline	no	n/a	>0_Aotus_285	GATTGGATTTGAGCCCTGGAG	AGGTACAGTGGCCTtAAGACC	827	511	522	519		n/a	n/a	n/a	n/a	n/a	n/a	n/a
	296	Aotus_286	2575	1.7	0	0	AluSx3_NW_018501505.1:10941532-10943037_-	1	288	-17	+	AluTa15	AluTa15	1	288	0	11357	Platyrrhini	pipeline	no	n/a	>0_Aotus_286	AAAGGAGTCAGGTCAGCTTTG	CCACATCACAGtATGGCATGG	687	370	370	371		n/a	n/a	n/a	n/a	n/a	n/a	n/a
	297	Aotus_287	2570	1.7	0	0	AluSx3_NW_018503376.1:5518885-5520390_-	1	288	-17	+	AluTa15	AluTa15	1	288	0	11540	Platyrrhini	pipeline	no	n/a	>0_Aotus_287	AcGACTTCCAGCTTTtGTTCC	CAGCAaGTTAGAgTCTGGTTAGC	809	495	496	497		n/a	n/a	n/a	n/a	n/a	n/a	n/a
	298	Aotus_288	2578	1.7	0	0	AluSx3_NW_018505081.1:415351-416838_-	1	287	0	+	AluTa15	AluTa15	1	287	-1	11724	Platyrrhini	pipeline	no	n/a	>0_Aotus_288	TTGGGAGTaGGAAGGTACAGG	CCACATGGGCAGGAACATAAG	618	321	318	319		n/a	n/a	n/a	n/a	n/a	n/a	n/a
	299	Aotus_289	2385	1.7	0.3	1.7	AluSx3_NW_018507077.1:29249-30752_-	1	292	-11	+	AluTa15	AluTa15	1	288	0	11935	Platyrrhini	n/a	n/a	n/a	n/a	n/a	n/a	n/a	n/a	n/a	n/a		n/a	n/a	n/a	n/a	n/a	n/a	n/a
	300	Aotus_290	2588	1.7	0	0	AluSx3_NW_018507976.1:7757602-7759102_-	1	288	-12	+	AluTa15	AluTa15	1	288	0	11988	Platyrrhini	pipeline	no	n/a	>0_Aotus_290	AGCTCACTGAGGCAATTCTTG	TGAAAGGGTTATGGAAGGCTTC	857	545	546	547		n/a	n/a	n/a	n/a	n/a	n/a	n/a
	301	Aotus_291	2487	1.8	0	0	AluSc8_NW_018486322.1:1522998-1524481_-	1	283	0	+	AluTa15	AluTa15	1	283	-5	104	Platyrrhini	pipeline	no	n/a	>0_Aotus_291	GGGAGTTGGTTGAGCTGAATC	TGTCTTTTCTGCAGtGGGATG	800	457	458	458		n/a	n/a	n/a	n/a	n/a	n/a	n/a
	302	Aotus_292	2410	1.8	1.1	0	AluSc8_NW_018489828.1:1744023-1745501_-	1	278	0	+	AluTa15	AluTa15	1	281	-7	853	Platyrrhini	pipeline	no	n/a	>0_Aotus_292	AGTTGCTGGTACTGTAGTCATC	CACAGCCCCATAAGAAGTGAC	653	320	324	323		n/a	n/a	n/a	n/a	n/a	n/a	n/a
	303	Aotus_293	2509	1.8	0.7	0	AluSc8_NW_018492229.1:2371621-2373115_-	1	286	-8	+	AluTa15	AluTa15	1	288	0	1229	Platyrrhini	n/a	n/a	n/a	n/a	n/a	n/a	n/a	n/a	n/a	n/a		n/a	n/a	n/a	n/a	n/a	n/a	n/a
	304	Aotus_294	2535	1.8	0	0.3	AluSc8_NW_018492229.1:4498892-4500403_-	1	288	-23	+	AluTa15	AluTa15	1	287	-1	1237	Platyrrhini	pipeline	no	n/a	>0_Aotus_294	GCGTAGGTGTGTTTGCATTTG	TAGATTTGCTGGTGGGGTTCC	841	520	523	521		n/a	n/a	n/a	n/a	n/a	n/a	n/a
	305	Aotus_295	2517	1.8	1.1	0	AluSc8_NW_018495318.1:7452076-7453572_-	1	285	-11	+	AluTa15	AluTa15	1	288	0	1667	Platyrrhini	n/a	n/a	n/a	n/a	n/a	n/a	n/a	n/a	n/a	n/a		n/a	n/a	n/a	n/a	n/a	n/a	n/a
	306	Aotus_296	2544	1.8	0	0	AluSc8_NW_018495981.1:10227782-10229289_-	1	286	-21	+	AluTa15	AluTa15	1	286	-2	1789	Platyrrhini	pipeline	no	n/a	>0_Aotus_296	TCTCTGTCTGGACTGCTGAAG	ACCCAACCTAAGCgTGGTTAC	863	520	541	538		n/a	n/a	n/a	n/a	n/a	n/a	n/a
	307	Aotus_297	2500	1.8	0.7	0	AluSc8_NW_018498341.1:10327891-10329385_-	1	286	-8	+	AluTa15	AluTa15	1	288	0	2039	Platyrrhini	pipeline	no	n/a	>0_Aotus_297	AATGTCTCCTGCTCCTCTCAG	TCCATGGGTGAATTGCTTGTG	710	410	410	410		n/a	n/a	n/a	n/a	n/a	n/a	n/a
	308	Aotus_298	2358	1.8	1	3.5	AluSc8_NW_018500483.1:5694483-5695994_-	1	295	-16	+	AluTa15	AluTa15	1	288	0	2490	Platyrrhini	n/a	n/a	n/a	n/a	n/a	n/a	n/a	n/a	n/a	n/a		n/a	n/a	n/a	n/a	n/a	n/a	n/a
	309	Aotus_299	2405	1.8	0	0	AluSc8_NW_018501447.1:3313288-3314764_-	1	276	0	+	AluTa15	AluTa15	1	276	-12	2757	Platyrrhini	pipeline	no	n/a	>0_Aotus_299	CCTCAACCTGACCTGAAAAGC	AGCAGCGATTTAACCaACCTG	802	479	473	479		n/a	n/a	n/a	n/a	n/a	n/a	n/a
	310	Aotus_300	2296	1.8	2.5	0	AluSc8_NW_018501671.1:9754097-9755581_-	1	281	-3	+	AluTa15	AluTa15	1	288	0	2940	Platyrrhini	JW	failed	n/a	>0_Aotus_300	GAATGATCTGGGGCATCACTG	CTCTGTGAAATGAGGGAAGGG	610	309	309	309		n/a	n/a	n/a	n/a	n/a	n/a	n/a
	311	Aotus_301	2492	1.8	0.7	0.3	AluSc8_NW_018501822.1:1765387-1766889_-	1	287	-15	+	AluTa15	AluTa15	1	288	0	3008	Platyrrhini	pipeline	no	n/a	>0_Aotus_301	CgGTTTGTGGCCAGTACTTG	CAAATGATCCACCCgCTTCG	518	211	218	210		n/a	n/a	n/a	n/a	n/a	n/a	n/a
	312	Aotus_302	2517	1.8	1.1	0	AluSc8_NW_018502045.1:1549643-1551139_-	1	285	-11	+	AluTa15	AluTa15	1	288	0	3070	Platyrrhini	pipeline	no	n/a	>0_Aotus_302	CAACAAGCAATCCTGGGAGAC	AGAAACATGGTGTCAGCATCTG	894	585	587	587		n/a	n/a	n/a	n/a	n/a	n/a	n/a
	313	Aotus_303	2358	1.8	4.7	0	AluSc8_NW_018503184.1:2696016-2697514_-	1	275	-23	+	AluTa15	AluTa15	1	288	0	3597	Platyrrhini	pipeline	no	n/a	>0_Aotus_303	TCTGGATGGGGAAGGGTTAAC	TGTTGACCTCAGCCTATCCTG	633	298	322	322		n/a	n/a	n/a	n/a	n/a	n/a	n/a
	314	Aotus_304	2504	1.8	0.7	0.3	AluSc8_NW_018503256.1:2256222-2257718_-	1	287	-9	+	AluTa15	AluTa15	1	288	0	3617	Platyrrhini	pipeline	no	n/a	>0_Aotus_304	GGCCATCCTTCGTAACATACC	TAAACCAGTTGCCACCACATG	792	478	505	482		n/a	n/a	n/a	n/a	n/a	n/a	n/a
	315	Aotus_305	2447	1.8	0.7	1	AluSc8_NW_018503519.1:14610427-14611939_-	1	289	-23	+	AluTa15	AluTa15	1	288	0	3809	Platyrrhini	pipeline	no	n/a	>0_Aotus_305	CAGGTGCAAaCTCAGAGAAGG	AAGGAGGGAAGGAAAGGCTAC	894	549	568	568		n/a	n/a	n/a	n/a	n/a	n/a	n/a
	316	Aotus_306	2543	1.8	0	0	AluSc8_NW_018503519.1:25575694-25577196_-	1	286	-16	+	AluTa15	AluTa15	1	286	-2	3837	Platyrrhini	pipeline	no	n/a	>0_Aotus_306	TCTCAGACAACCCCATCCTTC	GATTCCCATTGCCCTCTTCAG	601	288	284	283		n/a	n/a	n/a	n/a	n/a	n/a	n/a
	317	Aotus_307	2431	1.8	1.8	0	AluSc8_NW_018503519.1:3522626-3524127_-	1	283	-18	+	AluTa15	AluTa15	1	288	0	3869	Platyrrhini	n/a	n/a	n/a	n/a	n/a	n/a	n/a	n/a	n/a	n/a		n/a	n/a	n/a	n/a	n/a	n/a	n/a
	318	Aotus_308	2434	1.8	1.4	0	AluSc8_NW_018503685.1:5743289-5744793_-	1	284	-20	+	AluTa15	AluTa15	1	288	0	4124	Platyrrhini	n/a	n/a	n/a	n/a	n/a	n/a	n/a	n/a	n/a	n/a		n/a	n/a	n/a	n/a	n/a	n/a	n/a
	319	Aotus_309	2353	1.8	3.6	0	AluSc8_NW_018503729.1:6344113-6345610_-	1	275	-22	+	AluTa15	AluTa15	1	285	-3	4169	Platyrrhini	pipeline	no	n/a	>0_Aotus_309	AAACACTGCCCCTACCTCTTC	ATCTTGAGGCATgAGGGGAAG	890	572	555	584		n/a	n/a	n/a	n/a	n/a	n/a	n/a
	320	Aotus_310	2493	1.8	0.7	0	AluSc8_NW_018503925.1:22715576-22717076_-	1	286	-14	+	AluTa15	AluTa15	1	288	0	4246	Platyrrhini	JW	yes	h.p.	>0_Aotus_310	ATGTTTGGCCAAAGACCAGAC	AGGAACCAGCAGCTCAAATTG	729	398	403	402		n/a	n/a	n/a	n/a	n/a	n/a	n/a
	321	Aotus_311	2512	1.8	0.7	0	AluSc8_NW_018503925.1:29968807-29970292_-	1	285	0	+	AluTa15	AluTa15	1	287	-1	4276	Platyrrhini	pipeline	no	n/a	>0_Aotus_311	CACTTCAGGCAGCAcGAATAG	ATCAgTCATCCCTCCTCTTGG	759	446	448	449		n/a	n/a	n/a	n/a	n/a	n/a	n/a
	322	Aotus_312	2370	1.8	1	1	AluSc8_NW_018505794.1:34890378-34891878_-	1	288	-12	+	AluTa15	AluTa15	1	288	0	5061	Platyrrhini	n/a	n/a	n/a	n/a	n/a	n/a	n/a	n/a	n/a	n/a		n/a	n/a	n/a	n/a	n/a	n/a	n/a
	323	Aotus_313	2455	1.8	1.1	0	AluSc8_NW_018505940.1:15304727-15306231_-	1	285	-19	+	AluTa15	AluTa15	1	288	0	5146	Platyrrhini	n/a	n/a	n/a	n/a	n/a	n/a	n/a	n/a	n/a	n/a		n/a	n/a	n/a	n/a	n/a	n/a	n/a
	324	Aotus_314	2098	1.8	0.9	13.5	AluSc8_NW_018506381.1:735060-736590_-	1	324	-6	+	AluTa15	AluTa15	1	288	0	5495	Platyrrhini	n/a	n/a	n/a	n/a	n/a	n/a	n/a	n/a	n/a	n/a		n/a	n/a	n/a	n/a	n/a	n/a	n/a
	325	Aotus_315	2471	1.8	1.1	0	AluSc8_NW_018506685.1:402044-403556_-	1	283	-29	+	AluTa15	AluTa15	1	286	-2	5660	Platyrrhini	pipeline	no	n/a	>0_Aotus_315	GGCTCTCCCATTTCCCAATTC	TTTCAAAcGGCAACTGGTCAG	813	497	496	496		n/a	n/a	n/a	n/a	n/a	n/a	n/a
	326	Aotus_316	2523	1.8	0.7	0	AluSc8_NW_018508315.1:521710-523208_-	1	286	-12	+	AluTa15	AluTa15	1	288	0	6204	Platyrrhini	pipeline	no	n/a	>0_Aotus_316	AAAGGAGGGAAGAGGGGAAAG	AAGAAGCCCATTTCCgTTGAG	831	517	515	517		n/a	n/a	n/a	n/a	n/a	n/a	n/a
	327	Aotus_317	2410	1.8	1.4	0.3	AluSc8_NW_018509613.1:5839457-5840973_-	1	285	-31	+	AluTa15	AluTa15	1	288	0	6561	Platyrrhini	n/a	n/a	n/a	n/a	n/a	n/a	n/a	n/a	n/a	n/a		n/a	n/a	n/a	n/a	n/a	n/a	n/a
	328	Aotus_318	2502	1.8	0.7	0	AluSc8_NW_018509739.1:5660416-5661904_-	1	286	-2	+	AluTa15	AluTa15	1	288	0	6602	Platyrrhini	pipeline	no	n/a	>0_Aotus_318	ACATgCACTCAAGGTAATAGCC	TGTATCATGGGGAAGTCACAC	850	533	532	532		n/a	n/a	n/a	n/a	n/a	n/a	n/a
	329	Aotus_319	2507	1.8	0.7	0	AluSc8_NW_018511534.1:267961-269457_-	1	286	-10	+	AluTa15	AluTa15	1	288	0	7070	Platyrrhini	n/a	n/a	n/a	n/a	n/a	n/a	n/a	n/a	n/a	n/a		n/a	n/a	n/a	n/a	n/a	n/a	n/a
	330	Aotus_320	2501	1.8	1.1	0	AluSc8_NW_018513506.1:5102419-5103917_-	1	285	-13	+	AluTa15	AluTa15	1	288	0	7421	Platyrrhini	n/a	n/a	n/a	n/a	n/a	n/a	n/a	n/a	n/a	n/a		n/a	n/a	n/a	n/a	n/a	n/a	n/a
	331	Aotus_321	2438	1.8	1.4	0	AluSc8_NW_018514471.1:484692-486198_-	1	284	-22	+	AluTa15	AluTa15	1	288	0	7571	Platyrrhini	pipeline	no	n/a	>0_Aotus_321	TGGGTTCTTaTTAGCAGCCTAC	TTAGCAACGATGGAGGAGGAG	578	251	261	258		n/a	n/a	n/a	n/a	n/a	n/a	n/a
	332	Aotus_322	2363	1.8	3.2	0	AluSc_NW_018486447.1:3972387-3973879_-	1	278	-14	+	AluTa15	AluTa15	1	287	-1	7703	Platyrrhini	pipeline	no	n/a	>0_Aotus_322	TAATGCCACTCCgTACCTCTC	AGGACTTTGGAAATGGCAAGG	597	291	288	291		n/a	n/a	n/a	n/a	n/a	n/a	n/a
	333	Pilot_10	2340	1.8	2.5	1	AluSc_NW_018489399.1:3742719-3744214_-	1	284	-11	+	AluTa15	AluTa15	1	288	0	7922	Platyrrhini	LR	yes	h.p.	Owl_2LS_010_018489399.1:3742719-3744214-	GATACTTGTGGACATCAGTTGG	CGTGGACTCTCATGTTCCATA	566	259	248	248		n/a	n/a	n/a	n/a	n/a	n/a	n/a
	334	Aotus_323	2489	1.8	0.3	0	AluSc_NW_018498471.1:4885703-4887199_-	1	285	-11	+	AluTa15	AluTa15	1	286	-2	8372	Platyrrhini	pipeline	no	n/a	>0_Aotus_323	TAcGTTGTTTCCACTGAGAGG	GACCCTTCTTGTACTGCGTTAG	802	484	487	488		n/a	n/a	n/a	n/a	n/a	n/a	n/a
	335	Aotus_324	2294	1.8	2.5	0.3	AluSc_NW_018504613.1:4381056-4382551_-	1	281	-14	+	AluTa15	AluTa15	1	287	-1	9287	Platyrrhini	pipeline	no	n/a	>0_Aotus_324	ATCtCTCGAGCCCAGGAATTC	CTGGTGCTCTCTTGTTGGTAG	647	351	330	350		n/a	n/a	n/a	n/a	n/a	n/a	n/a
	336	Aotus_325	2392	1.8	1.7	1.4	AluSc_NW_018507064.1:3824436-3825944_-	1	287	-21	+	AluTa15	AluTa15	1	288	0	9755	Platyrrhini	pipeline	no	n/a	>0_Aotus_325	TGGCAGAAAACAcGAGGATTC	TCCTACCTCCATGATGACTGTC	794	501	502	498		n/a	n/a	n/a	n/a	n/a	n/a	n/a
	337	Aotus_326	2434	1.8	1	1	AluSc_NW_018507412.1:7032331-7033837_-	1	288	-18	+	AluTa15	AluTa15	1	288	0	9790	Platyrrhini	pipeline	no	n/a	>0_Aotus_326	TCCTTACgACgTCTTCTCCAG	GGAAAGGTGGAGAGAGACTTTC	879	559	544	547		n/a	n/a	n/a	n/a	n/a	n/a	n/a
	338	Aotus_327	2470	1.8	0.7	0	AluSc_NW_018510754.1:55788-57284_-	1	286	-10	+	AluTa15	AluTa15	1	288	0	10199	Platyrrhini	pipeline	no	n/a	>0_Aotus_327	CCACCTCCCTTTTCTTGCTTC	ACATTCAGTTTGCcGGAGAAC	549	249	245	245		n/a	n/a	n/a	n/a	n/a	n/a	n/a
	339	Aotus_328	2378	1.8	2.1	0	AluSq2_NW_018507789.1:2146940-2148439_-	1	282	-17	+	AluTa15	AluTa15	1	288	0	10796	Platyrrhini	n/a	n/a	n/a	n/a	n/a	n/a	n/a	n/a	n/a	n/a		n/a	n/a	n/a	n/a	n/a	n/a	n/a
	340	Aotus_329	2472	1.8	0.7	0	AluSx3_NW_018490363.1:422855-424353_-	1	286	-12	+	AluTa15	AluTa15	1	288	0	11047	Platyrrhini	pipeline	no	n/a	>0_Aotus_329	GTGGCTCCTTTTGTCACTTGG	TGTCAGCcAAAATgAGCACAG	513	201	210	212		n/a	n/a	n/a	n/a	n/a	n/a	n/a
	341	Aotus_330	2426	1.8	2.1	0	AluSx3_NW_018506685.1:1570424-1571920_-	1	282	-14	+	AluTa15	AluTa15	1	288	0	11905	Platyrrhini	pipeline	no	n/a	>0_Aotus_330	TGTCACTGCCATTCTCATCTG	AGGCtAAGGAGGACAGATCAC	637	338	334	337		n/a	n/a	n/a	n/a	n/a	n/a	n/a
	342	Aotus_331	2518	1.8	0.7	0	AluSx3_NW_018506828.1:14297449-14298950_-	1	286	-15	+	AluTa15	AluTa15	1	288	0	11911	Platyrrhini	pipeline	no	n/a	>0_Aotus_331	AACACAGGAGGGGAAGGAAG	ACCTTCCTCATCCAGCCTTATC	815	495	499	500		n/a	n/a	n/a	n/a	n/a	n/a	n/a
	343	Aotus_332	2268	1.9	6.7	0	AluSc8_NW_018499555.1:3120123-3121600_-	1	270	-7	+	AluTa15	AluTa15	1	288	0	2276	Platyrrhini	pipeline	no	n/a	>0_Aotus_332	CACAGTCACACCAGGGAATTG	CTGCCGTATGAAGCTGCTAAG	845	552	552	551		n/a	n/a	n/a	n/a	n/a	n/a	n/a
	344	Aotus_333	2168	2	8.3	0.4	AluSc8_NW_018486688.1:4093715-4095210_-	1	295	0	+	AluTa15	AluTa15	1	307	-4	170	Platyrrhini	pipeline	no	n/a	>0_Aotus_333	GGACGTATGGAcAGgAAACAG	CACTTACCTGCTAGCTGTGTG	738	432	388	432		n/a	n/a	n/a	n/a	n/a	n/a	n/a
	345	Pilot_11	2471	1.8	0.7	0.3	AluSc_NW_018494243.1:11461337-11462828_+	1	285	-6	+	sf10	AluTa10	2	287	0	8172	marmoset	LR	no	n/a	Owl_2LS_011_018494243.1:11461337-11462828	gtcaggcattctGCTGGTACT	CTTTGTTGGCTGCAGGAGAT	562	282	n/a	282		n/a	n/a	n/a	n/a	n/a	n/a	n/a
	346	Aotus_334	2461	0.7	0.3	1.1	AluSc8_NW_018514082.1:4262886-4264396_+	1	289	-21	+	sf36	AluTa15	2	288	0	7504	marmoset	JW	yes	A.n. (h.p.)	>0_Aotus_334	CTCGGCTGCAAGTTTGTTTTG	AATAcGGTACCCAGTGCAGAC	774	465	464	464		n/a	n/a	n/a	n/a	n/a	n/a	n/a
	347	Aotus_335	2574	1	0	0	AluSc8_NW_018495981.1:4459036-4460533_-	1	288	-9	+	sf36	AluTa15	1	288	0	1830	marmoset	JW	yes	h.p.	>0_Aotus_335	GCTGCAGGGCTCTATCATTTAG	TAAAGCAGTCTCCCCATACAC	739	432	449	449		n/a	n/a	n/a	n/a	n/a	n/a	n/a
	348	Pilot_12	2574	1	0	0	AluSc8_NW_018496424.1:1217554-1219063_-	1	288	-21	+	sf36	AluTa15	1	288	0	1890	marmoset	LR	no	n/a	Owl_2LS_012_018496424.1:1217554-1219063-	ACCACGTGTGTTCAGGAGTTC	CACAGTGCCTGTTCCATTGTA	729	411/1364	315/1094	409		n/a	n/a	n/a	n/a	n/a	n/a	n/a
	349	Aotus_336	2564	1.1	0	0	AluSc8_NW_018488791.1:669961-671466_+	1	287	-18	+	sf36	AluTa15	2	288	0	630	marmoset	pipeline	no	n/a	>0_Aotus_336	TCTTTTCCCCTGGTCACCTAG	GACCACGCTAAAGATGAAAAGG	788	474	471	472		n/a	n/a	n/a	n/a	n/a	n/a	n/a
	350	Pilot_13	2530	1.1	0.7	0	AluSc8_NW_018503519.1:9354055-9355556_-	1	286	-15	+	sf36	AluTa15	1	288	0	3896	marmoset	LR	no	n/a	Owl_2LS_013_018503519.1:9354055-9355556-	CCCTGGCTGACTCTTAACTGA	CACTTTGAAGCAACCCACAA	570	263/763	263/186	252/264		n/a	n/a	n/a	n/a	n/a	n/a	n/a
	351	Aotus_337	2570	1.4	0	0	AluSc8_NW_018489839.1:4224515-4226014_-	1	288	-11	+	sf36	AluTa15	1	288	0	919	marmoset	n/a	n/a	n/a	n/a	n/a	n/a	n/a	n/a	n/a	n/a		n/a	n/a	n/a	n/a	n/a	n/a	n/a
	352	Aotus_338	2466	1.4	1.1	0.3	AluSc8_NW_018491217.1:1228357-1229851_+	1	285	-9	+	sf36	AluTa15	2	288	0	1073	marmoset	JW	yes	A.n. (poly)	>0_Aotus_338	ACTCTGCCCCTTGTTTTGTTG	TACACGTACCAGTAGCATCCC	610	298	300	297		n/a	n/a	n/a	n/a	n/a	n/a	n/a
	353	Pilot_14	2560	1.4	0	0	AluSc8_NW_018501577.1:29210-30717_-	1	288	-19	+	sf36	AluTa15	1	288	0	2859	marmoset	LR	no	n/a	Owl_2LS_014_018501577.1:29210-30717-	GGTGCTTTATTTCAGCCTGAGT	TCGTAGCACGTTCTTACAGCA	729	231/322	231/380	231/320		n/a	n/a	n/a	n/a	n/a	n/a	n/a
	354	Aotus_339	2503	1.4	1.1	0	AluSc8_NW_018502733.1:3122907-3124415_-	1	285	-23	+	sf36	AluTa15	1	288	0	3343	marmoset	pipeline	no	n/a	>0_Aotus_339	AACGGATGCCCAGATATCTCC	ACCTGgCACCTGTTACAGTAG	570	247	247	248		n/a	n/a	n/a	n/a	n/a	n/a	n/a
	355	Aotus_340	2496	1.4	1.1	0	AluSc8_NW_018511601.1:2472393-2473883_+	1	284	-6	+	sf36	AluTa15	2	288	0	7076	marmoset	n/a	n/a	n/a	n/a	n/a	n/a	n/a	n/a	n/a	n/a		n/a	n/a	n/a	n/a	n/a	n/a	n/a
	356	Aotus_341	2538	1.4	0.3	0	AluSc_NW_018487867.1:2353392-2354892_-	1	287	-13	+	sf36	AluTa15	1	288	0	7804	marmoset	n/a	n/a	n/a	n/a	n/a	n/a	n/a	n/a	n/a	n/a		n/a	n/a	n/a	n/a	n/a	n/a	n/a
	357	Pilot_15	2509	1.4	0.3	0	AluSc_NW_018514082.1:5236110-5237622_-	1	287	-25	+	sf36	AluTa15	1	288	0	10445	marmoset	LR	yes	h.p.	Owl_2LS_015_018514082.1:5236110-5237622-	TGAGTGTACAGCAAGTATCAAGGTG	ACCGTTACATCAGATGCCCTA	678	370	369	370		n/a	n/a	n/a	n/a	n/a	n/a	n/a
	358	Aotus_342	2539	1.7	0	0	AluSc8_NW_018495134.1:1984862-1986365_+	1	287	-16	+	sf36	AluTa15	2	288	0	1584	marmoset	pipeline	no	n/a	>0_Aotus_342	GAcGCCTGTAAAACGAATGC	TGAGAGCAGGTgTCATCATTG	730	406	403	423		n/a	n/a	n/a	n/a	n/a	n/a	n/a
	359	Aotus_343	2539	1.7	0	0	AluSc8_NW_018501325.1:8616398-8617902_+	1	287	-17	+	sf36	AluTa15	2	288	0	2698	marmoset	pipeline	no	n/a	>0_Aotus_343	CAGAATGGGGAAGCATCACTG	TCTCTATTGGGCCTCACTGTG	859	563	558	555		n/a	n/a	n/a	n/a	n/a	n/a	n/a
	360	Aotus_344	2552	1.7	0	0	AluSc8_NW_018501577.1:15221009-15222503_+	1	287	-7	+	sf36	AluTa15	2	288	0	2850	marmoset	pipeline	no	n/a	>0_Aotus_344	cCTGGAGCATgCTGGTTATAAC	CTTCCCCACAAAGTGTCAGTG	579	275	275	275		n/a	n/a	n/a	n/a	n/a	n/a	n/a
	361	Aotus_345	2568	1.7	0	0	AluSc8_NW_018503623.1:173900-175397_-	1	288	-9	+	sf36	AluTa15	1	288	0	4003	marmoset	n/a	n/a	n/a	n/a	n/a	n/a	n/a	n/a	n/a	n/a		n/a	n/a	n/a	n/a	n/a	n/a	n/a
	362	Aotus_346	2552	1.7	0	0	AluSc8_NW_018503629.1:3476710-3478205_-	1	288	-7	+	sf36	AluTa15	1	288	0	4068	marmoset	JW	yes	h.p.	>0_Aotus_346	TTGATTCAGCTCCCCAAACAC	CACACACACCAGTACCAAGAC	644	304	327	338		n/a	n/a	n/a	n/a	n/a	n/a	n/a
	363	Pilot_16	2503	1.7	0.3	0	AluSc_NW_018492229.1:6558360-6559857_-	1	287	-10	+	sf36	AluTa15	1	288	0	8086	marmoset	LR	yes	h.p.	Owl_2LS_016_018492229.1:6558360-6559857-	ATGACCACAACAGAATCAGCT	ATGACCAAAGGGTAGGATTGG	760	451	449	447		n/a	n/a	n/a	n/a	n/a	n/a	n/a
	364	n/a	2357	1.8	1.4	0.7	AluSc8_NW_018494503.1:1487206-1488696_+	1	285	-5	+	sf36	AluTa15	2	288	0	1548	marmoset	n/a	n/a	n/a	n/a	n/a	n/a	n/a	n/a	n/a	n/a		n/a	n/a	n/a	n/a	n/a	n/a	n/a
	365	Aotus_348	2523	1.8	0.3	0	AluSc8_NW_018495981.1:544960-546457_+	1	286	-11	+	sf36	AluTa15	2	288	0	1834	marmoset	pipeline	no	n/a	>0_Aotus_348	tTGCAGGATGTCAGCTGATTG	ACTCACCTGCCTTTTCTTTCC	830	515	519	532		n/a	n/a	n/a	n/a	n/a	n/a	n/a
	366	Pilot_17	2564	0.7	0	0.3	AluSc8_NW_018489399.1:9536127-9537628_+	1	287	-14	+	sf37	AluTa15	3	288	0	784	marmoset	LR	yes	A.n. (h.p.)	Owl_2LS_017_018489399.1:9536127-9537628+	tctgggaaacagcaagatcc	TCCAGGAGCACACATAGGTC	586	286	288	288		n/a	n/a	n/a	n/a	n/a	n/a	n/a
	367	Aotus_349	2449	0.7	1.8	0.3	AluSc8_NW_018509739.1:403688-405187_-	1	284	-15	+	sf37	AluTa15	1	288	0	6599	marmoset	pipeline	no	n/a	>0_Aotus_349	AGGCTCATcGATTCCCATTTG	AAGAGGGTAAGAGCTCACTGG	505	186	195	195		n/a	n/a	n/a	n/a	n/a	n/a	n/a
	368	Aotus_350	2428	1.1	2.1	0	AluSc8_NW_018494894.1:200769-202270_-	1	282	-19	+	sf37	AluTa15	1	288	0	1574	marmoset	pipeline	no	n/a	>0_Aotus_350	TGaCTGCCATTTTGCTCAGAG	CACTGTGGCATTGGTGTCTAC	738	407	424	424		n/a	n/a	n/a	n/a	n/a	n/a	n/a
	369	Aotus_351	2479	1.1	1.8	0	AluSc8_NW_018511366.1:11458849-11460345_-	1	283	-13	+	sf37	AluTa15	1	288	0	6961	marmoset	pipeline	no	n/a	>0_Aotus_351	GCTGAGTGTGTGGACCAAAAC	AGGGGAATTAGGCTGCAAATG	879	570	565	574		n/a	n/a	n/a	n/a	n/a	n/a	n/a
	370	Aotus_352	2303	1.1	2.5	1.4	AluSc_NW_018514323.1:706020-707523_+	1	284	-19	+	sf37	AluTa15	2	288	0	10451	marmoset	JW	failed	n/a	>0_Aotus_352	CCTTTCTACCACACCACACTG	TGATACCTCACACTGGCCTAC	837	521	521	521		n/a	n/a	n/a	n/a	n/a	n/a	n/a
	371	Pilot_18	2406	1.1	2.1	0	AluSc_NW_018514491.1:3469855-3471351_-	1	282	-14	+	sf37	AluTa15	1	288	0	10480	marmoset	LR	yes	polymorphic-ILS	Owl_2LS_018_018514491.1:3469855-3471351-	AAGGATACTGGGTCTGTGGAG	CTGATCCTTCCCATCAGCATA	524	214	409	216		n/a	n/a	n/a	n/a	n/a	n/a	n/a
	372	Aotus_353	2466	1.4	1.1	0	AluSc8_NW_018487996.1:17002512-17004019_+	1	284	-23	+	sf37	AluTa15	2	288	0	513	marmoset	pipeline	no	n/a	>0_Aotus_353	GGGTTAtATTCAGCCAACAGTCC	AACTCCCATCCCAGCTTATCC	724	423	422	421		n/a	n/a	n/a	n/a	n/a	n/a	n/a
	373	Aotus_354	2491	1.4	1.1	0	AluSc8_NW_018502886.1:17891968-17893464_-	1	285	-11	+	sf37	AluTa15	1	288	0	3438	marmoset	n/a	n/a	n/a	n/a	n/a	n/a	n/a	n/a	n/a	n/a		n/a	n/a	n/a	n/a	n/a	n/a	n/a
	374	Aotus_355	2574	1.4	0	0	AluSc8_NW_018503546.1:7650710-7652210_+	1	287	-13	+	sf37	AluTa15	2	288	0	3935	marmoset	JW	yes	h.p.	>0_Aotus_355	TACCACCCATTAGCCTGTCAG	AAGCTGACCCAAGATGCTTTG	838	521	526	525		n/a	n/a	n/a	n/a	n/a	n/a	n/a
	375	Pilot_19	2577	1.4	0	0	AluSc_NW_018493494.1:10379460-10380961_-	1	288	-13	+	sf37	AluTa15	1	288	0	8144	marmoset	LR	no	n/a	Owl_2LS_019_018493494.1:10379460-10380961-	TCTCACTAGCCTGAGACTGCAC	CACAGCCAAAGTTGAGAGAGG	577	n/a	272	265		n/a	n/a	n/a	n/a	n/a	n/a	n/a
	376	Aotus_356	2549	1.7	0	0	AluSc8_NW_018507179.1:883631-885137_-	1	288	-18	+	sf37	AluTa15	1	288	0	5859	marmoset	JW	yes	h.p.	>0_Aotus_356	GGGTGCCTATtATGTGTCTGAC	ACACTCACCTCCTACTGAAGC	713	405	406	411		n/a	n/a	n/a	n/a	n/a	n/a	n/a
	377	Aotus_357	2551	1.7	0	0	AluSx3_NW_018508382.1:2247362-2248859_-	1	288	-9	+	sf37	AluTa15	1	288	0	12019	marmoset	n/a	n/a	n/a	n/a	n/a	n/a	n/a	n/a	n/a	n/a		n/a	n/a	n/a	n/a	n/a	n/a	n/a
	378	Pilot_20	2526	1.8	0	0.3	AluSc8_NW_018503519.1:30075734-30077244_-	1	288	-22	+	sf37	AluTa15	1	287	-1	3858	marmoset	LR	yes	h.p.	Owl_2LS_020_018503519.1:30075734-30077244-	GCAGCATGAACAGAGAAGAGG	CTGTGTGTTGGTTGCTCAAGA	572	246	246	246		n/a	n/a	n/a	n/a	n/a	n/a	n/a
	379	Aotus_358	2489	1.8	1.1	0	AluSc8_NW_018504497.1:1877260-1878766_+	1	283	-23	+	sf37	AluTa15	2	287	-1	4529	marmoset	pipeline	no	n/a	>0_Aotus_358	AGAACACTGGCCTTTAACTCTC	GCCCATAcAAGAGTTTACCAAGG	777	456	453	449		n/a	n/a	n/a	n/a	n/a	n/a	n/a
	380	Aotus_359	2481	1.8	1.1	0	AluSc8_NW_018505794.1:22106446-22107953_-	1	285	-22	+	sf37	AluTa15	1	288	0	4993	marmoset	JW	yes	A.n. & A.a.	>0_Aotus_359	GCCACATCTCTAACCACTAACC	TTTGAGCCTCAGGAAGCAATG	716	394	397	395		n/a	n/a	n/a	n/a	n/a	n/a	n/a
	381	Aotus_360	2247	1.8	2.1	1.7	AluSc8_NW_018509613.1:2608257-2609761_-	1	287	-17	+	sf37	AluTa15	1	288	0	6554	marmoset	n/a	n/a	n/a	n/a	n/a	n/a	n/a	n/a	n/a	n/a		n/a	n/a	n/a	n/a	n/a	n/a	n/a
	382	Aotus_361	2427	1.8	1.8	0	AluSc8_NW_018510431.1:3656307-3657812_-	1	282	-23	+	sf37	AluTa15	2	288	0	6725	marmoset	n/a	n/a	n/a	n/a	n/a	n/a	n/a	n/a	n/a	n/a		n/a	n/a	n/a	n/a	n/a	n/a	n/a
	383	Aotus_362	2191	1.8	2.1	1	AluSc_NW_018502601.1:7792857-7794360_-	1	285	-18	+	sf37	AluTa15	1	288	0	8833	marmoset	pipeline	no	n/a	>0_Aotus_362	TGCTCATCTGAAGACTTGGTTG	AGAGAGTTGAAGGGAGGGAAC	815	491	506	501		n/a	n/a	n/a	n/a	n/a	n/a	n/a
	384	Aotus_363	2491	1.8	1.1	0	AluSx3_NW_018499145.1:6176864-6178370_-	1	285	-21	+	sf37	AluTa15	1	288	0	11264	marmoset	JW	yes	absent	>0_Aotus_363	TCTCCTCATCTGCAGAACTGG	TGGCACgTGTAATAAGGATGC	818	492	493	496		n/a	n/a	n/a	n/a	n/a	n/a	n/a
	385	Pilot_21	2186	1.9	7.9	0	AluSc8_NW_018499711.1:1417987-1419469_-	1	266	-16	+	sf37	AluTa15	2	288	0	2337	marmoset	LR	yes	h.p.	Owl_2LS_021_018499711.1:1417987-1419469-	TTCTGGTCTCCAACAcagtca	CAAGTGAGCAGACCCAAGTT	565	253	254	269		n/a	n/a	n/a	n/a	n/a	n/a	n/a
	386	Aotus_364	2600	0.3	0	0	AluSc8_NW_018513626.1:9585827-9587338_+	1	287	-24	+	sf38	AluTa15	2	288	0	7473	marmoset	JW	yes	A.n. & A.a.	>0_Aotus_364	AGGCTCATCTGTCCAACACTG	CAACTCAGATGCAAGGATGGG	846	521	521	520		n/a	Aotus_364_A.voc-R	GAGTGTTTACTTTGTGCCAAGC	n/a	n/a	n/a	n/a
	387	Aotus_365	2584	0.7	0	0	AluSc8_NW_018487315.1:4776439-4777940_-	1	288	-13	+	sf38	AluTa15	1	288	0	289	marmoset	pipeline	no	n/a	>0_Aotus_365	TGTaCgGTTCCTTTTGCCTTC	GCAATTCTCCCgTCTTAGCC	818	511	513	512		n/a	n/a	n/a	n/a	n/a	n/a	n/a
	388	Pilot_22	2539	0.7	0	0.7	AluSc8_NW_018501577.1:12267880-12269389_-	1	290	-19	+	sf38	AluTa15	1	288	0	2833	marmoset	LR	yes	A.n. (poly)	Owl_2LS_022_018501577.1:12267880-12269389-	CCATGTGTATGGAGGGTCAAC	AGGGACTCCATGGCTTCTTTA	592	273	270	272		n/a	n/a	n/a	n/a	n/a	n/a	n/a
	389	Aotus_366	2570	1	0	0	AluSc8_NW_018489828.1:5628874-5630376_-	1	288	-14	+	sf38	AluTa15	1	288	0	886	marmoset	n/a	n/a	n/a	n/a	n/a	n/a	n/a	n/a	n/a	n/a		n/a	n/a	n/a	n/a	n/a	n/a	n/a
	390	Aotus_367	2394	1.1	0.3	2.1	AluSc8_NW_018498342.1:4518632-4520146_+	1	292	-22	+	sf38	AluTa15	2	288	0	2115	marmoset	JW	yes	h.p.	>0_Aotus_367	GGAGCCTCAGAAAGAACACATC	GCTAAAGATCTGCAGGCTGAG	869	542	544	542		n/a	n/a	n/a	n/a	n/a	n/a	n/a
	391	Aotus_368	2462	1.1	1.1	0.7	AluSc8_NW_018503064.1:227722-229231_-	1	287	-22	+	sf38	AluTa15	1	288	0	3566	marmoset	n/a	n/a	n/a	n/a	n/a	n/a	n/a	n/a	n/a	n/a		n/a	n/a	n/a	n/a	n/a	n/a	n/a
	392	Aotus_369	2217	1.1	1	8	AluSc8_NW_018505824.1:98833-100360_+	1	307	-20	+	sf38	AluTa15	2	288	0	5088	marmoset	JW	yes	h.p.	>0_Aotus_369	AGCTACTACCCCTACACAGTG	GGTGGCTTCCTTAGGACTTTC	689	358	359	357		n/a	n/a	n/a	n/a	n/a	n/a	n/a
	393	Pilot_23	2561	1.1	0	0	AluSx3_NW_018508704.1:8078124-8079634_+	1	287	-23	+	sf38	AluTa15	2	288	0	12041	marmoset	LR	yes	A.n. (h.p.)	Owl_2LS_023_018508704.1:8078124-8079634+	CAGAGCCAAGCTATCCATCAG	TGTGTCCTTCCTACCATCCTG	660	342	344	342		n/a	n/a	n/a	n/a	n/a	n/a	n/a
	394	Aotus_370	2540	1.4	0	0	AluSc8_NW_018494005.1:4820130-4821642_-	1	288	-24	+	sf38	AluTa15	1	288	0	1454	marmoset	JW	yes	A.n. (h.p.)	>0_Aotus_370	TCCTGTTCACTGCCACATTTC	AGAGTGGGAAGATGGGATGTC	599	276	276	275		n/a	n/a	n/a	n/a	n/a	n/a	n/a
	395	Aotus_371	2484	1.4	0	3.5	AluSc8_NW_018501577.1:4671947-4673460_-	1	298	-15	+	sf38	AluTa15	1	288	0	2868	marmoset	n/a	n/a	n/a	n/a	n/a	n/a	n/a	n/a	n/a	n/a		n/a	n/a	n/a	n/a	n/a	n/a	n/a
	396	Aotus_372	2561	1.4	0	0	AluSc8_NW_018501671.1:8329823-8331317_+	1	287	-7	+	sf38	AluTa15	2	288	0	2936	marmoset	JW	yes	h.p.	>0_Aotus_372	CCCTGCTGTGAATGTAGATGC	CCAAAGCCAGGTAATGCAGTC	746	438	438	438		n/a	n/a	n/a	n/a	n/a	n/a	n/a
	397	Aotus_373	2569	1.4	0	0	AluSc8_NW_018502932.1:914091-915593_-	1	288	-14	+	sf38	AluTa15	1	288	0	3501	marmoset	n/a	n/a	n/a	n/a	n/a	n/a	n/a	n/a	n/a	n/a		n/a	n/a	n/a	n/a	n/a	n/a	n/a
	398	Aotus_374	2556	1.4	0	0	AluSc8_NW_018503107.1:30658-32165_-	1	288	-19	+	sf38	AluTa15	1	288	0	3575	marmoset	n/a	n/a	n/a	n/a	n/a	n/a	n/a	n/a	n/a	n/a		n/a	n/a	n/a	n/a	n/a	n/a	n/a
	399	Aotus_375	2506	1.4	0	1.1	AluSc8_NW_018505554.1:1775492-1776990_+	1	290	-8	+	sf38	AluTa15	2	288	0	4873	marmoset	n/a	n/a	n/a	n/a	n/a	n/a	n/a	n/a	n/a	n/a		n/a	n/a	n/a	n/a	n/a	n/a	n/a
	400	Aotus_376	2543	1.4	0	0	AluSc8_NW_018505794.1:17376534-17378039_-	1	288	-17	+	sf38	AluTa15	1	288	0	4969	marmoset	n/a	n/a	n/a	n/a	n/a	n/a	n/a	n/a	n/a	n/a		n/a	n/a	n/a	n/a	n/a	n/a	n/a
	401	Aotus_377	2555	1.4	0	0	AluSc8_NW_018508032.1:4112439-4113949_-	1	287	-23	+	sf38	AluTa15	2	288	0	6121	marmoset	n/a	n/a	n/a	n/a	n/a	n/a	n/a	n/a	n/a	n/a		n/a	n/a	n/a	n/a	n/a	n/a	n/a
	402	Aotus_378	2500	1.4	0	1.4	AluSc8_NW_018511366.1:10396899-10398399_-	1	292	-8	+	sf38	AluTa15	1	288	0	6953	marmoset	pipeline	no	n/a	>0_Aotus_378	TTCCCTGTCCCTGAAGAACTG	GTGAGTTGGGTGgGGAAAAC	733	423	430	422		n/a	n/a	n/a	n/a	n/a	n/a	n/a
	403	Pilot_24	2575	1.4	0	0	AluSc8_NW_018514330.1:3978986-3980495_-	1	288	-21	+	sf38	AluTa15	1	288	0	7539	marmoset	LR	no	n/a	Owl_2LS_024_018514330.1:3978986-3980495-	GGACCACTAACACAAAGGGTTT	actcctggactcaagcaatcc	too many matches	too many matches	too many matches	too many matches		n/a	n/a	n/a	n/a	n/a	n/a	n/a
	404	Aotus_379	2512	1.4	0.3	0.3	AluSc_NW_018509613.1:7362157-7363668_-	1	288	-23	+	sf38	AluTa15	1	288	0	10067	marmoset	pipeline	no	n/a	>0_Aotus_379	AACATCCCTCAAGACCCTTTG	TGCAAACCTATAgCCACAGAG	661	354	352	353		n/a	n/a	n/a	n/a	n/a	n/a	n/a
	405	Aotus_380	2512	1.7	0	1.4	AluSc8_NW_018486447.1:2345425-2346940_+	1	291	-24	+	sf38	AluTa15	2	288	0	136	marmoset	JW	failed	n/a	>0_Aotus_380	AGGTGACCTCCCAAATCAGAG	CTTTCATCCAGGCTCAGTCATC	693	363	364	362		n/a	n/a	n/a	n/a	n/a	n/a	n/a
	406	Aotus_381	2562	1.7	0	0	AluSc8_NW_018493376.1:4015546-4017036_+	1	287	-3	+	sf38	AluTa15	2	288	0	1379	marmoset	pipeline	no	n/a	>0_Aotus_381	AACTACgTGAgAGGCTGAGG	TTAGTGTCCTGAGAGCCATTG	761	465	472	462		n/a	n/a	n/a	n/a	n/a	n/a	n/a
	407	Aotus_382	2486	1.7	0	2.1	AluSc8_NW_018499018.1:538453-539961_-	1	294	-14	+	sf38	AluTa15	1	288	0	2201	marmoset	pipeline	no	n/a	>0_Aotus_382	TATGTCCCATAGCAGCAGGAC	GGAGCCTAAGTTGCCAAAGG	808	508	516	511		n/a	n/a	n/a	n/a	n/a	n/a	n/a
	408	Aotus_383	2545	1.7	0	0	AluSc8_NW_018499256.1:3054614-3056114_-	1	288	-12	+	sf38	AluTa15	1	288	0	2226	marmoset	pipeline	no	n/a	>0_Aotus_383	AAGCACAACGGGTCACTTAAC	GGGGTCCATAGCTTTCATCAG	799	489	489	489		n/a	n/a	n/a	n/a	n/a	n/a	n/a
	409	Pilot_25	2552	1.7	0	0	AluSx3_NW_018505794.1:9463244-9464735_+	1	287	-4	+	sf38	AluTa15	2	288	0	11799	marmoset	LR	yes	h.p.	Owl_2LS_025_018505794.1:9463244-9464735+	AAAGAGGACTCCTTGGTGATG	TGTGGTATGAAAGTTGCTCAGG	487	183	183	183		n/a	n/a	n/a	n/a	n/a	n/a	n/a
	410	Aotus_384	2313	1.8	4.4	0	AluSc8_NW_018497016.1:4649805-4651297_+	1	275	-17	+	sf38	AluTa15	2	288	0	1939	marmoset	JW	yes	h.p.	>0_Aotus_384	TCAGTGGTCCAGGATGAGTAC	TTGTTtTCCTGGTCCGTGATG	570	266	268	268		n/a	n/a	n/a	n/a	n/a	n/a	n/a
	411	Aotus_385	2418	1.8	1.8	0	AluSc8_NW_018498342.1:4491894-4493391_-	1	283	-14	+	sf38	AluTa15	1	288	0	2114	marmoset	pipeline	no	n/a	>0_Aotus_385	AGCTAGACCTGCATTCTCCAG	ATTCTTAGCGACCTGACACAC	485	175	176	176		n/a	n/a	n/a	n/a	n/a	n/a	n/a
	412	Aotus_386	2477	1.8	0.3	0	AluSc8_NW_018511601.1:4569084-4570582_+	1	286	-12	+	sf38	AluTa15	2	288	0	7086	marmoset	pipeline	no	n/a	>0_Aotus_386	TCCAGCTACCTAAGTGTCCTG	AGGAAGTATGCgTCAcGTCAG	887	576	562	574		n/a	n/a	n/a	n/a	n/a	n/a	n/a
	413	Aotus_387	2474	1.8	0.3	0.3	AluSc_NW_018485986.1:12063606-12065093_+	1	287	0	+	sf38	AluTa15	2	288	0	7652	marmoset	JW	yes	h.p.	>0_Aotus_387	TTTGGGAATCAGAAGCCAAGG	AGTAAGAGAGCTGTGGAGGAC	887	585	590	587		n/a	n/a	n/a	n/a	n/a	n/a	n/a
	414	Aotus_388	2501	1.8	0.3	0	AluSc_NW_018490698.1:1044807-1046306_-	1	286	-13	+	sf38	AluTa15	2	288	0	8016	marmoset	JW	yes	h.p.	>0_Aotus_388	GTGCCCATTGGAAAGAGATGG	CTGCCCAATTCgTGAATCATTC	767	459	454	461		n/a	n/a	n/a	n/a	n/a	n/a	n/a
	415	Aotus_389	2472	1.8	0.3	0.3	AluSc_NW_018502612.1:598085-599589_+	1	287	-17	+	sf38	AluTa15	2	288	0	8837	marmoset	pipeline	no	n/a	>0_Aotus_389	GGGGCCACAGATTTAGAACTG	TGTGTCCACCAGAACCTAATG	794	492	481	480		n/a	n/a	n/a	n/a	n/a	n/a	n/a
	416	Aotus_390	2470	1.8	0.3	0	AluSc_NW_018502886.1:18561996-18563493_+	1	286	-11	+	sf38	AluTa15	2	288	0	8899	marmoset	JW	yes	h.p.	>0_Aotus_390	CTTTTGCAGGTCCCAGGATG	GCAGAGCTGAACTACTTCCTTG	709	479	402	402		n/a	n/a	n/a	n/a	n/a	n/a	n/a
	417	Aotus_391	2478	1.8	0.3	0.3	AluSc_NW_018506177.1:6887000-6888497_+	1	287	-10	+	sf38	AluTa15	2	288	0	9612	marmoset	JW	yes	h.p.	>0_Aotus_391	TAGCTTGCCTTACCACTCTCC	CAGGCTAGCTTGAGGAAACAC	782	470	469	467		n/a	n/a	n/a	n/a	n/a	n/a	n/a
	418	Pilot_26	2355	1.8	1.8	0	AluSc_NW_018506370.1:14492693-14494194_-	1	283	-18	+	sf38	AluTa15	1	288	0	9625	marmoset	LR	failed	n/a	Owl_2LS_026_018506370.1:14492693-14494194-	CTAACATGGCACACGGCTAAG	CAATCCATCTCTACGCTCTCG	577	275	266	272		n/a	n/a	n/a	n/a	n/a	n/a	n/a
	419	Aotus_392	2484	1.8	0.3	0.3	AluSc_NW_018513073.1:1723588-1725087_-	1	288	-11	+	sf38	AluTa15	1	288	0	10351	marmoset	pipeline	no	n/a	>0_Aotus_392	ACATCCCAACCCTACCATTTTG	AAACATCAGTGGCTTcGGAAG	889	576	575	578		n/a	n/a	n/a	n/a	n/a	n/a	n/a
	420	Pilot_27	2490	1.8	0	0.3	AluSc_NW_018512720.1:455642-457131_-	1	287	-2	+	sf39	AluTa10	2	287	0	10343	marmoset	LR	yes	h.p.	Owl_2LS_027_018512720.1:455642-457131-	TGGCTGTACGGATTGAGAAGT	CCTGATGTGTTCACAGATGGA	493	175	178	178		n/a	n/a	n/a	n/a	n/a	n/a	n/a
	421	Pilot_28	2478	1.1	1.4	0	AluSc8_NW_018490200.1:121377-122882_+	1	284	-21	+	sf4	AluTa15	2	289	0	922	marmoset	LR	no	n/a	Owl_2LS_028_018490200.1:121377-122882+	TCAAGTGGAATGCGGAAAC	AATGAGAGGACATCTGCATGG	562	n/a	215	n/a		n/a	n/a	n/a	n/a	n/a	n/a	n/a
	422	Pilot_29	2482	0.7	1.1	0.7	AluSc8_NW_018514491.1:133731-135230_+	1	286	-13	+	sf42	AluTa15	2	288	0	7585	marmoset	LR	no	n/a	Owl_2LS_029_018514491.1:133731-135230+	TTGCAACAGTGCAAGAAACTCT	cttgtggaggttgcagtaagc	too many matches	too many matches	too many matches	too many matches		n/a	n/a	n/a	n/a	n/a	n/a	n/a
	423	Aotus_393	2527	1.1	1.1	0	AluSc8_NW_018505261.1:4863162-4864664_-	1	285	-17	+	sf42	AluTa15	1	288	0	4750	marmoset	n/a	n/a	n/a	n/a	n/a	n/a	n/a	n/a	n/a	n/a		n/a	n/a	n/a	n/a	n/a	n/a	n/a
	424	Aotus_396	2552	1.4	0	0	AluSc_NW_018500372.1:1508248-1509747_+	1	287	-12	+	sf42	AluTa15	2	288	0	8499	marmoset	n/a	n/a	n/a	n/a	n/a	n/a	n/a	n/a	n/a	n/a		n/a	n/a	n/a	n/a	n/a	n/a	n/a
	425	Aotus_394	2467	1.4	1.1	0	AluSc8_NW_018503519.1:7762113-7763621_+	1	284	-24	+	sf42	AluTa15	2	288	0	3887	marmoset	JW	yes	A.n. (poly)	>0_Aotus_394	CCAAGTTGAACCACGGGATC	GCCTTTCAGAAGTTGGTTAGAC	755	427	431	430		n/a	n/a	n/a	n/a	n/a	n/a	n/a
	426	Aotus_395	2555	1.4	0	0	AluSc8_NW_018513125.1:1864538-1866042_-	1	288	-16	+	sf42	AluTa15	1	288	0	7328	marmoset	pipeline	no	n/a	>0_Aotus_395	TGGGAATCAAAATGTCCACCTG	GGCAAGTATGTCTACCCAGTAAG	881	570	566	569		n/a	n/a	n/a	n/a	n/a	n/a	n/a
	427	Pilot_30	2457	1.4	1.1	0.7	AluSq2_NW_018506521.1:7736928-7738436_-	1	287	-21	+	sf42	AluTa15	1	288	0	10786	marmoset	LR	no	n/a	Owl_2LS_030_018506521.1:7736928-7738436-	AGCAAATCTAGGGCAGAGTGA	CTGGTGTGCTTTGTTCTCTGA	498/2332	257/2656	177	178/2403		n/a	n/a	n/a	n/a	n/a	n/a	n/a
	428	Aotus_397	2545	1.7	0	0	AluSc_NW_018507412.1:3438097-3439592_-	1	288	-7	+	sf42	AluTa15	1	288	0	9785	marmoset	pipeline	no	n/a	>0_Aotus_397	GAACCAGGCCTCCATTAAGTG	ACTCTGGTCTCACTTCCTCTC	600	280	294	293		n/a	n/a	n/a	n/a	n/a	n/a	n/a
	429	Aotus_398	2397	1.8	1.4	0	AluSc8_NW_018487771.1:10966830-10968314_+	1	282	-2	+	sf42	AluTa15	3	288	0	386	marmoset	JW	yes	A.n. (poly)	>0_Aotus_398	CAGGGACCAAAGACTGAATGC	TCATTTGGCATCCgGAACATG	642	341	339	339		n/a	n/a	n/a	n/a	n/a	n/a	n/a
	430	Aotus_399	2461	1.8	1.1	0.7	AluSc8_NW_018488858.1:6985754-6987253_-	1	287	-12	+	sf42	AluTa15	1	288	0	685	marmoset	pipeline	no	n/a	>0_Aotus_399	aGGACTAAGAAGCCAGCATTAG	CAGCGTCTGTAACATCAACAC	528	219	218	218		n/a	n/a	n/a	n/a	n/a	n/a	n/a
	431	Aotus_400	2496	1.8	1.1	0	AluSc8_NW_018500372.1:99387-100886_-	1	285	-14	+	sf42	AluTa15	1	288	0	2471	marmoset	pipeline	no	n/a	>0_Aotus_400	GGTGTTATTGGGAGGATTAGACC	CCTTTATGGGGCTtCAACCAG	638	324	332	332		n/a	n/a	n/a	n/a	n/a	n/a	n/a
	432	Aotus_401	2509	1.8	0.7	0	AluSc8_NW_018501671.1:8990532-8992032_-	1	286	-14	+	sf42	AluTa15	1	288	0	2939	marmoset	n/a	n/a	n/a	n/a	n/a	n/a	n/a	n/a	n/a	n/a		n/a	n/a	n/a	n/a	n/a	n/a	n/a
	433	Aotus_402	2496	1.8	1.1	0	AluSc8_NW_018506521.1:7992960-7994468_+	1	284	-24	+	sf42	AluTa15	2	288	0	5602	marmoset	pipeline	no	n/a	>0_Aotus_402	ACAACACTGGGCAATAGGAATC	TAAACCgTTGAGCCACTGAAG	870	546	539	542		n/a	n/a	n/a	n/a	n/a	n/a	n/a
	434	Pilot_31	2331	1.8	1.8	1.1	AluSc8_NW_018509519.1:240356-241849_+	1	285	-8	+	sf42	AluTa15	2	288	0	6528	marmoset	LR	no	n/a	Owl_2LS_031_018509519.1:240356-241849+	gcctctttctcttcctgcatt	CAAGCAGACTGCAACCTAGTC	586/1901	288/3014	290	300		n/a	n/a	n/a	n/a	n/a	n/a	n/a
	435	Aotus_403	2061	1.8	3.5	3.1	AluSc8_NW_018511953.1:1934572-1936071_+	1	285	-14	+	sf42	AluTa15	3	288	0	7146	marmoset	n/a	n/a	n/a	n/a	n/a	n/a	n/a	n/a	n/a	n/a		n/a	n/a	n/a	n/a	n/a	n/a	n/a
	436	Aotus_404	2365	1.8	2.1	0	AluSc8_NW_018513849.1:2616941-2618444_-	1	282	-21	+	sf42	AluTa15	1	288	0	7480	marmoset	JW	yes	A.n. (h.p.)	>0_Aotus_404	TGCTAAATCTTCTGGCCCATG	CTCCAAGATTACAGCCACAGTG	715	411	416	411		n/a	Aotus_404_A.azarae-F	AGTGCTGCAGCTACCCTCAT	n/a	n/a	n/a	n/a
	437	Pilot_32	2281	1.8	3.6	0.7	AluSq2_NW_018503468.1:12108592-12110096_-	1	280	-24	+	sf42	AluTa15	1	288	0	10741	marmoset	LR	no	n/a	Owl_2LS_032_018503468.1:12108592-12110096-	GGCTGTGCTTACATGTCAATTC	TGTTTCCTGGACACTCCAAGT	494	3481	185	183		n/a	n/a	n/a	n/a	n/a	n/a	n/a
	438	Pilot_33	2036	1.9	10.3	0.3	AluSg_NW_018487195.1:1036469-1037951_-	1	262	-20	+	sf42	AluTa15	1	288	0	10521	marmoset	LR	no	n/a	Owl_2LS_033_018487195.1:1036469-1037951-	ATAATGGCAATCCCTCCACA	TCACCTAGGCCATAACTGCA	235/511	235	231	235		n/a	n/a	n/a	n/a	n/a	n/a	n/a
	439	Aotus_405	2608	0	0	0	AluSc8_NW_018498094.1:40375-41883_+	1	285	-23	+	sf44	AluTa15	2	286	-2	2007	marmoset	pipeline	no	n/a	>0_Aotus_405	ACTAGAAGGTTGGAGGGCTTC	ACtCTAGTTCATGGCCCAGAG	687	369	368	372		n/a	n/a	n/a	n/a	n/a	n/a	n/a
	440	Aotus_406	2591	0	0.3	0	AluSc8_NW_018506828.1:5433438-5434939_+	1	286	-15	+	sf44	AluTa15	2	288	0	5720	marmoset	pipeline	no	n/a	>0_Aotus_406	TCCCTGAGGCACAAGTATCAC	GAAGTCATTGCTCCCTCACTG	867	524	561	558		n/a	n/a	n/a	n/a	n/a	n/a	n/a
	441	Aotus_407	2589	0.3	0	0.3	AluSc8_NW_018487996.1:9263727-9265235_-	1	288	-20	+	sf44	AluTa15	2	288	0	544	marmoset	pipeline	no	n/a	>0_Aotus_407	CATCAGACCACAAGCATCCAG	CTCAGCCTGGTGAGAAAATGC	559	248	259	218		n/a	n/a	n/a	n/a	n/a	n/a	n/a
	442	Aotus_408	2571	0.3	0	0.7	AluSc8_NW_018501792.1:1881862-1883373_+	1	289	-22	+	sf44	AluTa15	2	288	0	2951	marmoset	pipeline	no	n/a	>0_Aotus_408	ATCCAAGACACAGGCTCTCTC	CATGTCTCAGTCAGGTGTGTG	772	453	450	450		n/a	n/a	n/a	n/a	n/a	n/a	n/a
	443	Aotus_409	2539	0.3	1.1	0	AluSc8_NW_018504768.1:4652834-4654339_+	2	284	-21	+	sf44	AluTa15	3	288	0	4635	marmoset	pipeline	no	n/a	>0_Aotus_409	TGTGCTTTCCATTTCCCCTTC	AAGACCAAGGCTGACACTTTC	607	291	291	294		n/a	n/a	n/a	n/a	n/a	n/a	n/a
	444	Aotus_410	2530	0.3	0.7	0	AluSc8_NW_018505596.1:276429-277927_+	1	285	-13	+	sf44	AluTa15	2	288	0	4895	marmoset	pipeline	no	n/a	>0_Aotus_410	GGGCTTTcAGGGTGTTGTTAG	TTTCAAACTCCTGGCCACAAG	470	160	160	160		n/a	n/a	n/a	n/a	n/a	n/a	n/a
	445	Aotus_411	2500	0.3	0.7	1.4	AluSc8_NW_018509613.1:3157742-3159241_-	1	289	-10	+	sf44	AluTa15	2	288	0	6556	marmoset	pipeline	no	n/a	>0_Aotus_411	TGGAGCACACTTCCATCAAAG	AGGAAACCTCTGaGTGATGGG	732	423	423	419		n/a	n/a	n/a	n/a	n/a	n/a	n/a
	446	Aotus_412	2534	0.3	1.1	0	AluSc8_NW_018510514.1:10109710-10111210_+	1	284	-16	+	sf44	AluTa15	2	288	0	6733	marmoset	pipeline	no	n/a	>0_Aotus_412	TTCCCCATTCCACTCTCACTC	AGAAACCAgCACTGAAGGTAG	543	231	231	231		n/a	n/a	n/a	n/a	n/a	n/a	n/a
	447	Pilot_34	2494	0.3	1.8	0	AluSc8_NW_018513125.1:414535-416030_+	1	282	-13	+	sf44	AluTa15	2	288	0	7335	marmoset	LR	no	n/a	Owl_2LS_034_018513125.1:414535-416030+	CACCACCAAAGCATTCTG	TAGAATTAGGACAGCCATGCC	n/a	n/a	n/a	n/a		n/a	n/a	n/a	n/a	n/a	n/a	n/a
	448	Aotus_413	2094	0.4	6.3	0.7	AluSq2_NW_018501357.1:5780717-5782193_+	2	271	-5	+	sf44	AluTa15	4	288	0	10708	marmoset	pipeline	no	n/a	>0_Aotus_413	TCTGTGAGAGGAAAGGCTTGG	AGGCGAAATTTCCTGCTGATG	824	537	538	534		n/a	n/a	n/a	n/a	n/a	n/a	n/a
	449	Aotus_414	2537	0.7	1.1	0	AluSc8_NW_018487771.1:3308302-3309832_+	1	284	-46	+	sf44	AluTa15	2	288	0	403	marmoset	JW	yes	h.p.	>0_Aotus_414	GAATCCCTGGAGAAAACTACCTC	AACTAAGTGGCTGGCTGAAAC	698	352	352	363		n/a	n/a	n/a	n/a	n/a	n/a	n/a
	450	Aotus_415	2512	0.7	1.1	0	AluSc8_NW_018487863.1:868545-870038_+	1	284	-9	+	sf44	AluTa15	2	288	0	454	marmoset	pipeline	no	n/a	>0_Aotus_415	GGACTGGTGAAGAAAGACTCAG	GAAGTTGGGCAATAATGTAGGC	708	410	402	402		n/a	n/a	n/a	n/a	n/a	n/a	n/a
	451	Pilot_35	2537	0.7	0	0.3	AluSc8_NW_018487867.1:837821-839330_+	1	285	-24	+	sf44	AluTa15	3	286	-2	473	marmoset	LR	no	n/a	Owl_2LS_035_018487867.1:837821-839330+	GCTTTGTAAACACGTTGCTG	TCTTTGGGTGACTGAAGAGGT	466/918	2398	n/a	n/a		n/a	n/a	n/a	n/a	n/a	n/a	n/a
	452	Aotus_416	2591	0.7	0	0	AluSc8_NW_018487996.1:15312516-15314012_+	1	287	-9	+	sf44	AluTa15	2	288	0	496	marmoset	pipeline	no	n/a	>0_Aotus_416	GAACGCTGTGCCgTAATTTTC	ACgTTTAGcAACCACAGAAGC	779	472	484	465		n/a	n/a	n/a	n/a	n/a	n/a	n/a
	453	Aotus_417	2557	0.7	0	1.7	AluSc8_NW_018489828.1:2940981-2942479_-	1	292	-6	+	sf44	AluTa15	2	288	0	860	marmoset	n/a	n/a	n/a	n/a	n/a	n/a	n/a	n/a	n/a	n/a		n/a	n/a	n/a	n/a	n/a	n/a	n/a
	454	Aotus_418	2318	0.7	1.8	1.1	AluSc8_NW_018494005.1:6644859-6646351_+	1	285	-7	+	sf44	AluTa15	2	288	0	1466	marmoset	pipeline	no	n/a	>0_Aotus_418	TGGGCCACTTAACACTTTGAG	GCATTCAcTCCCAGATCACAC	743	437	498	477		n/a	n/a	n/a	n/a	n/a	n/a	n/a
	455	Aotus_419	2361	0.7	1.8	0.7	AluSc8_NW_018496194.1:69237-70744_+	1	284	-23	+	sf44	AluTa15	2	288	0	1880	marmoset	n/a	n/a	n/a	n/a	n/a	n/a	n/a	n/a	n/a	n/a		n/a	n/a	n/a	n/a	n/a	n/a	n/a
	456	Aotus_420	2539	0.7	1.1	0	AluSc8_NW_018497736.1:502088-503587_+	1	284	-15	+	sf44	AluTa15	2	288	0	1986	marmoset	JW	yes	A.n. & A.a.	>0_Aotus_420	TGGCACTGCATTTACCAAGTC	TCCTGCAAATCCATACCAGTG	826	517	520	494		n/a	n/a	n/a	n/a	n/a	n/a	n/a
	457	Aotus_421	2611	0.7	0	0	AluSc8_NW_018498471.1:6159442-6160947_+	1	287	-18	+	sf44	AluTa15	2	288	0	2144	marmoset	pipeline	no	n/a	>0_Aotus_421	AGGAGAGATGGGAGAGAAGTG	TCTCCCCTAAGCTCCAAACTC	893	576	580	580		n/a	n/a	n/a	n/a	n/a	n/a	n/a
	458	Pilot_36	2594	0.7	0	0	AluSc8_NW_018501792.1:239294-240797_+	1	287	-16	+	sf44	AluTa15	2	288	0	2956	marmoset	LR	no	n/a	Owl_2LS_036_018501792.1:239294-240797+	ATTGTGCACACCTCAGTTTG	ctgtcattgatgggcatttg	too many matches	too many matches	too many matches	too many matches		n/a	n/a	n/a	n/a	n/a	n/a	n/a
	459	Aotus_422	2403	0.7	2.9	0.3	AluSc8_NW_018502601.1:4607989-4609480_+	1	280	-11	+	sf44	AluTa15	2	288	0	3278	marmoset	n/a	n/a	n/a	n/a	n/a	n/a	n/a	n/a	n/a	n/a		n/a	n/a	n/a	n/a	n/a	n/a	n/a
	460	Aotus_423	2587	0.7	0	0	AluSc8_NW_018502688.1:1071441-1072939_-	1	287	-11	+	sf44	AluTa15	2	288	0	3321	marmoset	pipeline	no	n/a	>0_Aotus_423	TGGCCTGAAGTTaACGTTGTC	CAAGGCAATTTGGGTGGATGG	724	422	424	425		n/a	n/a	n/a	n/a	n/a	n/a	n/a
	461	Aotus_424	2609	0.7	0	0	AluSc8_NW_018503389.1:2636654-2638164_+	1	287	-23	+	sf44	AluTa15	2	288	0	3724	marmoset	pipeline	no	n/a	>0_Aotus_424	TCTTTCATCATGCAGTCCTTGG	GTCACCAGCCAGTTAGTAACC	538	229	225	229		n/a	n/a	n/a	n/a	n/a	n/a	n/a
	462	Aotus_425	2525	0.7	1.1	0	AluSc8_NW_018503546.1:11980016-11981522_+	1	283	-23	+	sf44	AluTa15	3	288	0	3913	marmoset	n/a	n/a	n/a	n/a	n/a	n/a	n/a	n/a	n/a	n/a		n/a	n/a	n/a	n/a	n/a	n/a	n/a
	463	Aotus_426	2510	0.7	1.1	0	AluSc8_NW_018503629.1:16358274-16359773_+	1	284	-15	+	sf44	AluTa15	2	288	0	4041	marmoset	pipeline	no	n/a	>0_Aotus_426	AGAAGGCAAGCAaCACCTTAC	ATTCCCCAAATCCCTTCACAC	806	497	496	495		n/a	n/a	n/a	n/a	n/a	n/a	n/a
	464	Aotus_427	2590	0.7	0	0	AluSc8_NW_018503652.1:3376714-3378199_+	1	285	0	+	sf44	AluTa15	3	287	-1	4095	marmoset	n/a	n/a	n/a	n/a	n/a	n/a	n/a	n/a	n/a	n/a		n/a	n/a	n/a	n/a	n/a	n/a	n/a
	465	Aotus_428	2590	0.7	0	0	AluSc8_NW_018503696.1:931744-933244_+	1	286	-14	+	sf44	AluTa15	3	288	0	4150	marmoset	JW	yes	h.p.	>0_Aotus_428	CTGTGACGATGCTCCCTTTG	ATGTGTACTGCTGTGGTTTCG	626	315	322	330		n/a	n/a	n/a	n/a	n/a	n/a	n/a
	466	Aotus_429	2582	0.7	0	0	AluSc8_NW_018503925.1:22875711-22877208_-	1	287	-10	+	sf44	AluTa15	2	288	0	4248	marmoset	n/a	n/a	n/a	n/a	n/a	n/a	n/a	n/a	n/a	n/a		n/a	n/a	n/a	n/a	n/a	n/a	n/a
	467	Aotus_430	2579	0.7	0	0.3	AluSc8_NW_018504467.1:1789992-1791489_+	1	288	-9	+	sf44	AluTa15	2	288	0	4512	marmoset	n/a	n/a	n/a	n/a	n/a	n/a	n/a	n/a	n/a	n/a		n/a	n/a	n/a	n/a	n/a	n/a	n/a
	468	Aotus_431	2586	0.7	0	0	AluSc8_NW_018504731.1:3851903-3853406_+	1	287	-16	+	sf44	AluTa15	2	288	0	4624	marmoset	pipeline	no	n/a	>0_Aotus_431	CCGAAGAACACCAcTGAGATC	CAATGTGTGTGCATGGAAAGC	514	186	185	186		n/a	n/a	n/a	n/a	n/a	n/a	n/a
	469	Aotus_432	2495	0.7	1.1	0.3	AluSc8_NW_018505377.1:1321342-1322847_+	1	285	-20	+	sf44	AluTa15	2	288	0	4817	marmoset	pipeline	no	n/a	>0_Aotus_432	AGTGACGCaAACTTCCACTTC	GTTTCTCCAGAGCTGTGTGTG	885	558	558	555		n/a	n/a	n/a	n/a	n/a	n/a	n/a
	470	Aotus_433	2609	0.7	0	0	AluSc8_NW_018505863.1:9408637-9410130_+	1	287	-6	+	sf44	AluTa15	2	288	0	5112	marmoset	JW	yes	h.p.	>0_Aotus_433	CTGATGTTGACCTGTGCTCAC	AAGGTACACTGCCAGTAAACG	829	533	528	532		n/a	n/a	n/a	n/a	n/a	n/a	n/a
	471	Aotus_434	2572	0.7	0	0.3	AluSc8_NW_018506370.1:198896-200400_+	1	287	-17	+	sf44	AluTa15	3	288	0	5440	marmoset	pipeline	no	n/a	>0_Aotus_434	TCTGTAGTAGCCAGGGTCTTG	CAACCCTCTCTGGCTTTTGTC	571	253	253	252		n/a	n/a	n/a	n/a	n/a	n/a	n/a
	472	Aotus_435	2591	0.7	0	0	AluSc8_NW_018506381.1:5083417-5084917_+	1	286	-14	+	sf44	AluTa15	3	288	0	5489	marmoset	n/a	n/a	n/a	n/a	n/a	n/a	n/a	n/a	n/a	n/a		n/a	n/a	n/a	n/a	n/a	n/a	n/a
	473	Aotus_436	2573	0.7	0	0.3	AluSc8_NW_018506828.1:13983679-13985183_+	1	287	-17	+	sf44	AluTa15	3	288	0	5683	marmoset	n/a	n/a	n/a	n/a	n/a	n/a	n/a	n/a	n/a	n/a		n/a	n/a	n/a	n/a	n/a	n/a	n/a
	474	Aotus_437	2488	0.7	1.1	0	AluSc8_NW_018508032.1:4009589-4011090_-	1	284	-17	+	sf44	AluTa15	2	288	0	6119	marmoset	pipeline	no	n/a	>0_Aotus_437	CTTAATATGTGGCCGGGTGTG	CCTGCCAACTACTGATCCAAG	871	553	562	557		n/a	n/a	n/a	n/a	n/a	n/a	n/a
	475	Aotus_438	2602	0.7	0	0	AluSc8_NW_018508111.1:235542-237049_+	1	286	-21	+	sf44	AluTa15	3	288	0	6149	marmoset	n/a	n/a	n/a	n/a	n/a	n/a	n/a	n/a	n/a	n/a		n/a	n/a	n/a	n/a	n/a	n/a	n/a
	476	Aotus_439	2553	0.7	0.7	0	AluSc8_NW_018510010.1:2331216-2332717_+	1	285	-16	+	sf44	AluTa15	2	288	0	6653	marmoset	n/a	n/a	n/a	n/a	n/a	n/a	n/a	n/a	n/a	n/a		n/a	n/a	n/a	n/a	n/a	n/a	n/a
	477	Aotus_440	2526	0.7	1.1	0	AluSc8_NW_018510010.1:7426758-7428260_+	1	284	-18	+	sf44	AluTa15	2	288	0	6675	marmoset	n/a	n/a	n/a	n/a	n/a	n/a	n/a	n/a	n/a	n/a		n/a	n/a	n/a	n/a	n/a	n/a	n/a
	478	Aotus_441	2281	0.7	6.7	0	AluSc8_NW_018513626.1:16215868-16217356_+	1	269	-19	+	sf44	AluTa15	2	288	0	7457	marmoset	n/a	n/a	n/a	n/a	n/a	n/a	n/a	n/a	n/a	n/a		n/a	n/a	n/a	n/a	n/a	n/a	n/a
	479	Aotus_442	2567	0.7	0.3	0	AluSc_NW_018503468.1:10785355-10786852_-	1	286	-11	+	sf44	AluTa15	2	288	0	9006	marmoset	pipeline	no	n/a	>0_Aotus_442	ATTAGACCCcGTAGCAGACAC	TCCTTGCCATGGaACCTTCTC	565	256	578	260		n/a	n/a	n/a	n/a	n/a	n/a	n/a
	480	Aotus_443	2442	0.7	0.7	1.1	AluSc_NW_018514330.1:5681575-5683075_-	1	288	-12	+	sf44	AluTa15	2	288	0	10458	marmoset	JW	yes	h.p.	>0_Aotus_443	AACTTCGGCACTGTTTCGTAG	GCAACAATTCCAGACCCTGTC	557	252	247	251		n/a	n/a	n/a	n/a	n/a	n/a	n/a
	481	Aotus_444	2378	0.7	3.6	0	AluSx3_NW_018499711.1:6353319-6354804_+	1	277	-8	+	sf44	AluTa15	2	288	0	11294	marmoset	pipeline	no	n/a	>0_Aotus_444	TTTGCCTACCCAGAACATCAC	TCCCAAAGCTAAAcAGACATGG	676	377	379	381		n/a	n/a	n/a	n/a	n/a	n/a	n/a
	482	Aotus_445	2414	0.7	1.8	0	AluSx3_NW_018501792.1:3950520-3952013_-	1	282	-11	+	sf44	AluTa15	2	288	0	11407	marmoset	pipeline	no	n/a	>0_Aotus_445	GAGAATGGTGAGGCAAGGTTC	GTCTTAGGCATGCTGGTTCTC	702	396	398	397		n/a	n/a	n/a	n/a	n/a	n/a	n/a
	483	Aotus_446	2609	0.7	0	0	AluSx3_NW_018513506.1:5227370-5228871_+	1	287	-14	+	sf44	AluTa15	2	288	0	12236	marmoset	pipeline	no	n/a	>0_Aotus_446	TCCTGACCCAAGAGAGTCAATC	TCTCCCACTCCCAAACTCTTC	724	412	412	412		n/a	n/a	n/a	n/a	n/a	n/a	n/a
	484	Aotus_447	2547	1	0	0.3	AluSc8_NW_018494243.1:7155560-7157057_+	1	288	-9	+	sf44	AluTa15	2	288	0	1519	marmoset	pipeline	no	n/a	>0_Aotus_447	CTAGCATCCTAAACgCGAACC	TGACTGCAGaGATACGGAGAG	636	332	332	328		n/a	n/a	n/a	n/a	n/a	n/a	n/a
	485	Aotus_448	2572	1	0	0.3	AluSc8_NW_018495318.1:2953656-2955168_+	1	288	-24	+	sf44	AluTa15	2	288	0	1653	marmoset	pipeline	no	n/a	>0_Aotus_448	GCTGGTGGAAAGGAAAGGTTG	AGCCAAAACAACTCTCAGGTAG	841	527	519	519		n/a	n/a	n/a	n/a	n/a	n/a	n/a
	486	Aotus_449	2531	1	0	1.4	AluSc8_NW_018501528.1:2169377-2170882_+	1	290	-15	+	sf44	AluTa15	3	288	0	2805	marmoset	n/a	n/a	n/a	n/a	n/a	n/a	n/a	n/a	n/a	n/a		n/a	n/a	n/a	n/a	n/a	n/a	n/a
	487	Aotus_450	2551	1	0	0.3	AluSq2_NW_018508032.1:2560467-2561966_+	1	288	-11	+	sf44	AluTa15	2	288	0	10801	marmoset	n/a	n/a	n/a	n/a	n/a	n/a	n/a	n/a	n/a	n/a		n/a	n/a	n/a	n/a	n/a	n/a	n/a
	488	Aotus_451	2552	1	0	1.4	AluSx3_NW_018501505.1:10451286-10452821_+	1	291	-44	+	sf44	AluTa15	2	288	0	11356	marmoset	JW	yes	h.p.	>0_Aotus_451	AGCCAACTTCAAACCTCTTCC	CACAGGcAGTATATGGGTGTG	570	245	245	238		n/a	n/a	n/a	n/a	n/a	n/a	n/a
	489	n/a	2469	1.1	1.1	0	AluSc8_NW_018486916.1:952535-954036_+	1	284	-17	+	sf44	AluTa15	2	288	0	212	marmoset	n/a	n/a	n/a	n/a	n/a	n/a	n/a	n/a	n/a	n/a		n/a	n/a	n/a	n/a	n/a	n/a	n/a
	490	Aotus_453	2598	1.1	0	0	AluSc8_NW_018487315.1:14400448-14401946_+	1	287	-11	+	sf44	AluTa15	2	288	0	280	marmoset	pipeline	no	n/a	>0_Aotus_453	AGGTTGAGGATCATCTGTGTG	CAGTTCATTGGCAGAGAGGAG	748	435	439	442		n/a	n/a	n/a	n/a	n/a	n/a	n/a
	491	Aotus_454	2539	1.1	0	0.7	AluSc8_NW_018487867.1:1417026-1418522_+	1	288	-8	+	sf44	AluTa15	3	288	0	462	marmoset	pipeline	no	n/a	>0_Aotus_454	ACTGTACCTGGCCACATTTTG	TGAGACTGTTGATCCgTGTTTC	635	314	312	296		n/a	n/a	n/a	n/a	n/a	n/a	n/a
	492	Aotus_455	2518	1.1	0.7	0	AluSc8_NW_018490398.1:8495824-8497315_+	1	285	-6	+	sf44	AluTa15	2	288	0	976	marmoset	pipeline	no	n/a	>0_Aotus_455	AAGGCTGCTTTGGAAGGTTTC	AAGGGtTAGGTGGAGGGATTG	564	260	260	260		n/a	n/a	n/a	n/a	n/a	n/a	n/a
	493	Aotus_456	2600	1.1	0	0	AluSc8_NW_018490409.1:11583740-11585249_+	1	287	-22	+	sf44	AluTa15	2	288	0	982	marmoset	n/a	n/a	n/a	n/a	n/a	n/a	n/a	n/a	n/a	n/a		n/a	n/a	n/a	n/a	n/a	n/a	n/a
	494	Aotus_457	2331	1.1	0	9.1	AluSc8_NW_018490587.1:9114427-9115958_-	4	314	-17	+	sf44	AluTa15	4	288	0	1060	marmoset	pipeline	no	n/a	>0_Aotus_457	ACTGcGTGTCCATGAAAATCC	ACCATCTTCACGTTTGTCTCC	572	227	534	227		n/a	n/a	n/a	n/a	n/a	n/a	n/a
	495	Aotus_458	2488	1.1	1.1	0	AluSc8_NW_018493257.1:3859347-3860837_+	1	284	-6	+	sf44	AluTa15	2	288	0	1346	marmoset	n/a	n/a	n/a	n/a	n/a	n/a	n/a	n/a	n/a	n/a		n/a	n/a	n/a	n/a	n/a	n/a	n/a
	496	Aotus_459	2560	1.1	0	0	AluSc8_NW_018494243.1:7634164-7635665_+	1	286	-15	+	sf44	AluTa15	3	288	0	1526	marmoset	pipeline	no	n/a	>0_Aotus_459	cCCCTTGGATGAGACTTGTAG	TGGTGaAGTTCCAGTCAAAGG	806	493	492	492		n/a	n/a	n/a	n/a	n/a	n/a	n/a
	497	Aotus_460	2565	1.1	0	0	AluSc8_NW_018495252.1:1200428-1201922_+	1	286	-8	+	sf44	AluTa15	3	288	0	1602	marmoset	n/a	n/a	n/a	n/a	n/a	n/a	n/a	n/a	n/a	n/a		n/a	n/a	n/a	n/a	n/a	n/a	n/a
	498	Aotus_461	2586	1.1	0	0	AluSc8_NW_018495559.1:7695551-7697062_+	1	287	-24	+	sf44	AluTa15	2	288	0	1710	marmoset	pipeline	no	n/a	>0_Aotus_461	ACACCATACCCCTTGCTACTC	AAGAGTCCTGACCCTTCTTGG	816	493	487	480		n/a	n/a	n/a	n/a	n/a	n/a	n/a
	499	Aotus_462	2579	1.1	0	0	AluSc8_NW_018499555.1:3982811-3984321_+	1	286	-24	+	sf44	AluTa15	3	288	0	2282	marmoset	n/a	n/a	n/a	n/a	n/a	n/a	n/a	n/a	n/a	n/a		n/a	n/a	n/a	n/a	n/a	n/a	n/a
	500	Aotus_463	2577	1.1	0	0	AluSc8_NW_018500140.1:1032780-1034276_+	1	286	-10	+	sf44	AluTa15	3	288	0	2419	marmoset	pipeline	no	n/a	>0_Aotus_463	TAGAGGCGACgGAGAAAAGAG	TGTTCATAGGGGTGTGGGAAG	841	524	528	531		n/a	n/a	n/a	n/a	n/a	n/a	n/a
	501	Aotus_464	2574	1.1	0	0	AluSc8_NW_018501244.1:3986970-3988464_+	1	287	-7	+	sf44	AluTa15	2	288	0	2596	marmoset	pipeline	no	n/a	>0_Aotus_464	ACTCCAGTACCCTCTTCTGTC	GAGCTCCAGGTTCAAGCAATC	860	579	567	556		n/a	n/a	n/a	n/a	n/a	n/a	n/a
	502	Aotus_465	2551	1.1	0	1.1	AluSc8_NW_018501266.1:3310446-3311958_+	1	289	-23	+	sf44	AluTa15	3	288	0	2619	marmoset	n/a	n/a	n/a	n/a	n/a	n/a	n/a	n/a	n/a	n/a		n/a	n/a	n/a	n/a	n/a	n/a	n/a
	503	Aotus_466	2491	1.1	1.8	0	AluSc8_NW_018501577.1:3807994-3809496_+	1	282	-20	+	sf44	AluTa15	2	288	0	2861	marmoset	pipeline	no	n/a	>0_Aotus_466	GCTGGTCACTCATATGTTTCTG	GCAAGACACAAGATCAGTTAGC	703	393	389	393		n/a	n/a	n/a	n/a	n/a	n/a	n/a
	504	Aotus_467	2581	1.1	0	0	AluSc8_NW_018502759.1:1613417-1614912_+	1	286	-9	+	sf44	AluTa15	3	288	0	3350	marmoset	pipeline	no	n/a	>0_Aotus_467	AGACCCTTCCTGTGGTTCTAG	GGACCAGAGAAGGGAAATGAC	895	582	585	586		n/a	n/a	n/a	n/a	n/a	n/a	n/a
	505	Aotus_468	2576	1.1	0	0	AluSc8_NW_018502886.1:12606156-12607660_+	1	287	-17	+	sf44	AluTa15	2	288	0	3419	marmoset	pipeline	no	n/a	>0_Aotus_468	CGTCCTAGGCACAATTGGAAAC	CCCTGAACAACCTGTGCTATG	729	386	418	415		n/a	n/a	n/a	n/a	n/a	n/a	n/a
	506	Aotus_469	2574	1.1	0	0	AluSc8_NW_018503376.1:1148341-1149847_+	1	287	-19	+	sf44	AluTa15	2	288	0	3696	marmoset	pipeline	no	n/a	>0_Aotus_469	TTGGCAAGATCTGTGGTTCTC	ATTCCCTGAcCTgGTGATCTG	790	479	465	476		n/a	n/a	n/a	n/a	n/a	n/a	n/a
	507	Aotus_470	2503	1.1	1.1	0	AluSc8_NW_018503546.1:591878-593370_+	1	284	-8	+	sf44	AluTa15	2	288	0	3926	marmoset	JW	yes	A.n. (poly)	>0_Aotus_470	AACTGGTAGAGGTGGTGATGG	CGAAGAGGCAATTGGTCTGG	600	297	295	293		n/a	n/a	n/a	n/a	n/a	n/a	n/a
	508	Aotus_471	2598	1.1	0	0	AluSc8_NW_018503546.1:7935273-7936775_+	1	287	-15	+	sf44	AluTa15	2	288	0	3938	marmoset	pipeline	no	n/a	>0_Aotus_471	ATCCACCTGTCTTGACCTTCC	GCCAACCTCTGCTGTATTCTC	482	172	171	170		n/a	n/a	n/a	n/a	n/a	n/a	n/a
	509	Aotus_472	2479	1.1	1.1	0	AluSc8_NW_018503729.1:6620359-6621854_+	1	284	-11	+	sf44	AluTa15	2	288	0	4171	marmoset	pipeline	no	n/a	>0_Aotus_472	ACTTCCCTTCTCCTCCATTGC	TGAGGGAGATTGCtTGTGATC	495	188	188	188		n/a	n/a	n/a	n/a	n/a	n/a	n/a
	510	Aotus_473	2365	1.1	2.1	0	AluSc8_NW_018505187.1:11628095-11629590_+	1	281	-14	+	sf44	AluTa15	2	288	0	4690	marmoset	pipeline	no	n/a	>0_Aotus_473	AGTCTGAATCAATGCCTGGAAC	AGATTCAGGCACAcGAAACTG	755	445	446	445		n/a	n/a	n/a	n/a	n/a	n/a	n/a
	511	Aotus_474	2449	1.1	1.8	0	AluSc8_NW_018505187.1:7809094-7810595_+	1	282	-19	+	sf44	AluTa15	2	288	0	4716	marmoset	pipeline	no	n/a	>0_Aotus_474	CCAGATCTTCACATGGCTCAC	TGCCTACTAATAACAGCTTCCC	808	485	493	485		n/a	n/a	n/a	n/a	n/a	n/a	n/a
	512	Aotus_475	2584	1.1	0	0	AluSc8_NW_018505261.1:10124284-10125779_+	1	287	-8	+	sf44	AluTa15	2	288	0	4727	marmoset	pipeline	no	n/a	>0_Aotus_475	TAGAcTTTGCAGACTGTCAGG	ATGGTACCTACAGTGGCTATTG	840	538	535	539		n/a	n/a	n/a	n/a	n/a	n/a	n/a
	513	Aotus_476	2600	1.1	0	0	AluSc8_NW_018505794.1:34877435-34878938_+	1	287	-16	+	sf44	AluTa15	2	288	0	5060	marmoset	pipeline	no	n/a	>0_Aotus_476	AATAATGGAGCAGGGAAGTGG	TGGGTGAcTCAGAGAAACCAG	873	556	553	556		n/a	n/a	n/a	n/a	n/a	n/a	n/a
	514	Aotus_477	2574	1.1	0	0	AluSc8_NW_018505794.1:36058258-36059747_+	1	287	-2	+	sf44	AluTa15	2	288	0	5068	marmoset	n/a	n/a	n/a	n/a	n/a	n/a	n/a	n/a	n/a	n/a		n/a	n/a	n/a	n/a	n/a	n/a	n/a
	515	Aotus_478	2488	1.1	1.1	0	AluSc8_NW_018505794.1:5926057-5927560_+	1	284	-19	+	sf44	AluTa15	2	288	0	5077	marmoset	pipeline	no	n/a	>0_Aotus_478	CCTCACCTCTGTTGGGTTTATC	AGAAGAgTGGGAAAGTgTTTGC	887	569	565	573		n/a	n/a	n/a	n/a	n/a	n/a	n/a
	516	Aotus_479	2541	1.1	0	0	AluSc8_NW_018505940.1:11903145-11904660_+	1	282	-33	+	sf44	AluTa15	2	283	-5	5131	marmoset	pipeline	no	n/a	>0_Aotus_479	GcGCAATTGAAAGAGCAGAG	CCCAAGAAATTGCAGGAAACC	774	448	450	450		n/a	n/a	n/a	n/a	n/a	n/a	n/a
	517	Aotus_480	2561	1.1	0	0	AluSc8_NW_018506035.1:392225-393724_-	1	287	-12	+	sf44	AluTa15	2	288	0	5325	marmoset	n/a	n/a	n/a	n/a	n/a	n/a	n/a	n/a	n/a	n/a		n/a	n/a	n/a	n/a	n/a	n/a	n/a
	518	Aotus_481	2453	1.1	0.7	0.3	AluSc8_NW_018506069.1:2487895-2489400_+	1	286	-19	+	sf44	AluTa15	2	288	0	5344	marmoset	pipeline	no	n/a	>0_Aotus_481	TGTTTGGATACCTGCCGACTG	AACACTTCgCTCTCACATGTG	871	527	530	531		n/a	n/a	n/a	n/a	n/a	n/a	n/a
	519	Aotus_482	2588	1.1	0	0	AluSc8_NW_018506100.1:4137277-4138773_-	1	287	-9	+	sf44	AluTa15	2	288	0	5363	marmoset	pipeline	no	n/a	>0_Aotus_482	TGGTCATGCATCCGGGATAC	TCAGATCAACaCAGGCAATGC	747	438	438	438		n/a	n/a	n/a	n/a	n/a	n/a	n/a
	520	Aotus_483	2524	1.1	0	2.4	AluSc8_NW_018506370.1:14224910-14226417_+	1	294	-13	+	sf44	AluTa15	2	288	0	5427	marmoset	pipeline	no	n/a	>0_Aotus_483	TACCAcGTAGAACACCAAAGC	GGAACTCAGTCACCTTCAACC	792	473	475	475		n/a	n/a	n/a	n/a	n/a	n/a	n/a
	521	Aotus_484	2495	1.1	0.7	0.3	AluSc8_NW_018506381.1:9296570-9298080_+	1	284	-26	+	sf44	AluTa15	2	286	-2	5503	marmoset	n/a	n/a	n/a	n/a	n/a	n/a	n/a	n/a	n/a	n/a		n/a	n/a	n/a	n/a	n/a	n/a	n/a
	522	Aotus_485	2579	1.1	0	0	AluSc8_NW_018506521.1:3399016-3400522_+	1	287	-19	+	sf44	AluTa15	2	288	0	5581	marmoset	pipeline	no	n/a	>0_Aotus_485	TGCCAAAGACCACAGAAAAGG	ATAACGGTGCTTGCCAATTCC	681	366	367	365		n/a	n/a	n/a	n/a	n/a	n/a	n/a
	523	Aotus_486	2586	1.1	0	0	AluSc8_NW_018506685.1:1527664-1529166_+	1	287	-15	+	sf44	AluTa15	2	288	0	5655	marmoset	pipeline	no	n/a	>0_Aotus_486	CTCTCCACAGCATCACAAAGG	TAGTCACATGCCTACCCTCAG	875	565	569	562		n/a	n/a	n/a	n/a	n/a	n/a	n/a
	524	Aotus_487	2590	1.1	0	0	AluSc8_NW_018506828.1:11619296-11620793_+	1	287	-10	+	sf44	AluTa15	2	288	0	5675	marmoset	pipeline	no	n/a	>0_Aotus_487	TGACACATGAaGGCTCTGAGG	CTCTGCTCTGGACATGAAAGC	738	432	432	432		n/a	n/a	n/a	n/a	n/a	n/a	n/a
	525	Aotus_488	2532	1.1	0.7	0	AluSc8_NW_018507412.1:3111463-3112971_+	1	285	-23	+	sf44	AluTa15	2	288	0	5890	marmoset	pipeline	no	n/a	>0_Aotus_488	GCCAGGGATTAGCTGATTCAC	CCCTGCTCTGTATTCTTTCCC	880	562	565	565		n/a	n/a	n/a	n/a	n/a	n/a	n/a
	526	Aotus_489	2515	1.1	1.1	0	AluSc8_NW_018507520.1:4984624-4986118_+	1	284	-10	+	sf44	AluTa15	2	288	0	5916	marmoset	pipeline	no	n/a	>0_Aotus_489	GAGGCTTTGATTTTGGAGTTGG	AGGTGGGAGGATCgATTGAG	803	500	503	499		n/a	n/a	n/a	n/a	n/a	n/a	n/a
	527	Aotus_490	2577	1.1	0	0	AluSc8_NW_018507789.1:11440901-11442402_+	1	286	-15	+	sf44	AluTa15	3	288	0	5992	marmoset	n/a	n/a	n/a	n/a	n/a	n/a	n/a	n/a	n/a	n/a		n/a	n/a	n/a	n/a	n/a	n/a	n/a
	528	Aotus_491	2579	1.1	0	0	AluSc8_NW_018508094.1:546438-547949_+	1	287	-24	+	sf44	AluTa15	2	288	0	6142	marmoset	pipeline	no	n/a	>0_Aotus_491	ATGGTGCTGGGAGACAATAAC	CATGTGGAATGCACAATCCAG	720	399	399	401		n/a	n/a	n/a	n/a	n/a	n/a	n/a
	529	Aotus_492	2586	1.1	0	0	AluSc8_NW_018508315.1:215435-216946_+	1	287	-24	+	sf44	AluTa15	2	288	0	6186	marmoset	pipeline	no	n/a	>0_Aotus_492	AcGATTAGGGATGTCGGTCAG	TCACTTTGTTGCTCAGACTGG	784	457	461	455		n/a	n/a	n/a	n/a	n/a	n/a	n/a
	530	Aotus_493	2521	1.1	0.7	0	AluSc8_NW_018508315.1:4387758-4389258_+	1	285	-15	+	sf44	AluTa15	2	288	0	6201	marmoset	pipeline	no	n/a	>0_Aotus_493	TCTTTCATCCCCACTCCAGTC	TGTGCATTGCTTAGCTCAGAG	808	508	507	508		n/a	n/a	n/a	n/a	n/a	n/a	n/a
	531	Aotus_494	2584	1.1	0	0	AluSc8_NW_018508367.1:1380764-1382268_+	1	287	-17	+	sf44	AluTa15	2	288	0	6238	marmoset	pipeline	no	n/a	>0_Aotus_494	AGAGGTGCCAAGAAATCACTG	AAAGCTGGCAAATGGGAAGC	870	555	552	551		n/a	n/a	n/a	n/a	n/a	n/a	n/a
	532	Aotus_495	2596	1.1	0	0	AluSc8_NW_018508548.1:251676-253173_+	1	287	-10	+	sf44	AluTa15	2	288	0	6334	marmoset	pipeline	no	n/a	>0_Aotus_495	CATGCCCTGCCTCAaTGTAC	AAGTGcGACTCTGTCTCCAAG	801	500	565	564		n/a	n/a	n/a	n/a	n/a	n/a	n/a
	533	Aotus_496	2572	1.1	0	0	AluSc8_NW_018508704.1:424158-425667_+	1	287	-22	+	sf44	AluTa15	2	288	0	6364	marmoset	pipeline	no	n/a	>0_Aotus_496	AAgCTCTTCTGCCCCATTCTC	TTCTCCCCATCCTTGCCAAC	824	518	500	507		n/a	n/a	n/a	n/a	n/a	n/a	n/a
	534	Aotus_497	2574	1.1	0	0	AluSc8_NW_018508704.1:6657102-6658604_+	1	287	-15	+	sf44	AluTa15	2	288	0	6370	marmoset	pipeline	no	n/a	>0_Aotus_497	CTTTCTCACTGGTGCTGCTAC	GCCCACATTGTTCCTTGACTC	601	287	287	284		n/a	n/a	n/a	n/a	n/a	n/a	n/a
	535	Aotus_498	2587	1.1	0	0	AluSc8_NW_018509189.1:216382-217884_+	1	287	-15	+	sf44	AluTa15	2	288	0	6444	marmoset	pipeline	no	n/a	>0_Aotus_498	GTCTATGGGTGAAGTTGCTAGC	GAGTGGAGACcGTTGTTAAAGG	863	558	559	560		n/a	n/a	n/a	n/a	n/a	n/a	n/a
	536	Aotus_499	2600	1.1	0	0	AluSc8_NW_018510514.1:1116250-1117755_+	1	287	-18	+	sf44	AluTa15	2	288	0	6739	marmoset	n/a	n/a	n/a	n/a	n/a	n/a	n/a	n/a	n/a	n/a		n/a	n/a	n/a	n/a	n/a	n/a	n/a
	537	Aotus_500	2499	1.1	0.3	0.7	AluSc8_NW_018510514.1:13848632-13850139_+	1	288	-19	+	sf44	AluTa15	2	288	0	6748	marmoset	pipeline	no	n/a	>0_Aotus_500	TAAGTATGGTGCAGGGGTCAG	AGGCATAAGaCACaGCACTTG	718	396	393	396		n/a	n/a	n/a	n/a	n/a	n/a	n/a
	538	Aotus_501	2586	1.1	0	0	AluSc8_NW_018510891.1:4421324-4422834_-	1	287	-23	+	sf44	AluTa15	2	288	0	6895	marmoset	pipeline	no	n/a	>0_Aotus_501	TGCACTGTGGTCTACTTCATC	ACAAATTGGCAGAGGGGATTC	499	180	180	179		n/a	n/a	n/a	n/a	n/a	n/a	n/a
	539	Aotus_502	2574	1.1	0	0	AluSc8_NW_018511003.1:107710-109207_+	1	287	-10	+	sf44	AluTa15	2	288	0	6899	marmoset	JW	yes	A.n. (h.p.)	>0_Aotus_502	GTGAATCTTGCACAATCCACAC	AGTCGCATTCTGTTAGCTGATG	752	454	438	450		n/a	n/a	n/a	n/a	n/a	n/a	n/a
	540	Aotus_503	2486	1.1	1.1	0	AluSc8_NW_018511366.1:12069289-12070793_+	1	284	-20	+	sf44	AluTa15	2	288	0	6967	marmoset	pipeline	no	n/a	>0_Aotus_503	CAATGGGAGCCTCAGGAATTG	AAAGTCgCCAACAATCACCTC	650	328	328	325		n/a	n/a	n/a	n/a	n/a	n/a	n/a
	541	Aotus_504	2600	1.1	0	0	AluSc8_NW_018511366.1:21559251-21560756_+	1	287	-18	+	sf44	AluTa15	2	288	0	7016	marmoset	pipeline	no	n/a	>0_Aotus_504	TCATCTGTgGATcGACATTAGG	ACCACCAAACTTTGTCAGGAC	732	413	414	414		n/a	n/a	n/a	n/a	n/a	n/a	n/a
	542	Aotus_505	2583	1.1	0	0	AluSc8_NW_018511366.1:21615099-21616600_+	1	287	-14	+	sf44	AluTa15	2	288	0	7019	marmoset	pipeline	no	n/a	>0_Aotus_505	GGGCTATTGAATCTGGCACTG	GCTCCTCATGCTAACTGAGAC	850	545	547	547		n/a	n/a	n/a	n/a	n/a	n/a	n/a
	543	Aotus_506	2598	1.1	0	0	AluSc8_NW_018511366.1:24422032-24423531_+	1	287	-12	+	sf44	AluTa15	2	288	0	7030	marmoset	JW	yes	A.n. & A.a.	>0_Aotus_506	TGCTCCCCAACAAATCAAAGG	ACCCCAAGTGGCTTTCTATGG	591	275	317	284		n/a	n/a	n/a	n/a	n/a	n/a	n/a
	544	Aotus_507	2580	1.1	0	0	AluSc8_NW_018511366.1:26972450-26973945_+	1	287	-8	+	sf44	AluTa15	2	288	0	7042	marmoset	n/a	n/a	n/a	n/a	n/a	n/a	n/a	n/a	n/a	n/a		n/a	n/a	n/a	n/a	n/a	n/a	n/a
	545	Aotus_508	2272	1.1	2.1	1.4	AluSc8_NW_018512055.1:1557797-1559296_+	1	285	-14	+	sf44	AluTa15	2	288	0	7201	marmoset	pipeline	no	n/a	>0_Aotus_508	CATCTCATgTGTCAGGCCTTG	GGAATACAGGcGCTTGTCAC	833	492	544	528		n/a	n/a	n/a	n/a	n/a	n/a	n/a
	546	Aotus_509	2464	1.1	1.4	0	AluSc8_NW_018512383.1:986126-987615_+	1	283	-6	+	sf44	AluTa15	2	288	0	7231	marmoset	n/a	n/a	n/a	n/a	n/a	n/a	n/a	n/a	n/a	n/a		n/a	n/a	n/a	n/a	n/a	n/a	n/a
	547	Aotus_510	2598	1.1	0	0	AluSc8_NW_018514330.1:1433890-1435391_+	1	287	-14	+	sf44	AluTa15	2	288	0	7526	marmoset	pipeline	no	n/a	>0_Aotus_510	AGCTTTCCCTGATGCcTATGG	CAAATGTGTGTCTGGCAGAAC	643	330	387	331		n/a	n/a	n/a	n/a	n/a	n/a	n/a
	548	Aotus_511	2564	1.1	0	0	AluSc8_NW_018514583.1:642101-643606_+	1	287	-18	+	sf44	AluTa15	2	288	0	7603	marmoset	pipeline	no	n/a	>0_Aotus_511	TCCTCTGCaTGACCTTGAAAC	CAATTCAGCACCATGGACAG	824	498	507	503		n/a	n/a	n/a	n/a	n/a	n/a	n/a
	549	Aotus_512	2544	1.1	0.3	0	AluSc8_NW_018514661.1:2048323-2049828_-	1	285	-20	+	sf44	AluTa15	2	287	-1	7608	marmoset	pipeline	no	n/a	>0_Aotus_512	TTACTTAGCCTGGCCTGTGAG	CAGGCAGAGAAATGAGGGAAC	825	495	472	467		n/a	n/a	n/a	n/a	n/a	n/a	n/a
	550	Aotus_513	2489	1.1	0.3	1.1	AluSc_NW_018495691.1:401903-403402_+	1	289	-10	+	sf44	AluTa15	2	288	0	8245	marmoset	pipeline	no	n/a	>0_Aotus_513	ATCCAGGCAATGATGTGAAGC	CCATATCAAGCTCCCAGATGC	845	536	534	535		n/a	n/a	n/a	n/a	n/a	n/a	n/a
	551	Aotus_514	2532	1.1	0.3	0	AluSc_NW_018499588.1:1343383-1344877_+	1	286	-8	+	sf44	AluTa15	2	288	0	8446	marmoset	JW	failed	n/a	>0_Aotus_514	GCTGACACTAACCTTGCTGAG	TCCTCAGTGCCACTCTATCAC	727	420	416	420		n/a	n/a	n/a	n/a	n/a	n/a	n/a
	552	Aotus_515	2240	1.1	2.9	0.3	AluSc_NW_018501792.1:6702870-6704364_+	1	280	-14	+	sf44	AluTa15	2	288	0	8690	marmoset	n/a	n/a	n/a	n/a	n/a	n/a	n/a	n/a	n/a	n/a		n/a	n/a	n/a	n/a	n/a	n/a	n/a
	553	Aotus_516	2560	1.1	0.3	0	AluSc_NW_018509268.1:1132661-1134159_+	1	286	-12	+	sf44	AluTa15	2	288	0	10024	marmoset	pipeline	no	n/a	>0_Aotus_516	AATACAGCGGTTAGGGCAAAC	TCTGAGGCCTTAATCCCAACC	727	426	419	416		n/a	n/a	n/a	n/a	n/a	n/a	n/a
	554	Aotus_517	2467	1.1	1.1	0	AluSc_NW_018509651.1:3119819-3121311_-	1	284	-8	+	sf44	AluTa15	2	288	0	10078	marmoset	n/a	n/a	n/a	n/a	n/a	n/a	n/a	n/a	n/a	n/a		n/a	n/a	n/a	n/a	n/a	n/a	n/a
	555	Aotus_518	2561	1.1	0	0	AluSq2_NW_018503184.1:6539355-6540863_+	1	287	-21	+	sf44	AluTa15	2	288	0	10738	marmoset	pipeline	no	n/a	>0_Aotus_518	GGAAGAAAGGAGTGAGGTGTG	TGATCAAAGCACGGTTCATGG	823	510	507	507		n/a	n/a	n/a	n/a	n/a	n/a	n/a
	556	Aotus_519	2563	1.1	0.3	0	AluSx3_NW_018487996.1:8818121-8819615_+	1	286	-8	+	sf44	AluTa15	2	288	0	10969	marmoset	pipeline	no	n/a	>0_Aotus_519	CCTTCAAGTCTCAGCTCACAAG	CAATGGGTgGGTGGCTTAAG	898	590	590	593		n/a	n/a	n/a	n/a	n/a	n/a	n/a
	557	Aotus_520	2588	1.1	0	0	AluSx3_NW_018488756.1:841983-843486_+	1	287	-16	+	sf44	AluTa15	2	288	0	10982	marmoset	pipeline	no	n/a	>0_Aotus_520	CAAACAGGTCTGAcAGGTAGG	CTGcGTAACACATCCATTTGC	859	518	541	545		n/a	n/a	n/a	n/a	n/a	n/a	n/a
	558	Aotus_521	2467	1.1	2.1	0	AluSx3_NW_018496119.1:1008789-1010284_-	1	281	-14	+	sf44	AluTa15	2	288	0	11195	marmoset	pipeline	no	n/a	>0_Aotus_521	ACCCACATTTGCCAGGATAAAG	GAAGTGACTGGTGTTGTAGCC	701	412	411	411		n/a	n/a	n/a	n/a	n/a	n/a	n/a
	559	Aotus_522	2201	1.1	8.8	0	AluSx3_NW_018501792.1:3058492-3059967_+	1	263	-12	+	sf44	AluTa15	3	288	0	11405	marmoset	n/a	n/a	n/a	n/a	n/a	n/a	n/a	n/a	n/a	n/a		n/a	n/a	n/a	n/a	n/a	n/a	n/a
	560	Aotus_523	2475	1.1	1.8	0	AluSx3_NW_018503685.1:404371-405876_+	1	282	-23	+	sf44	AluTa15	2	288	0	11611	marmoset	pipeline	no	n/a	>0_Aotus_523	CTCCCAACTGCTGATCCATTG	GTGCCTGGATCTCAACTCAAC	724	405	407	387		n/a	n/a	n/a	n/a	n/a	n/a	n/a
	561	Aotus_524	2600	1.1	0	0	AluSx3_NW_018505820.1:139114-140608_+	1	287	-7	+	sf44	AluTa15	2	288	0	11801	marmoset	pipeline	no	n/a	>0_Aotus_524	ACACCTTGCACACACCATTG	CCTAGGTACgTCTCCACAAATTG	804	532	506	505		n/a	n/a	n/a	n/a	n/a	n/a	n/a
	562	Aotus_525	2489	1.1	2.1	0	AluSx3_NW_018507064.1:6782709-6784209_+	1	281	-19	+	sf44	AluTa15	2	288	0	11932	marmoset	pipeline	no	n/a	>0_Aotus_525	TGTGTGAGGTGCTAAGGACTC	GTCCTTTGCtTCTGTCCTCAC	601	290	291	289		n/a	n/a	n/a	n/a	n/a	n/a	n/a
	563	Aotus_526	2526	1.1	1.1	0	AluSx3_NW_018507898.1:1655106-1656597_+	1	284	-7	+	sf44	AluTa15	2	288	0	11980	marmoset	pipeline	no	n/a	>0_Aotus_526	TTCTCTCCCTCCATTCCTCAC	GTTTCTGGCGCATAGTGTACC	723	402	401	400		n/a	n/a	n/a	n/a	n/a	n/a	n/a
	564	Aotus_527	2244	1.1	2.5	1.1	AluTa10_NW_018499711.1:13161250-13162752_+	3	283	-19	+	sf44	AluTa15	4	288	0	12333	marmoset	pipeline	no	n/a	>0_Aotus_527	TCCAGACCTTCAGCAAAACAC	GGGCACTAAGTAGCTAATGGG	860	552	547	561		n/a	n/a	n/a	n/a	n/a	n/a	n/a
	565	Aotus_528	2135	1.1	1.7	4.5	AluTa10_NW_018512000.1:18118142-18119637_+	1	295	0	+	sf44	AluTa15	2	288	0	12439	marmoset	pipeline	no	n/a	>0_Aotus_528	GGTTTAGACAGAGGTTGGGAAC	GCAGAGCTGGTGGTATCAAAG	640	322	337	329		n/a	n/a	n/a	n/a	n/a	n/a	n/a
	566	Aotus_529	2544	1.4	0	0.3	AluSc8_NW_018485986.1:17197255-17198749_-	1	288	-6	+	sf44	AluTa15	2	288	0	20	marmoset	pipeline	no	n/a	>0_Aotus_529	CCTTGCCAGtCTCtTCAATGG	AACCAATGTCCTAACCCACAC	543	243	243	241		n/a	n/a	n/a	n/a	n/a	n/a	n/a
	567	Aotus_530	2394	1.4	1.1	0.3	AluSc8_NW_018486447.1:18223920-18225415_-	1	284	-11	+	sf44	AluTa15	3	288	0	131	marmoset	n/a	n/a	n/a	n/a	n/a	n/a	n/a	n/a	n/a	n/a		n/a	n/a	n/a	n/a	n/a	n/a	n/a
	568	Aotus_531	2578	1.4	0	0	AluSc8_NW_018486804.1:521448-522941_+	1	287	-6	+	sf44	AluTa15	2	288	0	180	marmoset	pipeline	no	n/a	>0_Aotus_531	CTGAGTTCTTTCCTGAGGATGC	CACCAATCCgTGCAGTAAAC	870	567	567	572		n/a	n/a	n/a	n/a	n/a	n/a	n/a
	569	Aotus_532	2549	1.4	0	0	AluSc8_NW_018486916.1:1123187-1124686_-	1	287	-12	+	sf44	AluTa15	2	288	0	182	marmoset	pipeline	no	n/a	>0_Aotus_532	TGGCCCTGTCATCTCTTCAG	TCAAAGGGCAATCAGAGTGTG	852	534	532	583		n/a	n/a	n/a	n/a	n/a	n/a	n/a
	570	Aotus_533	2578	1.4	0	0	AluSc8_NW_018486926.1:2318895-2320393_+	1	287	-11	+	sf44	AluTa15	2	288	0	217	marmoset	JW	yes	h.p.	>0_Aotus_533	TACAATCTTGGCACCGAAACC	GTACTCCTGACACAAGCCAAC	478	168	168	168		n/a	n/a	n/a	n/a	n/a	n/a	n/a
	571	Aotus_534	2519	1.4	1.1	0	AluSc8_NW_018487317.1:44126-45632_+	1	284	-22	+	sf44	AluTa15	2	288	0	308	marmoset	JW	yes	h.p.	>0_Aotus_534	GGAATGTTTGGCTCCTCTTGG	TGAGGTCCAGCTGAAATCCTC	706	388	389	387		n/a	n/a	n/a	n/a	n/a	n/a	n/a
	572	Aotus_535	2537	1.4	0	0	AluSc8_NW_018487412.1:226793-228281_+	1	286	-2	+	sf44	AluTa15	3	288	0	313	marmoset	pipeline	no	n/a	>0_Aotus_535	TGACCTAAcTCACAGCATAGC	GCTGAAGAGATTCTGGGATTTGG	695	400	418	397		n/a	n/a	n/a	n/a	n/a	n/a	n/a
	573	Aotus_536	2585	1.4	0	0	AluSc8_NW_018487698.1:5742638-5744138_+	1	287	-13	+	sf44	AluTa15	2	288	0	337	marmoset	pipeline	no	n/a	>0_Aotus_536	ATGGAGAGTCTGGGTACTCTG	TCCTTTCtTGGTTAGGCTTGTC	492	180	181	181		n/a	n/a	n/a	n/a	n/a	n/a	n/a
	574	Aotus_537	2516	1.4	0	1.1	AluSc8_NW_018487867.1:1278947-1280451_-	1	290	-14	+	sf44	AluTa15	2	288	0	461	marmoset	pipeline	no	n/a	>0_Aotus_537	TGCTTTGAAGAGAGGAGACAC	CAGAGGCCATAACCCAAAAGC	881	572	573	568		n/a	n/a	n/a	n/a	n/a	n/a	n/a
	575	Aotus_538	2588	1.4	0	0	AluSc8_NW_018487996.1:16879388-16880887_+	1	287	-12	+	sf44	AluTa15	2	288	0	508	marmoset	n/a	n/a	n/a	n/a	n/a	n/a	n/a	n/a	n/a	n/a		n/a	n/a	n/a	n/a	n/a	n/a	n/a
	576	Aotus_539	2535	1.4	0	0	AluSc8_NW_018489399.1:20449283-20450791_+	1	286	-22	+	sf44	AluTa15	3	288	0	730	marmoset	pipeline	no	n/a	>0_Aotus_539	ACTCCTCCTGCAGTATTTCCC	ATGCCCAAGGACCAACAAAAG	757	433	436	459		n/a	n/a	n/a	n/a	n/a	n/a	n/a
	577	Aotus_540	2432	1.4	2.9	0	AluSc8_NW_018489399.1:23059032-23060535_+	1	279	-24	+	sf44	AluTa15	2	288	0	739	marmoset	n/a	n/a	n/a	n/a	n/a	n/a	n/a	n/a	n/a	n/a		n/a	n/a	n/a	n/a	n/a	n/a	n/a
	578	Aotus_541	2578	1.4	0	0	AluSc8_NW_018489614.1:233565-235064_+	1	287	-12	+	sf44	AluTa15	2	288	0	800	marmoset	n/a	n/a	n/a	n/a	n/a	n/a	n/a	n/a	n/a	n/a		n/a	n/a	n/a	n/a	n/a	n/a	n/a
	579	Aotus_542	2576	1.4	0	0	AluSc8_NW_018489828.1:6031531-6033042_+	1	287	-24	+	sf44	AluTa15	2	288	0	891	marmoset	pipeline	no	n/a	>0_Aotus_542	GCCGTCTTATTCAATGGCTTC	ATGTcCTGGTCAGTGGTAGAG	793	480	480	480		n/a	n/a	n/a	n/a	n/a	n/a	n/a
	580	Aotus_543	2574	1.4	0	0	AluSc8_NW_018490200.1:686473-687976_+	1	287	-16	+	sf44	AluTa15	2	288	0	924	marmoset	pipeline	no	n/a	>0_Aotus_543	ACCTTAGACCCTgAGAATCCC	CGATCTGAGTGCTGGAAAAGG	581	273	273	274		n/a	n/a	n/a	n/a	n/a	n/a	n/a
	581	Aotus_544	2565	1.4	0	0	AluSc8_NW_018490398.1:3274656-3276152_+	1	287	-9	+	sf44	AluTa15	2	288	0	950	marmoset	JW	yes	h.p.	>0_Aotus_544	TGTAGCCAGTGGACATACAAAG	AGGGCCTTTAACAGAGCAAAAG	578	270	264	265		n/a	n/a	n/a	n/a	n/a	n/a	n/a
	582	Aotus_545	2407	1.4	3.2	0	AluSc8_NW_018490398.1:3527353-3528855_+	1	278	-24	+	sf44	AluTa15	2	288	0	953	marmoset	pipeline	no	n/a	>0_Aotus_545	TGTAAGGCGGCATGAGGATG	ACATgCAAATGAAGAGGAGACC	850	538	545	545		n/a	n/a	n/a	n/a	n/a	n/a	n/a
	583	Aotus_546	2576	1.4	0	0	AluSc8_NW_018490398.1:6304776-6306275_+	1	287	-12	+	sf44	AluTa15	2	288	0	970	marmoset	n/a	n/a	n/a	n/a	n/a	n/a	n/a	n/a	n/a	n/a		n/a	n/a	n/a	n/a	n/a	n/a	n/a
	584	Aotus_547	2570	1.4	0	0	AluSc8_NW_018490409.1:4410142-4411646_+	1	287	-17	+	sf44	AluTa15	2	288	0	999	marmoset	pipeline	no	n/a	>0_Aotus_547	TTGCCCTACTTCAACTCCTTG	CCTTCCTCTTTGAGTCACTCC	701	394	384	380		n/a	n/a	n/a	n/a	n/a	n/a	n/a
	585	Aotus_548	2320	1.4	1.4	1.4	AluSc8_NW_018490587.1:7665755-7667254_+	1	287	-12	+	sf44	AluTa15	2	288	0	1053	marmoset	n/a	n/a	n/a	n/a	n/a	n/a	n/a	n/a	n/a	n/a		n/a	n/a	n/a	n/a	n/a	n/a	n/a
	586	Aotus_549	2505	1.4	1.1	0	AluSc8_NW_018492229.1:6336886-6338382_+	1	284	-12	+	sf44	AluTa15	2	288	0	1241	marmoset	pipeline	no	n/a	>0_Aotus_549	TTAAcTGACTGCACCTTCCTC	GCTCTGGTGTTTcAATAAGAGG	773	470	475	474		n/a	n/a	n/a	n/a	n/a	n/a	n/a
	587	Aotus_550	2533	1.4	0.7	0	AluSc8_NW_018492229.1:6486857-6488344_+	1	285	-2	+	sf44	AluTa15	2	288	0	1242	marmoset	pipeline	no	n/a	>0_Aotus_550	GTCGCTTAAGTCCACGAGTTC	GCGCTGACTTtCAAACTTCAG	728	409	430	395		n/a	n/a	n/a	n/a	n/a	n/a	n/a
	588	Aotus_551	2526	1.4	0	0.3	AluSc8_NW_018492988.1:1378321-1379830_+	1	288	-21	+	sf44	AluTa15	2	288	0	1259	marmoset	n/a	n/a	n/a	n/a	n/a	n/a	n/a	n/a	n/a	n/a		n/a	n/a	n/a	n/a	n/a	n/a	n/a
	589	Aotus_552	2591	1.4	0	0	AluSc8_NW_018493146.1:4823357-4824847_+	1	287	-3	+	sf44	AluTa15	2	288	0	1305	marmoset	pipeline	no	n/a	>0_Aotus_552	GCACCTgTTAACCCATTACCTAG	GATTTGgCTACTGGTGAAAAGG	890	586	588	589		n/a	n/a	n/a	n/a	n/a	n/a	n/a
	590	Aotus_553	2579	1.4	0	0	AluSc8_NW_018493257.1:12299163-12300670_+	1	287	-20	+	sf44	AluTa15	2	288	0	1327	marmoset	pipeline	no	n/a	>0_Aotus_553	TCTGTCTTGCATACCACTCTG	TGCCTACTGTGCCAAATGAAG	863	542	544	542		n/a	n/a	n/a	n/a	n/a	n/a	n/a
	591	Aotus_554	2411	1.4	0	5.9	AluSc8_NW_018494894.1:3146731-3148254_+	1	304	-19	+	sf44	AluTa15	2	288	0	1579	marmoset	pipeline	no	n/a	>0_Aotus_554	AATACCATCACCCCAGGAGTC	CGCTTCTTTGTGCCATTGTTG	616	278	282	282		n/a	n/a	n/a	n/a	n/a	n/a	n/a
	592	Aotus_555	2504	1.4	0	1.1	AluSc8_NW_018495252.1:3097551-3099049_+	1	290	-8	+	sf44	AluTa15	2	288	0	1612	marmoset	pipeline	no	n/a	>0_Aotus_555	AGCCAGCTTGTCTCCATCTAG	AGGCAGAGAAGAGAGTGACTG	822	510	512	496		n/a	n/a	n/a	n/a	n/a	n/a	n/a
	593	Aotus_556	2585	1.4	0	0	AluSc8_NW_018495691.1:281669-283173_+	1	287	-17	+	sf44	AluTa15	2	288	0	1777	marmoset	n/a	n/a	n/a	n/a	n/a	n/a	n/a	n/a	n/a	n/a		n/a	n/a	n/a	n/a	n/a	n/a	n/a
	594	Aotus_557	2558	1.4	0	0	AluSc8_NW_018496172.1:2566468-2567958_+	1	287	-3	+	sf44	AluTa15	2	288	0	1862	marmoset	n/a	n/a	n/a	n/a	n/a	n/a	n/a	n/a	n/a	n/a		n/a	n/a	n/a	n/a	n/a	n/a	n/a
	595	Aotus_558	2569	1.4	0	0	AluSc8_NW_018496424.1:2587864-2589370_+	1	285	-21	+	sf44	AluTa15	2	286	-2	1895	marmoset	pipeline	no	n/a	>0_Aotus_558	CCTGACTGTGTGATGCTCTAC	TTAAAGGAGGGCAGGAGAGTC	566	247	246	247		n/a	n/a	n/a	n/a	n/a	n/a	n/a
	596	Aotus_559	2559	1.4	0	0	AluSc8_NW_018496626.1:175888-177384_+	1	287	-9	+	sf44	AluTa15	2	288	0	1909	marmoset	pipeline	no	n/a	>0_Aotus_559	TCCACCAGCTTTGTTTGACAG	TTTGAGGAGAGGGGTGTGTAG	560	254	255	253		n/a	n/a	n/a	n/a	n/a	n/a	n/a
	597	Aotus_560	2542	1.4	0	0.3	AluSc8_NW_018497593.1:6445025-6446522_+	1	288	-9	+	sf44	AluTa15	2	288	0	1981	marmoset	pipeline	no	n/a	>0_Aotus_560	TAAtTGGGGAGAGGCACATGG	TAAAACAGGACAGGGGAGTGG	639	334	336	341		n/a	n/a	n/a	n/a	n/a	n/a	n/a
	598	Aotus_561	2585	1.4	0	0	AluSc8_NW_018499018.1:1346444-1347941_+	1	287	-10	+	sf44	AluTa15	2	288	0	2188	marmoset	n/a	n/a	n/a	n/a	n/a	n/a	n/a	n/a	n/a	n/a		n/a	n/a	n/a	n/a	n/a	n/a	n/a
	599	Aotus_562	2591	1.4	0	0	AluSc8_NW_018499018.1:2557433-2558942_-	1	287	-22	+	sf44	AluTa15	2	288	0	2192	marmoset	n/a	n/a	n/a	n/a	n/a	n/a	n/a	n/a	n/a	n/a		n/a	n/a	n/a	n/a	n/a	n/a	n/a
	600	Aotus_563	2386	1.4	1.1	0.7	AluSc8_NW_018499145.1:3265199-3266698_+	1	286	-13	+	sf44	AluTa15	2	288	0	2209	marmoset	pipeline	no	n/a	>0_Aotus_563	GTTAACCTGCCAGAAGTTCCC	GGGACCATCAAAACCTTTTCAG	836	520	523	525		n/a	n/a	n/a	n/a	n/a	n/a	n/a
	601	Aotus_564	2562	1.4	0	0	AluSc8_NW_018499711.1:4366124-4367626_+	1	287	-15	+	sf44	AluTa15	2	288	0	2349	marmoset	n/a	n/a	n/a	n/a	n/a	n/a	n/a	n/a	n/a	n/a		n/a	n/a	n/a	n/a	n/a	n/a	n/a
	602	Aotus_565	2580	1.4	0	0	AluSc8_NW_018499711.1:5316741-5318242_+	1	287	-14	+	sf44	AluTa15	2	288	0	2359	marmoset	pipeline	no	n/a	>0_Aotus_565	GTTGtGgTCAGGCAGAGTTG	TGGTGGAGTTAGTGGAAGAGG	808	500	483	487		n/a	n/a	n/a	n/a	n/a	n/a	n/a
	603	Aotus_566	2580	1.4	0	0	AluSc8_NW_018499893.1:2977445-2978945_+	1	287	-13	+	sf44	AluTa15	2	288	0	2400	marmoset	pipeline	no	n/a	>0_Aotus_566	TCACACTCTCACCTAGGTTGG	CCTCACTGACAGCTCCTTTAC	784	528	469	470		n/a	n/a	n/a	n/a	n/a	n/a	n/a
	604	Aotus_567	2465	1.4	0.3	1.1	AluSc8_NW_018500622.1:3841154-3842658_+	1	289	-15	+	sf44	AluTa15	2	288	0	2521	marmoset	n/a	n/a	n/a	n/a	n/a	n/a	n/a	n/a	n/a	n/a		n/a	n/a	n/a	n/a	n/a	n/a	n/a
	605	Aotus_568	2485	1.4	0.7	0.7	AluSc8_NW_018501015.1:524444-525944_+	1	287	-13	+	sf44	AluTa15	2	288	0	2557	marmoset	pipeline	no	n/a	>0_Aotus_568	AGCTTtATCCCATGCCAACTG	TGTTGTTTGTTCCGTGACTCC	842	533	533	550		n/a	n/a	n/a	n/a	n/a	n/a	n/a
	606	Aotus_569	2517	1.4	0	0.7	AluSc8_NW_018501015.1:6761791-6763299_+	1	289	-19	+	sf44	AluTa15	2	288	0	2562	marmoset	pipeline	no	n/a	>0_Aotus_569	CCCTGTTCTTGGTGCTGAAG	AGTTCAAGGCAAGCTCAACTG	864	543	541	544		n/a	n/a	n/a	n/a	n/a	n/a	n/a
	607	Aotus_570	2476	1.4	0.7	2.1	AluSc8_NW_018501149.1:343101-344600_+	1	291	-8	+	sf44	AluTa15	2	288	0	2571	marmoset	n/a	n/a	n/a	n/a	n/a	n/a	n/a	n/a	n/a	n/a		n/a	n/a	n/a	n/a	n/a	n/a	n/a
	608	Aotus_571	2579	1.4	0	0	AluSc8_NW_018501325.1:1310651-1312154_+	1	287	-16	+	sf44	AluTa15	2	288	0	2665	marmoset	pipeline	no	n/a	>0_Aotus_571	CAGTGCAATAATCCTGGTTCAC	GTCGGAAcAtTGCAAATCTCC	891	579	583	580		n/a	n/a	n/a	n/a	n/a	n/a	n/a
	609	Aotus_572	2580	1.4	0	0	AluSc8_NW_018501408.1:2112601-2114102_-	1	287	-14	+	sf44	AluTa15	2	288	0	2724	marmoset	pipeline	no	n/a	>0_Aotus_572	GGGTCCTACACTAGATCCACTG	CCCTCAAGGTTGCAAGTTCC	582	269	270	261		n/a	n/a	n/a	n/a	n/a	n/a	n/a
	610	Aotus_573	2534	1.4	0.7	0	AluSc8_NW_018501505.1:7486553-7488052_-	1	285	-14	+	sf44	AluTa15	2	288	0	2797	marmoset	pipeline	no	n/a	>0_Aotus_573	TCCCATTTGTTTGCgTTGTC	CAAACTGGGCATCAAAGGAAC	876	571	569	569		n/a	n/a	n/a	n/a	n/a	n/a	n/a
	611	Aotus_574	2535	1.4	0	0.3	AluSc8_NW_018501671.1:8857315-8858812_+	1	288	-9	+	sf44	AluTa15	2	288	0	2938	marmoset	n/a	n/a	n/a	n/a	n/a	n/a	n/a	n/a	n/a	n/a		n/a	n/a	n/a	n/a	n/a	n/a	n/a
	612	Aotus_575	2553	1.4	0	0	AluSc8_NW_018501761.1:744318-745815_+	1	287	-10	+	sf44	AluTa15	2	288	0	2947	marmoset	pipeline	no	n/a	>0_Aotus_575	GgTGGAACTTAAGAGGCTTCC	TGATCACCCTGAGAGCAATCC	702	396	396	395		n/a	n/a	n/a	n/a	n/a	n/a	n/a
	613	Aotus_576	2491	1.4	0	1.7	AluSc8_NW_018501792.1:746917-748427_-	1	292	-18	+	sf44	AluTa15	2	288	0	2979	marmoset	pipeline	no	n/a	>0_Aotus_576	CAGTTCATTGGTGCCAGAGAG	AATGTCTCCTGCtCCTTCCTC	727	403	402	400		n/a	n/a	n/a	n/a	n/a	n/a	n/a
	614	Aotus_577	2523	1.4	0.3	0	AluSc8_NW_018501792.1:8320405-8321914_+	1	285	-24	+	sf44	AluTa15	3	288	0	2988	marmoset	pipeline	no	n/a	>0_Aotus_577	TTTAAGACCCCTCAGCAGTCC	TTGACCTTCTCTGCCATGTTG	728	432	422	430		n/a	n/a	n/a	n/a	n/a	n/a	n/a
	615	Aotus_578	2572	1.4	0	0	AluSc8_NW_018502045.1:304653-306163_+	1	286	-24	+	sf44	AluTa15	3	288	0	3072	marmoset	n/a	n/a	n/a	n/a	n/a	n/a	n/a	n/a	n/a	n/a		n/a	n/a	n/a	n/a	n/a	n/a	n/a
	616	Aotus_579	2555	1.4	0	0	AluSc8_NW_018502068.1:275261-276763_+	1	287	-15	+	sf44	AluTa15	2	288	0	3098	marmoset	pipeline	no	n/a	>0_Aotus_579	TTCTGAGGCTGTGTCCTTCTG	GAGTGCTCTGGACAATGACAG	894	581	578	550		n/a	n/a	n/a	n/a	n/a	n/a	n/a
	617	Aotus_580	2563	1.4	0	0	AluSc8_NW_018502359.1:1393754-1395261_-	1	287	-20	+	sf44	AluTa15	2	288	0	3201	marmoset	pipeline	no	n/a	>0_Aotus_580	TTCGTAATTCCTCAGCCCAAG	CAGGGTGTGCTCCAAACTTG	765	440	470	458		n/a	n/a	n/a	n/a	n/a	n/a	n/a
	618	Aotus_581	2504	1.4	0.3	0.3	AluSc8_NW_018502373.1:3456535-3458032_-	1	287	-10	+	sf44	AluTa15	2	288	0	3229	marmoset	pipeline	no	n/a	>0_Aotus_581	CCTTGTTCCCtCTTTGCCTTC	GCACTCTAAGCAGTCATGGG	809	490	497	499		n/a	n/a	n/a	n/a	n/a	n/a	n/a
	619	Aotus_582	2517	1.4	1.1	0	AluSc8_NW_018502661.1:194664-196155_+	1	284	-7	+	sf44	AluTa15	2	288	0	3298	marmoset	n/a	n/a	n/a	n/a	n/a	n/a	n/a	n/a	n/a	n/a		n/a	n/a	n/a	n/a	n/a	n/a	n/a
	620	Aotus_583	2572	1.4	0	0	AluSc8_NW_018502759.1:9281490-9282990_+	1	287	-13	+	sf44	AluTa15	2	288	0	3383	marmoset	pipeline	no	n/a	>0_Aotus_583	TGCCAAATGTGAGGAGCTTAC	TTCCCAGTTCCAAGCCTTTTC	882	565	558	566		n/a	n/a	n/a	n/a	n/a	n/a	n/a
	621	Aotus_584	2530	1.4	0.7	0	AluSc8_NW_018502886.1:1464350-1465851_+	1	285	-16	+	sf44	AluTa15	2	288	0	3422	marmoset	pipeline	no	n/a	>0_Aotus_584	GAACCACTCCCATTGcATAGC	TCCTGGGTCAAGGCATATAAAC	696	408	407	408		n/a	n/a	n/a	n/a	n/a	n/a	n/a
	622	Aotus_585	2558	1.4	0	0	AluSc8_NW_018502886.1:15126126-15127621_+	1	287	-8	+	sf44	AluTa15	2	288	0	3427	marmoset	pipeline	no	n/a	>0_Aotus_585	CTCcCTGAGGtCAAATAGGAATC	ACTTAGAGTTGTGCTTGGTCAC	560	251	249	253		n/a	n/a	n/a	n/a	n/a	n/a	n/a
	623	Aotus_586	2590	1.4	0	0	AluSc8_NW_018502886.1:20233071-20234567_-	1	287	-9	+	sf44	AluTa15	2	288	0	3454	marmoset	pipeline	no	n/a	>0_Aotus_586	TTTCATGAGAGGCAAGCAGAG	AGCTCTCAATGCACAACGTAG	840	534	530	529		n/a	n/a	n/a	n/a	n/a	n/a	n/a
	624	Aotus_587	2514	1.4	0	0.7	AluSc8_NW_018503256.1:3953546-3955049_+	1	289	-14	+	sf44	AluTa15	2	288	0	3624	marmoset	n/a	n/a	n/a	n/a	n/a	n/a	n/a	n/a	n/a	n/a		n/a	n/a	n/a	n/a	n/a	n/a	n/a
	625	Aotus_588	2567	1.4	0	0	AluSc8_NW_018503256.1:4405695-4407199_+	1	287	-17	+	sf44	AluTa15	2	288	0	3626	marmoset	pipeline	no	n/a	>0_Aotus_588	GAGCTTCACCACCATCATGAG	AGAGACAAAGACcGGGATGC	818	507	510	505		n/a	n/a	n/a	n/a	n/a	n/a	n/a
	626	Aotus_589	2576	1.4	0	0	AluSc8_NW_018503431.1:647878-649386_-	1	287	-21	+	sf44	AluTa15	2	288	0	3728	marmoset	pipeline	no	n/a	>0_Aotus_589	GTGTGTTGAGCTGGGTCAATC	TGGTCATTCTGGCTTCAATGG	739	427	424	430		n/a	n/a	n/a	n/a	n/a	n/a	n/a
	627	Aotus_590	2567	1.4	0	0	AluSc8_NW_018503468.1:728723-730223_-	1	287	-13	+	sf44	AluTa15	2	288	0	3777	marmoset	pipeline	no	n/a	>0_Aotus_590	TGCAAGCAAGGAAGTGACTATG	AAGCATGCAAACCGAACTCTG	748	439	428	438		n/a	n/a	n/a	n/a	n/a	n/a	n/a
	628	Aotus_591	2455	1.4	0	2.8	AluSc8_NW_018503592.1:10677820-10679310_+	1	290	0	+	sf44	AluTa15	2	283	-5	3955	marmoset	n/a	n/a	n/a	n/a	n/a	n/a	n/a	n/a	n/a	n/a		n/a	n/a	n/a	n/a	n/a	n/a	n/a
	629	Aotus_592	2578	1.4	0	0	AluSc8_NW_018503629.1:2778893-2780395_-	1	287	-15	+	sf44	AluTa15	2	288	0	4062	marmoset	JW	yes	A.n. & A.a.	>0_Aotus_592	GCACTCTCTTTGtCACAGTGG	CCTATTCAGTCAGGCCATGTG	550	242	241	247		n/a	n/a	n/a	n/a	n/a	n/a	n/a
	630	Aotus_593	2588	1.4	0	0	AluSc8_NW_018503925.1:28295368-28296869_+	1	287	-14	+	sf44	AluTa15	2	288	0	4267	marmoset	pipeline	no	n/a	>0_Aotus_593	GCAGAGTAATGGGCCTAAGTC	TAGGTAGGTGTGAGCCATGTC	821	511	512	512		n/a	n/a	n/a	n/a	n/a	n/a	n/a
	631	Aotus_594	2578	1.4	0	0	AluSc8_NW_018503925.1:28960922-28962430_-	1	287	-21	+	sf44	AluTa15	2	288	0	4271	marmoset	pipeline	no	n/a	>0_Aotus_594	ATGGGAGGATCACTTGAGTCC	GTtCAGTGGCACCATGATAGC	874	536	555	556		n/a	n/a	n/a	n/a	n/a	n/a	n/a
	632	Aotus_595	2554	1.4	0	0	AluSc8_NW_018503937.1:4496103-4497597_+	1	287	-7	+	sf44	AluTa15	2	288	0	4324	marmoset	pipeline	no	n/a	>0_Aotus_595	AAgAGCCCAGACTAGTGAAGG	TTGCCACTGGATGTACAACAG	853	548	547	548		n/a	n/a	n/a	n/a	n/a	n/a	n/a
	633	Aotus_596	2520	1.4	1.1	0	AluSc8_NW_018504125.1:3494580-3496088_+	1	284	-24	+	sf44	AluTa15	2	288	0	4377	marmoset	pipeline	no	n/a	>0_Aotus_596	TGTGGTACTTTGCCcGTCTC	GGTGCTCTTCCATCCAACATAAC	592	274	272	274		n/a	n/a	n/a	n/a	n/a	n/a	n/a
	634	Aotus_597	2541	1.4	0.7	0	AluSc8_NW_018504164.1:3789231-3790730_+	1	285	-14	+	sf44	AluTa15	2	288	0	4437	marmoset	n/a	n/a	n/a	n/a	n/a	n/a	n/a	n/a	n/a	n/a		n/a	n/a	n/a	n/a	n/a	n/a	n/a
	635	Aotus_598	2573	1.4	0	0	AluSc8_NW_018504197.1:2171852-2173358_+	1	287	-19	+	sf44	AluTa15	2	288	0	4457	marmoset	pipeline	no	n/a	>0_Aotus_598	CTTCTCCTATGCCCACAATGC	GAACAAGAGAGCCACCAATCC	555	239	239	239		n/a	n/a	n/a	n/a	n/a	n/a	n/a
	636	Aotus_599	2539	1.4	0	0.7	AluSc8_NW_018504541.1:1595185-1596692_+	1	289	-18	+	sf44	AluTa15	2	288	0	4537	marmoset	n/a	n/a	n/a	n/a	n/a	n/a	n/a	n/a	n/a	n/a		n/a	n/a	n/a	n/a	n/a	n/a	n/a
	637	Aotus_600	2585	1.4	0	0	AluSc8_NW_018504720.1:2752109-2753607_+	1	286	-12	+	sf44	AluTa15	3	288	0	4608	marmoset	pipeline	no	n/a	>0_Aotus_600	TTCCTTCCTGCTGACCAACTC	AGCCTGGTCTCATGTACACAG	884	555	570	566		n/a	n/a	n/a	n/a	n/a	n/a	n/a
	638	Aotus_601	2382	1.4	1.4	0.3	AluSc8_NW_018504768.1:3301862-3303355_+	1	283	-10	+	sf44	AluTa15	3	288	0	4634	marmoset	pipeline	no	n/a	>0_Aotus_601	TTGGCAGATCTGGTGTCCTAC	CATCAGTGCCCAATACCTCAC	871	567	567	571		n/a	n/a	n/a	n/a	n/a	n/a	n/a
	639	Aotus_602	2563	1.4	0	0	AluSc8_NW_018504871.1:3880447-3881948_+	1	286	-15	+	sf44	AluTa15	3	288	0	4651	marmoset	pipeline	no	n/a	>0_Aotus_602	CAAGCCACTAtCGTCTCCAAC	TGTTGGGGTAAGAGAGCTAGAG	686	367	370	375		n/a	n/a	n/a	n/a	n/a	n/a	n/a
	640	Aotus_603	2576	1.4	0	0	AluSc8_NW_018504931.1:659898-661409_+	1	287	-24	+	sf44	AluTa15	2	288	0	4654	marmoset	pipeline	no	n/a	>0_Aotus_603	TGGGAGACAAAGTGAGACCTC	CCtAAAGTGGATCGCACACAG	863	537	543	532		n/a	n/a	n/a	n/a	n/a	n/a	n/a
	641	Aotus_604	2427	1.4	0.7	1.4	AluSc8_NW_018505187.1:1364349-1365855_+	1	289	-17	+	sf44	AluTa15	2	288	0	4694	marmoset	pipeline	no	n/a	>0_Aotus_604	GAGcGTTTTAATTCCAGCACTC	AAAAGAGATGGCCCCTATCCC	731	415	413	415		n/a	n/a	n/a	n/a	n/a	n/a	n/a
	642	Aotus_605	2346	1.4	1.4	1.4	AluSc8_NW_018505272.1:936405-937916_+	1	287	-24	+	sf44	AluTa15	2	288	0	4774	marmoset	pipeline	no	n/a	>0_Aotus_605	ATTTGGGCATTCgGAGTCAAC	CCCACTTCCCCAAAATATCCC	578	267	252	238		n/a	n/a	n/a	n/a	n/a	n/a	n/a
	643	Aotus_606	2566	1.4	0	0	AluSc8_NW_018505315.1:5910679-5912188_+	1	287	-22	+	sf44	AluTa15	2	288	0	4812	marmoset	pipeline	no	n/a	>0_Aotus_606	TCAGGCAGCTACTACCAAAAC	TAGGTGATCTTGCTGCTTTGG	603	275	277	277		n/a	n/a	n/a	n/a	n/a	n/a	n/a
	644	Aotus_607	2580	1.4	0	0	AluSc8_NW_018505429.1:6143046-6144550_-	1	287	-17	+	sf44	AluTa15	2	288	0	4851	marmoset	pipeline	no	n/a	>0_Aotus_607	AAGCCTGTCCACCTAATCCTC	TGGGATTGAGGCTACTGAAGG	738	418	430	423		n/a	n/a	n/a	n/a	n/a	n/a	n/a
	645	Aotus_608	2567	1.4	0	0	AluSc8_NW_018505554.1:1933899-1935409_+	1	287	-23	+	sf44	AluTa15	2	288	0	4875	marmoset	n/a	n/a	n/a	n/a	n/a	n/a	n/a	n/a	n/a	n/a		n/a	n/a	n/a	n/a	n/a	n/a	n/a
	646	Aotus_609	2513	1.4	0.3	0.7	AluSc8_NW_018505794.1:22255502-22257004_+	1	288	-14	+	sf44	AluTa15	2	288	0	4995	marmoset	pipeline	no	n/a	>0_Aotus_609	CCCACCAAGCTTCCTaTAACC	CTCCCTGCACATCTGACAATG	816	497	531	562		n/a	n/a	n/a	n/a	n/a	n/a	n/a
	647	Aotus_610	2578	1.4	0	0	AluSc8_NW_018505874.1:1130729-1132236_+	1	287	-20	+	sf44	AluTa15	2	288	0	5115	marmoset	n/a	n/a	n/a	n/a	n/a	n/a	n/a	n/a	n/a	n/a		n/a	n/a	n/a	n/a	n/a	n/a	n/a
	648	Aotus_611	2564	1.4	0	0	AluSc8_NW_018506069.1:3346987-3348498_+	1	287	-24	+	sf44	AluTa15	2	288	0	5345	marmoset	n/a	n/a	n/a	n/a	n/a	n/a	n/a	n/a	n/a	n/a		n/a	n/a	n/a	n/a	n/a	n/a	n/a
	649	Aotus_612	2560	1.4	0	0	AluSc8_NW_018506370.1:13181811-13183313_+	1	287	-15	+	sf44	AluTa15	2	288	0	5420	marmoset	pipeline	no	n/a	>0_Aotus_612	GTCcATGGCCAGAATAGAAAAG	GATGGGGTCCTACTCTTTTGG	842	530	534	533		n/a	n/a	n/a	n/a	n/a	n/a	n/a
	650	Aotus_613	2569	1.4	0	0	AluSc8_NW_018506370.1:1407360-1408858_+	1	287	-11	+	sf44	AluTa15	2	288	0	5425	marmoset	JW	yes	h.p.	>0_Aotus_613	TGGGGAAGGTTGACTAAGGG	CAGCCTGACCAGCAAAACTC	736	419	423	420		n/a	n/a	n/a	n/a	n/a	n/a	n/a
	651	Aotus_614	2578	1.4	0	0	AluSc8_NW_018506370.1:3740611-3742109_+	1	287	-11	+	sf44	AluTa15	2	288	0	5448	marmoset	pipeline	no	n/a	>0_Aotus_614	AGAATCCAACCTTGCCATGTG	AGAAGACTTTGCTCCCCACAG	884	563	567	567		n/a	n/a	n/a	n/a	n/a	n/a	n/a
	652	Aotus_615	2475	1.4	1.1	0.3	AluSc8_NW_018506829.1:75508-77017_+	1	285	-24	+	sf44	AluTa15	2	288	0	5736	marmoset	pipeline	no	n/a	>0_Aotus_615	GGGCACTGTTCaAtCCACTG	ATGGcGTTAATCTGaCTCTCC	634	326	346	312		n/a	n/a	n/a	n/a	n/a	n/a	n/a
	653	Aotus_616	2566	1.4	0	0	AluSc8_NW_018506953.1:3023768-3025268_+	1	287	-13	+	sf44	AluTa15	2	288	0	5775	marmoset	pipeline	no	n/a	>0_Aotus_616	GTGATCTCAgCCAGTCTCATTG	GCTTTTACTTGGAGTgCAATGG	890	582	582	586		n/a	n/a	n/a	n/a	n/a	n/a	n/a
	654	Aotus_617	2551	1.4	0	0	AluSc8_NW_018507064.1:9139144-9140649_+	1	287	-18	+	sf44	AluTa15	2	288	0	5816	marmoset	pipeline	no	n/a	>0_Aotus_617	CTGGGTTCTGCAGGGAAATAC	CTGTCCTTGGGCACTCTTTTC	777	463	462	462		n/a	n/a	n/a	n/a	n/a	n/a	n/a
	655	Aotus_618	2561	1.4	0	0	AluSc8_NW_018507077.1:5512355-5513848_-	1	287	-6	+	sf44	AluTa15	2	288	0	5835	marmoset	pipeline	no	n/a	>0_Aotus_618	GTAAAGACCCAGCCgTAAACC	GCTTGGCCTTTCAATTGAGAG	750	442	441	448		n/a	n/a	n/a	n/a	n/a	n/a	n/a
	656	Aotus_619	2577	1.4	0	0	AluSc8_NW_018507412.1:493073-494579_+	1	287	-19	+	sf44	AluTa15	2	288	0	5896	marmoset	pipeline	no	n/a	>0_Aotus_619	CCTCCTCCACCTATGAAATGAAC	GAGGgCAGAAGTTTGAGGTTG	866	496	550	549		n/a	n/a	n/a	n/a	n/a	n/a	n/a
	657	Aotus_620	2509	1.4	0	0.3	AluSc8_NW_018507473.1:404325-405830_+	1	287	-18	+	sf44	AluTa15	3	288	0	5913	marmoset	pipeline	no	n/a	>0_Aotus_620	TTAGTTGACGCTGGCCACTTC	CTGAGAGAAGCAACcGGAAAG	890	575	571	573		n/a	n/a	n/a	n/a	n/a	n/a	n/a
	658	Aotus_621	2562	1.4	0	0	AluSc8_NW_018507635.1:4635774-4637284_+	1	287	-23	+	sf44	AluTa15	2	288	0	5935	marmoset	pipeline	no	n/a	>0_Aotus_621	GATGGAGGAGATgGGGAATTG	GCTTCTGACCgTAAGTGATTG	510	188	188	189		n/a	n/a	n/a	n/a	n/a	n/a	n/a
	659	Aotus_622	2559	1.4	0	0	AluSc8_NW_018507635.1:7626503-7628013_+	1	286	-24	+	sf44	AluTa15	3	288	0	5950	marmoset	pipeline	no	n/a	>0_Aotus_622	CACTTCTAGCAgCAGGACTAC	TTGATTGCCTCCATCATTCCC	635	314	314	314		n/a	n/a	n/a	n/a	n/a	n/a	n/a
	660	Aotus_623	2561	1.4	0	0	AluSc8_NW_018508021.1:2020536-2022035_-	1	287	-12	+	sf44	AluTa15	2	288	0	6100	marmoset	pipeline	no	n/a	>0_Aotus_623	AGTGGCATTAATTCgGCAGAC	TGAGGTCTGTGATCTGTTTGC	877	572	571	570		n/a	n/a	n/a	n/a	n/a	n/a	n/a
	661	Aotus_624	2582	1.4	0	0	AluSc8_NW_018508337.1:2961580-2963087_-	1	287	-20	+	sf44	AluTa15	2	288	0	6226	marmoset	pipeline	no	n/a	>0_Aotus_624	AACCcTGCCCTTGATGAAATG	GCTCgTCTATGCTTGCCAATG	534	217	216	216		n/a	n/a	n/a	n/a	n/a	n/a	n/a
	662	Aotus_625	2544	1.4	0	0	AluSc8_NW_018508382.1:5358311-5359816_+	1	287	-18	+	sf44	AluTa15	2	288	0	6274	marmoset	pipeline	no	n/a	>0_Aotus_625	AGTCTAGTTCAGGGCCTCAAC	AATCCCCTCAGTTGCTTAAGG	881	567	567	566		n/a	n/a	n/a	n/a	n/a	n/a	n/a
	663	Aotus_626	2553	1.4	0	0	AluSc8_NW_018508382.1:958907-960418_+	1	287	-24	+	sf44	AluTa15	2	288	0	6281	marmoset	pipeline	no	n/a	>0_Aotus_626	CCTAGTGCCCAGAGAAAATAGC	TCTGAAGAGCTGGCATCTGTC	806	508	508	509		n/a	n/a	n/a	n/a	n/a	n/a	n/a
	664	Aotus_627	2447	1.4	1.8	0	AluSc8_NW_018508469.1:2668079-2669575_+	1	282	-14	+	sf44	AluTa15	2	288	0	6303	marmoset	pipeline	no	n/a	>0_Aotus_627	GAGGTCAGTGcTTTCTCATGG	GTTCCAACACAAACAGGTTCC	865	553	531	531		n/a	n/a	n/a	n/a	n/a	n/a	n/a
	665	Aotus_628	2520	1.4	0.3	0.3	AluSc8_NW_018508530.1:4557343-4558850_-	1	287	-20	+	sf44	AluTa15	2	288	0	6319	marmoset	pipeline	no	n/a	>0_Aotus_628	CGCCATGCCCAAAATACTCTC	CGAAGAGGTCACaAGGTCTTTC	785	465	460	454		n/a	n/a	n/a	n/a	n/a	n/a	n/a
	666	Aotus_629	2563	1.4	0	0	AluSc8_NW_018508704.1:7030636-7032130_+	1	287	-7	+	sf44	AluTa15	2	288	0	6371	marmoset	pipeline	no	n/a	>0_Aotus_629	ACTCAAaGGAACAgCACACAC	TCTTGCCACAGACCAGGAATC	826	524	511	529		n/a	n/a	n/a	n/a	n/a	n/a	n/a
	667	Aotus_630	2485	1.4	1.1	0	AluSc8_NW_018509365.1:1211363-1212851_+	1	284	-4	+	sf44	AluTa15	2	288	0	6508	marmoset	JW	yes	h.p.	>0_Aotus_630	TAGTGATTCCAAGCCCCACTC	AATCTGTGCAGCGTGGAATAG	510	209	209	209		n/a	n/a	n/a	n/a	n/a	n/a	n/a
	668	Aotus_631	2578	1.4	0	0	AluSc8_NW_018509613.1:752788-754285_-	1	287	-10	+	sf44	AluTa15	2	288	0	6569	marmoset	pipeline	no	n/a	>0_Aotus_631	GCCTGGCATGTCTACTAGTATTG	TCTCTCTCCAGCCCTAATGAC	802	511	515	515		n/a	n/a	n/a	n/a	n/a	n/a	n/a
	669	Aotus_632	2525	1.4	0.3	0	AluSc8_NW_018509877.1:588788-590298_+	1	286	-24	+	sf44	AluTa15	2	288	0	6635	marmoset	pipeline	no	n/a	>0_Aotus_632	AAAGGTGAGTGAGGGGAGAAG	TCCCTTACCTCCTGCTCATAC	675	348	349	348		n/a	n/a	n/a	n/a	n/a	n/a	n/a
	670	Aotus_633	2356	1.4	2.8	1.4	AluSc8_NW_018510010.1:1177414-1178909_+	1	282	-13	+	sf44	AluTa15	3	288	0	6646	marmoset	JW	yes	h.p.	>0_Aotus_633	GTTGTGAGAGCCAGGTCATAC	TCTTGGCTCCAGTTTATGTCTC	672	358	354	360		n/a	n/a	n/a	n/a	n/a	n/a	n/a
	671	Aotus_634	2572	1.4	0	0	AluSc8_NW_018510010.1:1412459-1413963_-	1	287	-17	+	sf44	AluTa15	2	288	0	6648	marmoset	pipeline	no	n/a	>0_Aotus_634	gAACAACCCAGCCAACAATTG	TCTCTGCTTGCTTTGGGTTTC	729	419	419	420		n/a	n/a	n/a	n/a	n/a	n/a	n/a
	672	Aotus_635	2576	1.4	0	0	AluSc8_NW_018510514.1:1827544-1829044_-	1	287	-13	+	sf44	AluTa15	2	288	0	6765	marmoset	pipeline	no	n/a	>0_Aotus_635	GATGAGGTAAtGTGCGGAGTG	AGGCCACAGGTGaATTTGTTC	848	519	544	536		n/a	n/a	n/a	n/a	n/a	n/a	n/a
	673	Aotus_636	2540	1.4	0.3	0	AluSc8_NW_018510514.1:31960744-31962233_+	1	286	-3	+	sf44	AluTa15	2	288	0	6814	marmoset	pipeline	no	n/a	>0_Aotus_636	GACTGTGAGTGCTTTGGGTAC	TTTGCCACTTTGACAGCCTTC	893	592	587	591		n/a	n/a	n/a	n/a	n/a	n/a	n/a
	674	Pilot_37	2560	1.4	0	0	AluSc8_NW_018511366.1:15959842-15961338_+	1	286	-10	+	sf44	AluTa15	3	288	0	6984	marmoset	LR	no	n/a	Owl_2LS_037_018511366.1:15959842-15961338+	GACTCATCAACTCAACTCATGC	atcttgctctgctgtcca	too many matches	too many matches	too many matches	too many matches		n/a	n/a	n/a	n/a	n/a	n/a	n/a
	675	Aotus_637	2588	1.4	0	0	AluSc8_NW_018511797.1:13353852-13355347_+	1	287	-8	+	sf44	AluTa15	2	288	0	7103	marmoset	n/a	n/a	n/a	n/a	n/a	n/a	n/a	n/a	n/a	n/a		n/a	n/a	n/a	n/a	n/a	n/a	n/a
	676	Aotus_638	2561	1.4	0	0	AluSc8_NW_018512000.1:11700668-11702164_+	1	287	-9	+	sf44	AluTa15	2	288	0	7165	marmoset	pipeline	no	n/a	>0_Aotus_638	GGGGCAGATACTTTGACAACC	TACTCGAGAATCCCAGCTGAG	745	439	439	439		n/a	n/a	n/a	n/a	n/a	n/a	n/a
	677	Aotus_639	2481	1.4	1.1	0	AluSc8_NW_018513160.1:762831-764324_-	1	284	-9	+	sf44	AluTa15	2	288	0	7377	marmoset	n/a	n/a	n/a	n/a	n/a	n/a	n/a	n/a	n/a	n/a		n/a	n/a	n/a	n/a	n/a	n/a	n/a
	678	Aotus_640	2566	1.4	0	0	AluSc8_NW_018513506.1:1729562-1731055_+	1	287	-6	+	sf44	AluTa15	2	288	0	7401	marmoset	n/a	n/a	n/a	n/a	n/a	n/a	n/a	n/a	n/a	n/a		n/a	n/a	n/a	n/a	n/a	n/a	n/a
	679	Aotus_641	2565	1.4	0	0	AluSc8_NW_018514330.1:2364562-2366059_+	1	286	-11	+	sf44	AluTa15	3	288	0	7535	marmoset	n/a	n/a	n/a	n/a	n/a	n/a	n/a	n/a	n/a	n/a		n/a	n/a	n/a	n/a	n/a	n/a	n/a
	680	Aotus_642	2532	1.4	0	0.7	AluSc8_NW_018514342.1:1454246-1455743_-	1	289	-8	+	sf44	AluTa15	2	288	0	7557	marmoset	pipeline	no	n/a	>0_Aotus_642	AGGTGGGAGTTGGGTAAGAAG	ACTGAGtACCACTGCACTCAC	770	460	459	465		n/a	n/a	n/a	n/a	n/a	n/a	n/a
	681	Aotus_643	2317	1.4	2.5	0.3	AluSc_NW_018485986.1:12067153-12068650_+	1	280	-17	+	sf44	AluTa15	3	288	0	7653	marmoset	n/a	n/a	n/a	n/a	n/a	n/a	n/a	n/a	n/a	n/a		n/a	n/a	n/a	n/a	n/a	n/a	n/a
	682	Aotus_644	2449	1.4	1.1	0	AluSc_NW_018489399.1:18536814-18538318_+	1	284	-20	+	sf44	AluTa15	2	288	0	7905	marmoset	pipeline	no	n/a	>0_Aotus_644	TgTGTGTGGTGCCTAATATGG	GACAAGTTGAGAGGGGCAATC	748	433	427	435		n/a	n/a	n/a	n/a	n/a	n/a	n/a
	683	Aotus_645	2530	1.4	0.3	0	AluSc_NW_018500622.1:4089942-4091439_-	1	286	-11	+	sf44	AluTa15	2	288	0	8519	marmoset	n/a	n/a	n/a	n/a	n/a	n/a	n/a	n/a	n/a	n/a		n/a	n/a	n/a	n/a	n/a	n/a	n/a
	684	Aotus_646	2540	1.4	0.3	0	AluSc_NW_018501310.1:5770610-5772103_+	1	286	-7	+	sf44	AluTa15	2	288	0	8567	marmoset	n/a	n/a	n/a	n/a	n/a	n/a	n/a	n/a	n/a	n/a		n/a	n/a	n/a	n/a	n/a	n/a	n/a
	685	Aotus_647	2372	1.4	1.1	1.1	AluSc_NW_018502359.1:6015706-6017197_+	1	286	-5	+	sf44	AluTa15	3	288	0	8800	marmoset	pipeline	no	n/a	>0_Aotus_647	gGTTCCTGCAGCTAAAGAAGG	AAAGGCATGAGTGTTGGAGTC	766	467	467	467		n/a	n/a	n/a	n/a	n/a	n/a	n/a
	686	Aotus_648	2489	1.4	1.4	0	AluSc_NW_018503001.1:1174709-1176209_+	1	283	-17	+	sf44	AluTa15	2	288	0	8919	marmoset	pipeline	no	n/a	>0_Aotus_648	AGAGTGGAAAAGGGAGTAGGC	GGTGGTGCCTTgTTCCTAAAG	893	584	589	587		n/a	n/a	n/a	n/a	n/a	n/a	n/a
	687	Aotus_649	2165	1.4	2.4	3.5	AluSc_NW_018505794.1:35382329-35383835_+	1	290	-16	+	sf44	AluTa15	2	288	0	9483	marmoset	pipeline	no	n/a	>0_Aotus_649	CATTCCcGTCTGATaTCCATGG	GCAGCGGTGTcAGAAGAAAAC	808	498	495	498		n/a	n/a	n/a	n/a	n/a	n/a	n/a
	688	Aotus_650	2526	1.4	0.3	0	AluSc_NW_018508875.1:356257-357752_+	1	286	-9	+	sf44	AluTa15	2	288	0	10008	marmoset	pipeline	no	n/a	>0_Aotus_650	TAATTTGGACCCAGAGCTGTG	TTGGACCTGAACAGCTTTGG	793	517	523	517		n/a	n/a	n/a	n/a	n/a	n/a	n/a
	689	Aotus_651	2501	1.4	0.3	0.7	AluSc_NW_018509127.1:1685336-1686848_+	1	288	-24	+	sf44	AluTa15	2	288	0	10018	marmoset	n/a	n/a	n/a	n/a	n/a	n/a	n/a	n/a	n/a	n/a		n/a	n/a	n/a	n/a	n/a	n/a	n/a
	690	Aotus_652	2530	1.4	0.3	0	AluSc_NW_018510010.1:7610376-7611879_-	1	285	-18	+	sf44	AluTa15	3	288	0	10123	marmoset	n/a	n/a	n/a	n/a	n/a	n/a	n/a	n/a	n/a	n/a		n/a	n/a	n/a	n/a	n/a	n/a	n/a
	691	Aotus_653	2476	1.4	0.3	1.7	AluSc_NW_018513140.1:91441-92946_-	1	291	-14	+	sf44	AluTa15	2	288	0	10383	marmoset	pipeline	no	n/a	>0_Aotus_653	TCCAGCCAAATGAGAAAGTCC	CAAACTGTCCTGGTCCTTGTG	471	159	159	164		n/a	n/a	n/a	n/a	n/a	n/a	n/a
	692	Aotus_654	2526	1.4	0.3	0	AluSc_NW_018513626.1:12350191-12351695_+	1	286	-18	+	sf44	AluTa15	2	288	0	10422	marmoset	pipeline	no	n/a	>0_Aotus_654	TcGTATTGAGCACCAGAATCTG	GCAGAAGGTGAGCAaAAGGG	889	575	574	575		n/a	n/a	n/a	n/a	n/a	n/a	n/a
	693	Aotus_655	2526	1.4	0.3	0	AluSg_NW_018493494.1:11325897-11327386_+	1	286	-3	+	sf44	AluTa15	2	288	0	10535	marmoset	n/a	n/a	n/a	n/a	n/a	n/a	n/a	n/a	n/a	n/a		n/a	n/a	n/a	n/a	n/a	n/a	n/a
	694	Aotus_656	2502	1.4	0	0.7	AluSq2_NW_018502681.1:430435-431947_+	1	287	-25	+	sf44	AluTa15	3	287	-1	10729	marmoset	pipeline	no	n/a	>0_Aotus_656	GGAACAATGGGCATGTTAGGG	AGAGTGAGACCCCAGCTTTAC	812	510	523	481		n/a	n/a	n/a	n/a	n/a	n/a	n/a
	695	Aotus_657	2437	1.4	1.8	0	AluSq2_NW_018505261.1:2285098-2286591_+	1	282	-11	+	sf44	AluTa15	2	288	0	10761	marmoset	n/a	n/a	n/a	n/a	n/a	n/a	n/a	n/a	n/a	n/a		n/a	n/a	n/a	n/a	n/a	n/a	n/a
	696	Aotus_658	2576	1.4	0	0	AluSx3_NW_018491462.1:6247269-6248766_+	1	287	-10	+	sf44	AluTa15	2	288	0	11072	marmoset	pipeline	no	n/a	>0_Aotus_658	GGTGAAGGTGATTGACGTGAC	ATGACGGCAAAGATTCCACTG	796	477	488	488		n/a	n/a	n/a	n/a	n/a	n/a	n/a
	697	Aotus_659	2555	1.4	0	0	AluSx3_NW_018493376.1:2007936-2009442_+	1	286	-20	+	sf44	AluTa15	3	288	0	11116	marmoset	pipeline	no	n/a	>0_Aotus_659	AGAGATCACCTGCCTTCCTTG	AAGGGCACTGTTTAGCCAAAG	886	549	579	578		n/a	n/a	n/a	n/a	n/a	n/a	n/a
	698	Aotus_660	2520	1.4	0.7	0	AluSx3_NW_018501792.1:4188793-4190284_+	1	285	-6	+	sf44	AluTa15	2	288	0	11408	marmoset	n/a	n/a	n/a	n/a	n/a	n/a	n/a	n/a	n/a	n/a		n/a	n/a	n/a	n/a	n/a	n/a	n/a
	699	Aotus_661	2232	1.4	2.1	1.4	AluSx3_NW_018502140.1:4697902-4699411_+	1	285	-24	+	sf44	AluTa15	2	288	0	11433	marmoset	n/a	n/a	n/a	n/a	n/a	n/a	n/a	n/a	n/a	n/a		n/a	n/a	n/a	n/a	n/a	n/a	n/a
	700	Aotus_662	2535	1.4	0.3	0	AluSx3_NW_018503592.1:8717924-8719416_+	1	285	-7	+	sf44	AluTa15	3	288	0	11588	marmoset	n/a	n/a	n/a	n/a	n/a	n/a	n/a	n/a	n/a	n/a		n/a	n/a	n/a	n/a	n/a	n/a	n/a
	701	Aotus_663	2493	1.4	1.1	0	AluSx3_NW_018508548.1:1709572-1711073_+	1	284	-17	+	sf44	AluTa15	2	288	0	12034	marmoset	pipeline	no	n/a	>0_Aotus_663	CCCAAATTGTGCTAGGTCCTC	TTGTCCCCTTTACCAGCAATG	730	412	435	419		n/a	n/a	n/a	n/a	n/a	n/a	n/a
	702	Aotus_664	2539	1.4	0	0.3	AluSx3_NW_018508548.1:2777267-2778771_+	1	287	-17	+	sf44	AluTa15	3	288	0	12035	marmoset	n/a	n/a	n/a	n/a	n/a	n/a	n/a	n/a	n/a	n/a		n/a	n/a	n/a	n/a	n/a	n/a	n/a
	703	Aotus_665	2578	1.4	0	0	AluSx3_NW_018509268.1:13448239-13449733_+	1	287	-7	+	sf44	AluTa15	2	288	0	12053	marmoset	JW	yes	A.n. (h.p.)	>0_Aotus_665	ATCACTCACTCCCCACTATCC	TGCATATACCCCTTTGCCTTC	617	313	306	313		n/a	n/a	n/a	n/a	n/a	n/a	n/a
	704	Aotus_666	2592	1.4	0	0	AluSx3_NW_018510197.1:1433639-1435141_-	1	287	-15	+	sf44	AluTa15	2	288	0	12100	marmoset	JW	yes	h.p.	>0_Aotus_666	TCACCTCATTCCAGCCTAGTC	AGAAGTAATCCCAGGCATCCC	589	280	267	280		n/a	n/a	n/a	n/a	n/a	n/a	n/a
	705	Aotus_667	2551	1.4	0	0	AluSx3_NW_018513073.1:2614725-2616235_+	1	286	-24	+	sf44	AluTa15	3	288	0	12200	marmoset	pipeline	no	n/a	>0_Aotus_667	GTAATGGGATTGCTGCACCTC	CAGCAGGCATTCAAGTGTAGC	817	495	495	493		n/a	n/a	n/a	n/a	n/a	n/a	n/a
	706	Aotus_668	2230	1.5	7.5	0	AluSc8_NW_018498094.1:43559-45041_+	1	267	-15	+	sf44	AluTa15	2	288	0	2009	marmoset	pipeline	no	n/a	>0_Aotus_668	GAGAAAAGGCTGGAGGATTGC	AGACTACCAGTGTGCCCTTAG	775	495	494	491		n/a	n/a	n/a	n/a	n/a	n/a	n/a
	707	Aotus_669	2336	1.5	5.5	0	AluSc8_NW_018508111.1:2323217-2324712_+	1	272	-23	+	sf44	AluTa15	2	288	0	6148	marmoset	pipeline	no	n/a	>0_Aotus_669	TGTTGTGATGGTCAAGGGTTC	TGCACTcCCAGGAAATTTGTAG	673	364	365	365		n/a	n/a	n/a	n/a	n/a	n/a	n/a
	708	Aotus_670	2316	1.7	0	9.2	AluSc8_NW_018485986.1:7127975-7129503_+	1	324	-4	+	sf44	AluTa15	2	288	0	49	marmoset	pipeline	no	n/a	>0_Aotus_670	CCCAGTGGCAGAGAtAGTTTG	TGTGAAGcGTTGGGAAAGAAC	636	297	298	294		n/a	n/a	n/a	n/a	n/a	n/a	n/a
	709	Aotus_671	2566	1.7	0	0	AluSc8_NW_018485986.1:722226-723733_+	1	287	-20	+	sf44	AluTa15	2	288	0	51	marmoset	pipeline	no	n/a	>0_Aotus_671	GGAGGACCCTGAATAGTAAGC	CCTGCTATTCATGGAcAGTACAG	710	399	398	398		n/a	n/a	n/a	n/a	n/a	n/a	n/a
	710	Aotus_672	2539	1.7	0	0	AluSc8_NW_018487315.1:12693138-12694638_-	1	287	-13	+	sf44	AluTa15	2	288	0	274	marmoset	n/a	n/a	n/a	n/a	n/a	n/a	n/a	n/a	n/a	n/a		n/a	n/a	n/a	n/a	n/a	n/a	n/a
	711	Aotus_673	2557	1.7	0	0	AluSc8_NW_018487698.1:4183825-4185330_+	1	287	-18	+	sf44	AluTa15	2	288	0	331	marmoset	JW	yes	A.n. (poly)	>0_Aotus_673	TGCCTGCTAAGTACCCCTAAG	TACTATGTTTGCCCCACTTGG	605	290	289	290		n/a	n/a	n/a	n/a	n/a	n/a	n/a
	712	Aotus_674	2571	1.7	0	0	AluSc8_NW_018487698.1:739564-741053_-	1	287	-2	+	sf44	AluTa15	2	288	0	341	marmoset	n/a	n/a	n/a	n/a	n/a	n/a	n/a	n/a	n/a	n/a		n/a	n/a	n/a	n/a	n/a	n/a	n/a
	713	Aotus_675	2571	1.7	0	0	AluSc8_NW_018487856.1:370357-371859_+	1	287	-15	+	sf44	AluTa15	2	288	0	449	marmoset	pipeline	no	n/a	>0_Aotus_675	TCGCAACATTCATGGACACTG	AAAGGcGCTTTCCACCTTAG	802	484	481	486		n/a	n/a	n/a	n/a	n/a	n/a	n/a
	714	Aotus_676	2541	1.7	0	0	AluSc8_NW_018487996.1:13024456-13025956_-	1	287	-13	+	sf44	AluTa15	2	288	0	486	marmoset	pipeline	no	n/a	>0_Aotus_676	TGGCTGTCATCACCCTGTTC	CCTTGAAATCCCAGGCTGAAG	581	265	265	265		n/a	n/a	n/a	n/a	n/a	n/a	n/a
	715	Aotus_677	2563	1.7	0	0	AluSc8_NW_018489828.1:7098424-7099920_-	1	287	-9	+	sf44	AluTa15	2	288	0	895	marmoset	pipeline	no	n/a	>0_Aotus_677	GGGTGGGGTGGTATaTTAGAATC	AGTGAGACATCCAAAAGTGAGG	671	341	359	367		n/a	n/a	n/a	n/a	n/a	n/a	n/a
	716	Aotus_678	2549	1.7	0	0	AluSc8_NW_018490363.1:1526788-1528290_+	1	287	-15	+	sf44	AluTa15	2	288	0	939	marmoset	pipeline	no	n/a	>0_Aotus_678	cGCTGACTTATGATGGCAGTC	AGTGCTCCCTTCTCTGTAGTC	716	397	399	398		n/a	n/a	n/a	n/a	n/a	n/a	n/a
	717	Aotus_679	2565	1.7	0	0	AluSc8_NW_018490922.1:140773-142283_+	1	287	-23	+	sf44	AluTa15	2	288	0	1069	marmoset	pipeline	no	n/a	>0_Aotus_679	AAAGGTGGaAAGGTGAGAAGC	CCAAGGCTGAGAGGAAAAGTG	662	336	336	333		n/a	n/a	n/a	n/a	n/a	n/a	n/a
	718	Aotus_680	2571	1.7	0	0	AluSc8_NW_018491217.1:2302035-2303537_+	1	287	-15	+	sf44	AluTa15	2	288	0	1081	marmoset	pipeline	no	n/a	>0_Aotus_680	TTGAACAGCTGAACACCTGTG	CTTCCATGCCTCAGTTTCTCC	897	574	580	584		n/a	n/a	n/a	n/a	n/a	n/a	n/a
	719	Aotus_681	2565	1.7	0	0	AluSc8_NW_018491217.1:2343840-2345351_+	1	287	-24	+	sf44	AluTa15	2	288	0	1082	marmoset	pipeline	no	n/a	>0_Aotus_681	GATGGGGTGGAAGGAAACATG	AATGGAATCGTGAcGGGAAAC	507	183	182	181		n/a	n/a	n/a	n/a	n/a	n/a	n/a
	720	Aotus_682	2517	1.7	0	0.7	AluSc8_NW_018491627.1:9208563-9210068_+	1	289	-16	+	sf44	AluTa15	2	288	0	1200	marmoset	pipeline	no	n/a	>0_Aotus_682	GACTTAaGCAGCAGGTATGGG	TGAGTTCAGGGCACAAAACAG	673	353	356	349		n/a	n/a	n/a	n/a	n/a	n/a	n/a
	721	Aotus_683	2555	1.7	0	0	AluSc8_NW_018492229.1:7441830-7443340_-	1	287	-23	+	sf44	AluTa15	2	288	0	1247	marmoset	pipeline	no	n/a	>0_Aotus_683	TAGACAAGGTGGGTGGTAGTG	GCaTCTGGTCCTAGCTTTTCC	825	470	470	496		n/a	n/a	n/a	n/a	n/a	n/a	n/a
	722	Aotus_684	2579	1.7	0	0	AluSc8_NW_018493494.1:1862722-1864229_+	1	287	-20	+	sf44	AluTa15	2	288	0	1396	marmoset	pipeline	no	n/a	>0_Aotus_684	ACCAAAACAACTgCACCCTTC	TGTTCAAGAAGCAGCAAGACC	779	431	431	430		n/a	n/a	n/a	n/a	n/a	n/a	n/a
	723	Aotus_685	2561	1.7	0	0	AluSc8_NW_018494005.1:2840643-2842144_+	1	287	-14	+	sf44	AluTa15	2	288	0	1450	marmoset	pipeline	no	n/a	>0_Aotus_685	GCaAGTATCAGGAGTGGGATATG	GTTGCTGGAGAAGAGAATGGG	755	444	460	440		n/a	n/a	n/a	n/a	n/a	n/a	n/a
	724	Aotus_686	2548	1.7	0	0	AluSc8_NW_018494005.1:7296638-7298145_-	1	287	-20	+	sf44	AluTa15	2	288	0	1472	marmoset	pipeline	no	n/a	>0_Aotus_686	TAAAGGCAAGCACAcGTGGAG	AACAAAGTCAAGGCAGCACAG	808	478	475	467		n/a	n/a	n/a	n/a	n/a	n/a	n/a
	725	Aotus_687	2503	1.7	0	1.1	AluSc8_NW_018494551.1:186890-188387_+	1	290	-7	+	sf44	AluTa15	2	288	0	1563	marmoset	pipeline	no	n/a	>0_Aotus_687	AATGCCATTACCTCACACTGG	GAATGGACACTGGAGCATCAC	689	384	383	383		n/a	n/a	n/a	n/a	n/a	n/a	n/a
	726	Aotus_688	2544	1.7	0	0	AluSc8_NW_018495318.1:13691832-13693328_+	1	287	-9	+	sf44	AluTa15	2	288	0	1641	marmoset	n/a	n/a	n/a	n/a	n/a	n/a	n/a	n/a	n/a	n/a		n/a	n/a	n/a	n/a	n/a	n/a	n/a
	727	Aotus_689	2569	1.7	0	0	AluSc8_NW_018495318.1:1405810-1407315_-	1	287	-18	+	sf44	AluTa15	2	288	0	1646	marmoset	pipeline	no	n/a	>0_Aotus_689	ACTGCTTGAGtCCAGGAGATC	TCgCATTGTGGTTAGGTAGG	755	436	464	463		n/a	n/a	n/a	n/a	n/a	n/a	n/a
	728	Aotus_690	2535	1.7	0	0	AluSc8_NW_018495318.1:40314-41820_+	1	287	-19	+	sf44	AluTa15	2	288	0	1658	marmoset	n/a	n/a	n/a	n/a	n/a	n/a	n/a	n/a	n/a	n/a		n/a	n/a	n/a	n/a	n/a	n/a	n/a
	729	Aotus_691	2553	1.7	0	0	AluSc8_NW_018495559.1:1059144-1060637_+	1	287	-6	+	sf44	AluTa15	2	288	0	1681	marmoset	pipeline	no	n/a	>0_Aotus_691	CAACACTGCAAGACCCTGTC	AAGCCCATACCTACAGCAGTC	595	295	298	292		n/a	n/a	n/a	n/a	n/a	n/a	n/a
	730	Aotus_692	2577	1.7	0	0	AluSc8_NW_018495559.1:3699403-3700903_+	1	287	-13	+	sf44	AluTa15	2	288	0	1697	marmoset	pipeline	no	n/a	>0_Aotus_692	AAGCTGGGACTGTGATCTCTG	TTTCCTTTCCCTGTCCTCCTC	894	572	575	575		n/a	n/a	n/a	n/a	n/a	n/a	n/a
	731	Aotus_693	2537	1.7	0	0	AluSc8_NW_018495981.1:13007948-13009447_-	1	287	-12	+	sf44	AluTa15	2	288	0	1801	marmoset	pipeline	no	n/a	>0_Aotus_693	TTCCCAGAGCCTCAATTCTCC	GGCTGTCCCTTCTTTGTAACC	873	578	574	574		n/a	n/a	n/a	n/a	n/a	n/a	n/a
	732	Aotus_694	2558	1.7	0	0	AluSc8_NW_018496194.1:2280077-2281586_+	1	287	-22	+	sf44	AluTa15	2	288	0	1876	marmoset	pipeline	no	n/a	>0_Aotus_694	AGAAACTTCaGGGCTGTGATG	TCCCCTCGCAGTACTACATAAC	740	458	460	452		n/a	n/a	n/a	n/a	n/a	n/a	n/a
	733	Aotus_695	2555	1.7	0	0	AluSc8_NW_018497016.1:3419410-3420908_+	1	287	-11	+	sf44	AluTa15	2	288	0	1930	marmoset	n/a	n/a	n/a	n/a	n/a	n/a	n/a	n/a	n/a	n/a		n/a	n/a	n/a	n/a	n/a	n/a	n/a
	734	Aotus_696	2577	1.7	0	0	AluSc8_NW_018498117.1:464821-466311_+	1	287	-3	+	sf44	AluTa15	2	288	0	2020	marmoset	pipeline	no	n/a	>0_Aotus_696	CTTCAGAAGACACCACCTCAG	TTAGGATTCAcGGAGGTCTGG	674	365	370	360		n/a	n/a	n/a	n/a	n/a	n/a	n/a
	735	Aotus_697	2563	1.7	0	0	AluSc8_NW_018498342.1:11101314-11102824_+	1	287	-23	+	sf44	AluTa15	2	288	0	2087	marmoset	pipeline	no	n/a	>0_Aotus_697	TGATCACGAAAATGGACGACTG	CCCCATTGGCATTCATCTCC	762	449	448	449		n/a	n/a	n/a	n/a	n/a	n/a	n/a
	736	Aotus_698	2549	1.7	0	0	AluSc8_NW_018498342.1:3317631-3319129_+	1	287	-11	+	sf44	AluTa15	2	288	0	2102	marmoset	pipeline	no	n/a	>0_Aotus_698	ACGGTGTCTCTCAAAGTTTGG	AGATTGGACCCACAGCAAAAC	754	444	443	443		n/a	n/a	n/a	n/a	n/a	n/a	n/a
	737	Aotus_699	2557	1.7	0	0	AluSc8_NW_018498342.1:4014084-4015585_-	1	287	-14	+	sf44	AluTa15	2	288	0	2109	marmoset	n/a	n/a	n/a	n/a	n/a	n/a	n/a	n/a	n/a	n/a		n/a	n/a	n/a	n/a	n/a	n/a	n/a
	738	Aotus_700	2529	1.7	0	0.7	AluSc8_NW_018498342.1:6168870-6170370_-	1	289	-11	+	sf44	AluTa15	2	288	0	2124	marmoset	pipeline	no	n/a	>0_Aotus_700	TGGAAATAGGCGCCTTTAAGC	GTGCCTAGCCAATAGTCTAGC	576	268	263	260		n/a	n/a	n/a	n/a	n/a	n/a	n/a
	739	Aotus_701	2561	1.7	0	0	AluSc8_NW_018498471.1:1598560-1600063_+	1	287	-16	+	sf44	AluTa15	2	288	0	2134	marmoset	n/a	n/a	n/a	n/a	n/a	n/a	n/a	n/a	n/a	n/a		n/a	n/a	n/a	n/a	n/a	n/a	n/a
	740	Aotus_702	2509	1.7	0	1.1	AluSc8_NW_018499018.1:1117009-1118519_+	1	290	-20	+	sf44	AluTa15	2	288	0	2186	marmoset	n/a	n/a	n/a	n/a	n/a	n/a	n/a	n/a	n/a	n/a		n/a	n/a	n/a	n/a	n/a	n/a	n/a
	741	Aotus_703	2548	1.7	0	0	AluSc8_NW_018499018.1:2431308-2432802_+	1	287	-7	+	sf44	AluTa15	2	288	0	2191	marmoset	n/a	n/a	n/a	n/a	n/a	n/a	n/a	n/a	n/a	n/a		n/a	n/a	n/a	n/a	n/a	n/a	n/a
	742	Aotus_704	2531	1.7	0	0	AluSc8_NW_018499256.1:1748543-1750036_+	1	287	-6	+	sf44	AluTa15	2	288	0	2219	marmoset	pipeline	no	n/a	>0_Aotus_704	AAGGCAGGGAGATCACTTGAG	TGGAAtGGGCTGACTTTTCAC	675	371	371	361		n/a	n/a	n/a	n/a	n/a	n/a	n/a
	743	Aotus_705	2511	1.7	0	1.1	AluSc8_NW_018499555.1:5382121-5383620_+	1	290	-9	+	sf44	AluTa15	2	288	0	2289	marmoset	pipeline	no	n/a	>0_Aotus_705	TTGCAGCCAcGAAAGATACAG	TCACCAGCTCAGAGAAACCTC	873	563	563	563		n/a	n/a	n/a	n/a	n/a	n/a	n/a
	744	Aotus_706	2581	1.7	0	0	AluSc8_NW_018499832.1:236143-237645_+	1	287	-15	+	sf44	AluTa15	2	288	0	2381	marmoset	pipeline	no	n/a	>0_Aotus_706	TCCACTGAGAGTTGTCATCCC	CTcTtCCAGCTGTCCAAACAC	620	307	365	358		n/a	n/a	n/a	n/a	n/a	n/a	n/a
	745	Aotus_707	2531	1.7	0	0.7	AluSc8_NW_018501325.1:1655621-1657121_-	1	289	-11	+	sf44	AluTa15	2	288	0	2672	marmoset	pipeline	no	n/a	>0_Aotus_707	GGCAGACAAATCCTACgTACAC	TGAAAGGCATGGCTTGAAGTG	778	491	489	491		n/a	n/a	n/a	n/a	n/a	n/a	n/a
	746	Aotus_708	2522	1.7	0	0.7	AluSc8_NW_018501505.1:7510762-7512262_+	1	289	-11	+	sf44	AluTa15	2	288	0	2798	marmoset	pipeline	no	n/a	>0_Aotus_708	AGGGATAGGAGGAGATCAGTG	TAAAGGACCACACAGCAAGAG	802	483	492	491		n/a	n/a	n/a	n/a	n/a	n/a	n/a
	747	Aotus_709	2568	1.7	0	0	AluSc8_NW_018501528.1:411503-413002_+	1	287	-12	+	sf44	AluTa15	2	288	0	2811	marmoset	n/a	n/a	n/a	n/a	n/a	n/a	n/a	n/a	n/a	n/a		n/a	n/a	n/a	n/a	n/a	n/a	n/a
	748	Aotus_710	2563	1.7	0	0	AluSc8_NW_018501577.1:5021990-5023486_+	1	287	-9	+	sf44	AluTa15	2	288	0	2870	marmoset	n/a	n/a	n/a	n/a	n/a	n/a	n/a	n/a	n/a	n/a		n/a	n/a	n/a	n/a	n/a	n/a	n/a
	749	Aotus_711	2522	1.7	0	0	AluSc8_NW_018501792.1:6841517-6843024_+	1	287	-20	+	sf44	AluTa15	2	288	0	2976	marmoset	pipeline	no	n/a	>0_Aotus_711	ACATTGgCgCATGTAGAGTTC	AAAGGTGACCAACTGCACTAG	728	411	394	410		n/a	n/a	n/a	n/a	n/a	n/a	n/a
	750	Aotus_712	2567	1.7	0	0	AluSc8_NW_018501822.1:7777911-7779407_+	1	287	-9	+	sf44	AluTa15	2	288	0	3035	marmoset	pipeline	no	n/a	>0_Aotus_712	GGGTGGGCAGAGGAaTTAAAC	CTCCACTGCAGTCACATTACC	565	256	255	256		n/a	n/a	n/a	n/a	n/a	n/a	n/a
	751	Aotus_713	2561	1.7	0	0	AluSc8_NW_018502140.1:9872586-9874097_+	1	287	-24	+	sf44	AluTa15	2	288	0	3124	marmoset	pipeline	no	n/a	>0_Aotus_713	GCTAGCAAcGCCATAGAACAG	TTGTGCAAGATTCCACCTGAG	648	320	320	320		n/a	n/a	n/a	n/a	n/a	n/a	n/a
	752	Aotus_714	2536	1.7	0	0	AluSc8_NW_018502324.1:3118821-3120329_-	1	287	-21	+	sf44	AluTa15	2	288	0	3184	marmoset	JW	failed	n/a	>0_Aotus_714	CCATCACTAACTTTGTGCCTTG	CACCAGCCAGAAACAGGAATG	750	429	425	428		n/a	n/a	n/a	n/a	n/a	n/a	n/a
[truncated: 1,252 more rows]

## Sheet: PCR this study
	≤ 2%		Subfamily	SW	perc	perc	perc	query	position	in	query		Repeat	Subfamily	position	in	repeat		Subfamily	Designed		PCR	Oligonucleotide Primers for PCR analyzed for this study			Predicted PCR amplicon sizes (bp)
[truncated: 324 more rows]

[truncated: 3 more sheets: Table S1, Genotypes, DNA samples]
